# Supplementary material for: A partially self-regenerating synthetic cell
Source: Nat Commun. 2020 Dec 11;11:6340. doi: 10.1038/s41467-020-20180-6 (PMC7733450; doi:10.1038/s41467-020-20180-6)
Supplement: Supplementary file 6 — Source Data [file 41467_2020_20180_MOESM6_ESM.zip]

Archive with 4 entries (4 files):
- Source_data_file_2.xlsx
- __MACOSX/._Source_data_file_2.xlsx
- Source_data_file.xlsx
- __MACOSX/._Source_data_file.xlsx
