# Supplementary material for: A partially self-regenerating synthetic cell
Source: Nat Commun. 2020 Dec 11;11:6340. doi: 10.1038/s41467-020-20180-6 (PMC7733450; doi:10.1038/s41467-020-20180-6)
Supplement: Supplementary file 6 — Source Data [file 41467_2020_20180_MOESM6_ESM.zip › Source_data_file_2.xlsx]

## Sheet: Sheet1
Individual sheets contain processed timeseries data of fluorescence intensity for different microfluidic experiments (Ring description: P - positive control, N - negative control, SR - self-regeneration).
The data are output for processed sequential time-lapse images. Images were processed by "lbnc-cellfreeview" script, which analyses data from the cell-free chemostats at LBNC (https://github.com/lbnc-epfl/lbnc-cellfreeview). The signal appears as fluorescence within a microfluidic channel, which is used to rotate and centre the image stack. ROIs are defined in the bright and dark regions, and int…

## Sheet: Leurs (0.005, 0.01 nM) 
Cycle	Avg bright	Stdev bright	Avg dark	Stdev dark	Avg dark-corrected intensity	Error dark-corrected	ring number	description	time [h]	Fluorescence
0	5457.99	94.2237	4903.29	77.475	554.697	121.986	ring_1	1 P - GFP 2nM	0	eGFP
1	14124.2	335.529	4842.08	76.5186	9282.09	344.144	ring_1	1 P - GFP 2nM	0.25	eGFP
2	23343.7	624.609	4842.17	79.6059	18501.5	629.661	ring_1	1 P - GFP 2nM	0.5	eGFP
3	28493.8	772.584	4818.82	77.8806	23675	776.5	ring_1	1 P - GFP 2nM	0.75	eGFP
4	30602.5	823.582	4784.49	75.5143	25818	827.037	ring_1	1 P - GFP 2nM	1	eGFP
5	31308.6	842.417	4765.07	75.8197	26543.6	845.823	ring_1	1 P - GFP 2nM	1.25	eGFP
6	31031.4	836.638	4751.94	76.736	26279.5	840.149	ring_1	1 P - GFP 2nM	1.5	eGFP
7	30267.8	808.875	4734.25	74.4327	25533.5	812.293	ring_1	1 P - GFP 2nM	1.75	eGFP
8	29467.7	791.81	4716.44	78.5589	24751.3	795.698	ring_1	1 P - GFP 2nM	2	eGFP
9	28629.5	769.604	4692.42	75.5678	23937.1	773.305	ring_1	1 P - GFP 2nM	2.25	eGFP
10	27865.2	749.51	4677.52	75.7751	23187.7	753.331	ring_1	1 P - GFP 2nM	2.5	eGFP
11	27129.8	744.117	4662.91	72.8795	22466.9	747.678	ring_1	1 P - GFP 2nM	2.75	eGFP
12	26521.5	722.53	4648.6	75.9996	21872.9	726.516	ring_1	1 P - GFP 2nM	3	eGFP
13	26133.3	715.773	4636.98	74.0241	21496.3	719.591	ring_1	1 P - GFP 2nM	3.25	eGFP
14	25857.7	715.947	4627.58	74.9093	21230.1	719.855	ring_1	1 P - GFP 2nM	3.5	eGFP
15	25685	705.554	4622.12	74.9825	21062.9	709.527	ring_1	1 P - GFP 2nM	3.75	eGFP
0	5625.05	91.1308	4924.98	77.3088	700.07	119.505	ring_2	2 P - GFP 2nM	0	eGFP
1	15067.4	367.101	4889.33	75.4952	10178.1	374.784	ring_2	2 P - GFP 2nM	0.25	eGFP
2	25278.1	672.657	4895.35	75.0995	20382.8	676.836	ring_2	2 P - GFP 2nM	0.5	eGFP
3	32339.9	873.289	4888.1	75.7715	27451.8	876.57	ring_2	2 P - GFP 2nM	0.75	eGFP
4	35680.7	945.119	4865.94	73.8306	30814.7	947.998	ring_2	2 P - GFP 2nM	1	eGFP
5	36808.9	971.65	4848.22	74.969	31960.6	974.538	ring_2	2 P - GFP 2nM	1.25	eGFP
6	36693.2	976.473	4831.15	74.3097	31862.1	979.296	ring_2	2 P - GFP 2nM	1.5	eGFP
7	35913.6	944.745	4808.22	74.3987	31105.4	947.67	ring_2	2 P - GFP 2nM	1.75	eGFP
8	34773.3	914.416	4792.43	74.2872	29980.8	917.428	ring_2	2 P - GFP 2nM	2	eGFP
9	33525.8	887.163	4771.53	73.4986	28754.3	890.202	ring_2	2 P - GFP 2nM	2.25	eGFP
10	32323	871.42	4746.78	75.1116	27576.2	874.651	ring_2	2 P - GFP 2nM	2.5	eGFP
11	31205.6	843.128	4726.09	74.5027	26479.5	846.413	ring_2	2 P - GFP 2nM	2.75	eGFP
12	30231.6	822.375	4711.35	73.4143	25520.2	825.645	ring_2	2 P - GFP 2nM	3	eGFP
13	29426.1	786.411	4703.27	73.4412	24722.9	789.833	ring_2	2 P - GFP 2nM	3.25	eGFP
14	28720.9	782.129	4692.54	72.5319	24028.3	785.485	ring_2	2 P - GFP 2nM	3.5	eGFP
15	28170.6	776.758	4685.17	73.5232	23485.4	780.23	ring_2	2 P - GFP 2nM	3.75	eGFP
0	5641.73	93.177	4981.89	82.6231	659.837	124.533	ring_3	3 N - GFP 2nM	0	eGFP
1	15540.4	375.21	4938.96	81.5117	10601.5	383.962	ring_3	3 N - GFP 2nM	0.25	eGFP
2	25758.8	700.898	4937.32	81.1006	20821.5	705.574	ring_3	3 N - GFP 2nM	0.5	eGFP
3	32330.7	914.923	4920.11	82.7789	27410.5	918.66	ring_3	3 N - GFP 2nM	0.75	eGFP
4	35450	971.727	4902.28	80.2435	30547.7	975.034	ring_3	3 N - GFP 2nM	1	eGFP
5	36648.2	1002.28	4882.84	79.041	31765.4	1005.39	ring_3	3 N - GFP 2nM	1.25	eGFP
6	36655.9	1017.42	4863.26	81.8119	31792.6	1020.71	ring_3	3 N - GFP 2nM	1.5	eGFP
7	36001.1	987.934	4847	78.8584	31154.1	991.076	ring_3	3 N - GFP 2nM	1.75	eGFP
8	35031.6	944.63	4827.74	79.5814	30203.9	947.977	ring_3	3 N - GFP 2nM	2	eGFP
9	33910.3	927.374	4802.08	78.0126	29108.3	930.649	ring_3	3 N - GFP 2nM	2.25	eGFP
10	32858.8	889.737	4782.28	80.0806	28076.6	893.333	ring_3	3 N - GFP 2nM	2.5	eGFP
11	31878.1	860.286	4769.34	78.6713	27108.8	863.875	ring_3	3 N - GFP 2nM	2.75	eGFP
12	31031.8	837.15	4757.14	79.4498	26274.7	840.912	ring_3	3 N - GFP 2nM	3	eGFP
13	30339.6	809.156	4742.68	78.966	25596.9	813	ring_3	3 N - GFP 2nM	3.25	eGFP
14	29759.3	793.538	4736.42	77.961	25022.9	797.359	ring_3	3 N - GFP 2nM	3.5	eGFP
15	29361.5	790.187	4725.59	79.5275	24636	794.179	ring_3	3 N - GFP 2nM	3.75	eGFP
0	5659.31	96.644	4862.6	78.2787	796.703	124.369	ring_4	4 N - GFP 2nM	0	eGFP
1	16205.2	420.785	4823.52	77.1049	11381.7	427.791	ring_4	4 N - GFP 2nM	0.25	eGFP
2	27139.3	780.268	4821.83	79.2521	22317.5	784.282	ring_4	4 N - GFP 2nM	0.5	eGFP
3	34359.2	1020.2	4808.06	75.9725	29551.1	1023.02	ring_4	4 N - GFP 2nM	0.75	eGFP
4	37858.1	1105.8	4785.72	80.753	33072.4	1108.75	ring_4	4 N - GFP 2nM	1	eGFP
5	39278.3	1154.03	4767.94	78.3216	34510.3	1156.68	ring_4	4 N - GFP 2nM	1.25	eGFP
6	39355.7	1164.13	4753.95	80.1165	34601.8	1166.88	ring_4	4 N - GFP 2nM	1.5	eGFP
7	38631	1130.75	4731.12	77.4565	33899.9	1133.4	ring_4	4 N - GFP 2nM	1.75	eGFP
8	37579.7	1104.23	4715.19	77.3593	32864.5	1106.94	ring_4	4 N - GFP 2nM	2	eGFP
9	36341.7	1060.81	4691.87	76.6753	31649.8	1063.58	ring_4	4 N - GFP 2nM	2.25	eGFP
10	35187.6	1001.96	4674.52	77.4509	30513.1	1004.95	ring_4	4 N - GFP 2nM	2.5	eGFP
11	34086.1	978.956	4659.87	74.6741	29426.2	981.8	ring_4	4 N - GFP 2nM	2.75	eGFP
12	33112	955.099	4644.6	76.9525	28467.4	958.194	ring_4	4 N - GFP 2nM	3	eGFP
13	32248.4	922.713	4633.1	75.7324	27615.3	925.815	ring_4	4 N - GFP 2nM	3.25	eGFP
14	31535.6	885.932	4622	75.3042	26913.6	889.127	ring_4	4 N - GFP 2nM	3.5	eGFP
15	31007.3	875.789	4619	75.594	26388.3	879.045	ring_4	4 N - GFP 2nM	3.75	eGFP
0	5630.25	95.93	4853.03	80.2894	777.225	125.096	ring_5	5 SR - GFP 2nM, LeuRS 0.005 nM	0	eGFP
1	16024.7	410.6	4815.22	78.86	11209.5	418.105	ring_5	5 SR - GFP 2nM, LeuRS 0.005 nM	0.25	eGFP
2	26619.7	765.768	4816.19	80.6545	21803.5	770.004	ring_5	5 SR - GFP 2nM, LeuRS 0.005 nM	0.5	eGFP
3	33155.2	954.222	4800.54	81.0678	28354.7	957.66	ring_5	5 SR - GFP 2nM, LeuRS 0.005 nM	0.75	eGFP
4	36155.8	1043.63	4779.37	81.8211	31376.4	1046.83	ring_5	5 SR - GFP 2nM, LeuRS 0.005 nM	1	eGFP
5	37214.9	1049.2	4762.38	83.122	32452.5	1052.48	ring_5	5 SR - GFP 2nM, LeuRS 0.005 nM	1.25	eGFP
6	37050.8	1057.58	4744.34	80.2498	32306.5	1060.62	ring_5	5 SR - GFP 2nM, LeuRS 0.005 nM	1.5	eGFP
7	36161.1	1019.72	4726.99	77.1186	31434.2	1022.63	ring_5	5 SR - GFP 2nM, LeuRS 0.005 nM	1.75	eGFP
8	34996.2	967.947	4708.12	80.2677	30288.1	971.27	ring_5	5 SR - GFP 2nM, LeuRS 0.005 nM	2	eGFP
9	33685.9	948.485	4688.58	78.9744	28997.4	951.767	ring_5	5 SR - GFP 2nM, LeuRS 0.005 nM	2.25	eGFP
10	32515.9	899.212	4669.39	78.1307	27846.5	902.6	ring_5	5 SR - GFP 2nM, LeuRS 0.005 nM	2.5	eGFP
11	31409.3	866.998	4656.73	79.1688	26752.5	870.605	ring_5	5 SR - GFP 2nM, LeuRS 0.005 nM	2.75	eGFP
12	30449.3	834.132	4643.25	78.9175	25806	837.857	ring_5	5 SR - GFP 2nM, LeuRS 0.005 nM	3	eGFP
13	29663.3	813.336	4633.16	80.5266	25030.2	817.313	ring_5	5 SR - GFP 2nM, LeuRS 0.005 nM	3.25	eGFP
14	29025.9	806.916	4626.93	78.0834	24399	810.685	ring_5	5 SR - GFP 2nM, LeuRS 0.005 nM	3.5	eGFP
15	28531.5	799.045	4623.13	77.7611	23908.4	802.82	ring_5	5 SR - GFP 2nM, LeuRS 0.005 nM	3.75	eGFP
0	5604.59	91.8273	4977.66	76.6058	626.93	119.586	ring_6	6 SR - GFP 2nM, LeuRS 0.005 nM	0	eGFP
1	15902	387.045	4938.74	75.0874	10963.3	394.262	ring_6	6 SR - GFP 2nM, LeuRS 0.005 nM	0.25	eGFP
2	26508.7	696.478	4935.53	75.0833	21573.1	700.513	ring_6	6 SR - GFP 2nM, LeuRS 0.005 nM	0.5	eGFP
3	32956.9	878.905	4914.28	77.2086	28042.6	882.29	ring_6	6 SR - GFP 2nM, LeuRS 0.005 nM	0.75	eGFP
4	36272.5	976.286	4899.54	75.9203	31373	979.234	ring_6	6 SR - GFP 2nM, LeuRS 0.005 nM	1	eGFP
5	37657.4	1015.93	4884.74	76.6737	32772.6	1018.82	ring_6	6 SR - GFP 2nM, LeuRS 0.005 nM	1.25	eGFP
6	36329	2034.09	4865.84	77.5794	31463.2	2035.57	ring_6	6 SR - GFP 2nM, LeuRS 0.005 nM	1.5	eGFP
7	37127.4	978.711	4845.13	76.0002	32282.3	981.657	ring_6	6 SR - GFP 2nM, LeuRS 0.005 nM	1.75	eGFP
8	36132.1	947.068	4829.27	74.6505	31302.8	950.006	ring_6	6 SR - GFP 2nM, LeuRS 0.005 nM	2	eGFP
9	35001.2	926.34	4810.72	74.4036	30190.4	929.323	ring_6	6 SR - GFP 2nM, LeuRS 0.005 nM	2.25	eGFP
10	33890.5	898.063	4785.81	74.8894	29104.7	901.18	ring_6	6 SR - GFP 2nM, LeuRS 0.005 nM	2.5	eGFP
11	32857.1	875.894	4772.53	75.0075	28084.6	879.099	ring_6	6 SR - GFP 2nM, LeuRS 0.005 nM	2.75	eGFP
12	31920.5	842.954	4761.07	72.909	27159.5	846.101	ring_6	6 SR - GFP 2nM, LeuRS 0.005 nM	3	eGFP
13	31140.5	837.016	4747.01	75.2802	26393.5	840.394	ring_6	6 SR - GFP 2nM, LeuRS 0.005 nM	3.25	eGFP
14	30480.4	839.025	4740.56	75.8688	25739.8	842.448	ring_6	6 SR - GFP 2nM, LeuRS 0.005 nM	3.5	eGFP
15	29979.6	827.887	4735.83	75.0628	25243.7	831.283	ring_6	6 SR - GFP 2nM, LeuRS 0.005 nM	3.75	eGFP
0	5691.07	96.4512	5338.05	87.4816	353.029	130.215	ring_7	7 SR - GFP 2nM, LeuRS 0.01 nM	0	eGFP
1	15039.6	318.738	5293.75	85.7099	9745.89	330.061	ring_7	7 SR - GFP 2nM, LeuRS 0.01 nM	0.25	eGFP
2	25325.4	608.876	5295.34	87.7985	20030.1	615.174	ring_7	7 SR - GFP 2nM, LeuRS 0.01 nM	0.5	eGFP
3	31503.1	752.159	5358.76	94.7033	26144.3	758.098	ring_7	7 SR - GFP 2nM, LeuRS 0.01 nM	0.75	eGFP
4	34694.6	826.148	5329.55	95.4433	29365	831.643	ring_7	7 SR - GFP 2nM, LeuRS 0.01 nM	1	eGFP
5	35954.1	858.635	5307.45	94.3543	30646.7	863.803	ring_7	7 SR - GFP 2nM, LeuRS 0.01 nM	1.25	eGFP
6	35918.7	857.685	5287.93	92.8843	30630.8	862.7	ring_7	7 SR - GFP 2nM, LeuRS 0.01 nM	1.5	eGFP
7	35180.1	842.734	5259.33	92.5036	29920.8	847.795	ring_7	7 SR - GFP 2nM, LeuRS 0.01 nM	1.75	eGFP
8	34169.5	811.032	5237.17	94.2982	28932.3	816.496	ring_7	7 SR - GFP 2nM, LeuRS 0.01 nM	2	eGFP
9	33046.6	792.262	5209.1	91.2348	27837.5	797.498	ring_7	7 SR - GFP 2nM, LeuRS 0.01 nM	2.25	eGFP
10	31856.1	768.458	5188.01	90.2042	26668.1	773.735	ring_7	7 SR - GFP 2nM, LeuRS 0.01 nM	2.5	eGFP
11	30831.7	742.311	5172.28	90.6344	25659.4	747.824	ring_7	7 SR - GFP 2nM, LeuRS 0.01 nM	2.75	eGFP
12	29963.1	720.687	5159.02	88.7384	24804.1	726.13	ring_7	7 SR - GFP 2nM, LeuRS 0.01 nM	3	eGFP
13	29188.5	700.268	5139.03	88.6957	24049.4	705.862	ring_7	7 SR - GFP 2nM, LeuRS 0.01 nM	3.25	eGFP
14	28542.6	691.213	5132.38	89.1076	23410.3	696.933	ring_7	7 SR - GFP 2nM, LeuRS 0.01 nM	3.5	eGFP
15	28069.2	666.042	5118.24	89.7288	22950.9	672.058	ring_7	7 SR - GFP 2nM, LeuRS 0.01 nM	3.75	eGFP
0	5939.89	87.3059	5447	83.5151	492.885	120.818	ring_8	8 SR - GFP 2nM, LeuRS 0.01 nM	0	eGFP
1	16072.6	361.665	5399.78	89.3804	10672.8	372.545	ring_8	8 SR - GFP 2nM, LeuRS 0.01 nM	0.25	eGFP
2	26199.4	691.419	5384.55	85.5363	20814.9	696.69	ring_8	8 SR - GFP 2nM, LeuRS 0.01 nM	0.5	eGFP
3	31634.6	868.408	5356.25	85.2143	26278.3	872.578	ring_8	8 SR - GFP 2nM, LeuRS 0.01 nM	0.75	eGFP
4	34372.6	909.353	5325.9	84.3359	29046.7	913.255	ring_8	8 SR - GFP 2nM, LeuRS 0.01 nM	1	eGFP
5	35175.4	928.598	5303.53	83.2334	29871.9	932.321	ring_8	8 SR - GFP 2nM, LeuRS 0.01 nM	1.25	eGFP
6	34890.6	922.109	5279.71	83.2067	29610.9	925.856	ring_8	8 SR - GFP 2nM, LeuRS 0.01 nM	1.5	eGFP
7	34068.9	913.028	5259.31	85.0949	28809.6	916.985	ring_8	8 SR - GFP 2nM, LeuRS 0.01 nM	1.75	eGFP
8	32916.6	881.134	5236.19	83.8913	27680.4	885.119	ring_8	8 SR - GFP 2nM, LeuRS 0.01 nM	2	eGFP
9	31695.6	845.04	5210.26	84.1436	26485.3	849.218	ring_8	8 SR - GFP 2nM, LeuRS 0.01 nM	2.25	eGFP
10	30572.3	815.276	5192.7	85.2827	25379.6	819.725	ring_8	8 SR - GFP 2nM, LeuRS 0.01 nM	2.5	eGFP
11	29576.7	778.663	5170.13	82.5044	24406.6	783.021	ring_8	8 SR - GFP 2nM, LeuRS 0.01 nM	2.75	eGFP
12	28724.7	756.517	5160.39	84.3764	23564.3	761.208	ring_8	8 SR - GFP 2nM, LeuRS 0.01 nM	3	eGFP
13	28033.9	721.619	5143.18	85.5134	22890.7	726.668	ring_8	8 SR - GFP 2nM, LeuRS 0.01 nM	3.25	eGFP
14	27431.4	720.983	5131.3	81.7693	22300.1	725.605	ring_8	8 SR - GFP 2nM, LeuRS 0.01 nM	3.5	eGFP
15	26972.2	700.662	5126.67	82.6521	21845.5	705.521	ring_8	8 SR - GFP 2nM, LeuRS 0.01 nM	3.75	eGFP
0	25599.9	698.783	4619.94	73.6302	20980	702.651	ring_1	1 P - GFP 2nM	4	eGFP
1	25857.7	712.074	4623.22	76.1865	21234.5	716.138	ring_1	1 P - GFP 2nM	4.25	eGFP
2	26115.7	726.276	4622.23	74.458	21493.5	730.083	ring_1	1 P - GFP 2nM	4.5	eGFP
3	26488.7	743.505	4620.81	74.9516	21867.9	747.273	ring_1	1 P - GFP 2nM	4.75	eGFP
4	26858.7	748.286	4620.97	75.8944	22237.8	752.124	ring_1	1 P - GFP 2nM	5	eGFP
5	27194.5	775.403	4628.12	74.2868	22566.4	778.954	ring_1	1 P - GFP 2nM	5.25	eGFP
6	27567.4	780.534	4621.81	75.5845	22945.6	784.185	ring_1	1 P - GFP 2nM	5.5	eGFP
7	27973.2	806.891	4617.47	75.2358	23355.7	810.391	ring_1	1 P - GFP 2nM	5.75	eGFP
8	28309.9	824.11	4610.97	75.3176	23699	827.544	ring_1	1 P - GFP 2nM	6	eGFP
9	28616.6	844.056	4603.78	72.3617	24012.8	847.152	ring_1	1 P - GFP 2nM	6.25	eGFP
10	28896.6	853.586	4594.88	74.4473	24301.7	856.827	ring_1	1 P - GFP 2nM	6.5	eGFP
11	29142.9	850.306	4580.17	74.4544	24562.7	853.559	ring_1	1 P - GFP 2nM	6.75	eGFP
12	29404.8	866.028	4569.77	72.5679	24835	869.063	ring_1	1 P - GFP 2nM	7	eGFP
13	29669.2	875.725	4590.37	74.2739	25078.8	878.869	ring_1	1 P - GFP 2nM	7.25	eGFP
14	29928.1	893.602	4564.72	75.1497	25363.3	896.757	ring_1	1 P - GFP 2nM	7.5	eGFP
15	30134.6	884.447	4545.53	73.5103	25589.1	887.496	ring_1	1 P - GFP 2nM	7.75	eGFP
16	30345.7	894.027	4538.88	73.6465	25806.8	897.055	ring_1	1 P - GFP 2nM	8	eGFP
17	30556.6	889.068	4530.19	73.3789	26026.4	892.091	ring_1	1 P - GFP 2nM	8.25	eGFP
18	30720.4	891.936	4521.22	73.8127	26199.2	894.985	ring_1	1 P - GFP 2nM	8.5	eGFP
19	30858.1	881.864	4509.46	74.257	26348.6	884.985	ring_1	1 P - GFP 2nM	8.75	eGFP
20	30933.6	893.71	4501.15	72.9654	26432.4	896.683	ring_1	1 P - GFP 2nM	9	eGFP
21	31008	887.003	4502.11	73.2105	26505.9	890.019	ring_1	1 P - GFP 2nM	9.25	eGFP
22	31181.1	878.707	4497.9	73.77	26683.2	881.799	ring_1	1 P - GFP 2nM	9.5	eGFP
23	31212.5	889.779	4499.78	72.8868	26712.7	892.759	ring_1	1 P - GFP 2nM	9.75	eGFP
24	31327.1	910.285	4499.44	72.802	26827.7	913.192	ring_1	1 P - GFP 2nM	10	eGFP
25	31422	894.666	4508.82	73.9651	26913.2	897.718	ring_1	1 P - GFP 2nM	10.25	eGFP
26	31490.2	910.83	4506.8	72.025	26983.4	913.673	ring_1	1 P - GFP 2nM	10.5	eGFP
27	31565.9	904.728	4510.32	74.0288	27055.6	907.752	ring_1	1 P - GFP 2nM	10.75	eGFP
28	31608	912.913	4511.83	72.7415	27096.2	915.806	ring_1	1 P - GFP 2nM	11	eGFP
29	31650.2	910.015	4517.04	75.2632	27133.2	913.122	ring_1	1 P - GFP 2nM	11.25	eGFP
30	31621.7	914.864	4515.04	75.3403	27106.7	917.961	ring_1	1 P - GFP 2nM	11.5	eGFP
31	31567.2	917.336	4510.45	73.2424	27056.8	920.256	ring_1	1 P - GFP 2nM	11.75	eGFP
32	31516.3	903.58	4516.99	75.2129	26999.3	906.705	ring_1	1 P - GFP 2nM	12	eGFP
33	31406.7	912.829	4515.71	74.934	26891	915.9	ring_1	1 P - GFP 2nM	12.25	eGFP
34	31302.7	905.183	4506.7	74.5577	26796	908.248	ring_1	1 P - GFP 2nM	12.5	eGFP
35	31230	917.982	4499.09	74.0427	26730.9	920.963	ring_1	1 P - GFP 2nM	12.75	eGFP
36	31015.8	920.589	4485.25	71.8531	26530.6	923.389	ring_1	1 P - GFP 2nM	13	eGFP
37	30916.3	916.894	4465.83	74.0249	26450.4	919.877	ring_1	1 P - GFP 2nM	13.25	eGFP
38	30818.6	920.496	4456.52	73.5162	26362.1	923.427	ring_1	1 P - GFP 2nM	13.5	eGFP
39	30719.6	920.945	4450.82	72.9309	26268.8	923.828	ring_1	1 P - GFP 2nM	13.75	eGFP
40	30591.7	936.902	4441.42	75.0357	26150.3	939.902	ring_1	1 P - GFP 2nM	14	eGFP
41	30455.3	934.361	4438.69	72.5053	26016.6	937.17	ring_1	1 P - GFP 2nM	14.25	eGFP
42	30379.5	919.673	4428.76	74.22	25950.7	922.663	ring_1	1 P - GFP 2nM	14.5	eGFP
43	30267.7	917.314	4419.33	73.0004	25848.4	920.214	ring_1	1 P - GFP 2nM	14.75	eGFP
44	30141.4	896.246	4409.23	72.8444	25732.1	899.202	ring_1	1 P - GFP 2nM	15	eGFP
45	30067.6	903.608	4401.44	71.7477	25666.2	906.452	ring_1	1 P - GFP 2nM	15.25	eGFP
46	29933.2	888.338	4398.77	73.7194	25534.4	891.392	ring_1	1 P - GFP 2nM	15.5	eGFP
47	29857.4	887.006	4394.46	72.3496	25463	889.951	ring_1	1 P - GFP 2nM	15.75	eGFP
0	27695.8	779.007	4679.47	74.6939	23016.3	782.58	ring_2	2 P - GFP 2nM	4	eGFP
1	27513	773.879	4678.95	72.4063	22834	777.259	ring_2	2 P - GFP 2nM	4.25	eGFP
2	27369.2	766.964	4672.26	73.7839	22696.9	770.505	ring_2	2 P - GFP 2nM	4.5	eGFP
3	27349.7	774.384	4673.35	72.0897	22676.4	777.732	ring_2	2 P - GFP 2nM	4.75	eGFP
4	27433.5	796.101	4673.6	71.3157	22759.9	799.289	ring_2	2 P - GFP 2nM	5	eGFP
5	27537.6	807.432	4671.23	72.9404	22866.4	810.72	ring_2	2 P - GFP 2nM	5.25	eGFP
6	27628.4	805.77	4671.48	72.4412	22956.9	809.02	ring_2	2 P - GFP 2nM	5.5	eGFP
7	27811.9	805.678	4673.58	70.7677	23138.3	808.78	ring_2	2 P - GFP 2nM	5.75	eGFP
8	27956.9	813.122	4662.31	72.2012	23294.6	816.321	ring_2	2 P - GFP 2nM	6	eGFP
9	28065.6	809.528	4657.8	75.4543	23407.8	813.037	ring_2	2 P - GFP 2nM	6.25	eGFP
10	28151.4	813.995	4640.32	72.8175	23511.1	817.246	ring_2	2 P - GFP 2nM	6.5	eGFP
11	28263.8	823.335	4626.56	72.0796	23637.2	826.484	ring_2	2 P - GFP 2nM	6.75	eGFP
12	28391.4	815.589	4619.02	71.8396	23772.4	818.747	ring_2	2 P - GFP 2nM	7	eGFP
13	28553	819.947	4611.12	73.3365	23941.8	823.221	ring_2	2 P - GFP 2nM	7.25	eGFP
14	28694.5	835.001	4606.65	73.0549	24087.8	838.191	ring_2	2 P - GFP 2nM	7.5	eGFP
15	28834.9	820.916	4600.68	71.4665	24234.2	824.021	ring_2	2 P - GFP 2nM	7.75	eGFP
16	28976.5	852.956	4587.11	71.8137	24389.4	855.973	ring_2	2 P - GFP 2nM	8	eGFP
17	29127	836.101	4581.44	71.7084	24545.6	839.171	ring_2	2 P - GFP 2nM	8.25	eGFP
18	29283.8	831.561	4571.09	74.592	24712.7	834.9	ring_2	2 P - GFP 2nM	8.5	eGFP
19	29399.4	846.985	4564.36	71.912	24835	850.032	ring_2	2 P - GFP 2nM	8.75	eGFP
20	29470.7	859.473	4552.64	70.1889	24918	862.334	ring_2	2 P - GFP 2nM	9	eGFP
21	29590.2	855.928	4546.15	71.1027	25044.1	858.876	ring_2	2 P - GFP 2nM	9.25	eGFP
22	29741.5	875.212	4542.37	72.932	25199.1	878.246	ring_2	2 P - GFP 2nM	9.5	eGFP
23	29819.9	882.706	4537.92	70.6739	25281.9	885.531	ring_2	2 P - GFP 2nM	9.75	eGFP
24	29956.9	888.304	4537.13	70.5364	25419.8	891.1	ring_2	2 P - GFP 2nM	10	eGFP
25	30069	886.963	4541.83	71.5295	25527.2	889.842	ring_2	2 P - GFP 2nM	10.25	eGFP
26	30174.5	901.442	4544.56	71.3257	25629.9	904.26	ring_2	2 P - GFP 2nM	10.5	eGFP
27	30284.2	894.652	4546.67	68.8699	25737.5	897.299	ring_2	2 P - GFP 2nM	10.75	eGFP
28	30353.2	912.789	4544.57	72.271	25808.6	915.646	ring_2	2 P - GFP 2nM	11	eGFP
29	30445.2	904.906	4547.66	71.4613	25897.6	907.724	ring_2	2 P - GFP 2nM	11.25	eGFP
30	30432.7	916.905	4555.27	71.1176	25877.4	919.659	ring_2	2 P - GFP 2nM	11.5	eGFP
31	30454.3	915.53	4552.8	71.5308	25901.5	918.32	ring_2	2 P - GFP 2nM	11.75	eGFP
32	30412.1	909.5	4553.05	70.7259	25859.1	912.245	ring_2	2 P - GFP 2nM	12	eGFP
33	30358.1	916.195	4551.87	70.0025	25806.3	918.866	ring_2	2 P - GFP 2nM	12.25	eGFP
34	30317.5	916.936	4549.64	71.5698	25767.8	919.725	ring_2	2 P - GFP 2nM	12.5	eGFP
35	30253.8	917.289	4554.05	71.9925	25699.8	920.11	ring_2	2 P - GFP 2nM	12.75	eGFP
36	30094.7	911.204	4535.95	72.459	25558.8	914.08	ring_2	2 P - GFP 2nM	13	eGFP
37	30004.2	907.696	4519.16	69.9455	25485.1	910.387	ring_2	2 P - GFP 2nM	13.25	eGFP
38	29935.9	913.805	4512.06	71.2171	25423.8	916.576	ring_2	2 P - GFP 2nM	13.5	eGFP
39	29851.6	906.217	4504.9	69.8123	25346.7	908.902	ring_2	2 P - GFP 2nM	13.75	eGFP
40	29728.6	903.251	4500.15	70.9396	25228.4	906.033	ring_2	2 P - GFP 2nM	14	eGFP
41	29641.2	905.78	4495.33	70.6526	25145.8	908.532	ring_2	2 P - GFP 2nM	14.25	eGFP
42	29535.9	892.328	4486.94	71.3312	25049	895.174	ring_2	2 P - GFP 2nM	14.5	eGFP
43	29464.6	887.014	4473.98	71.1597	24990.6	889.864	ring_2	2 P - GFP 2nM	14.75	eGFP
44	29328.6	868.284	4468.78	70.1873	24859.8	871.116	ring_2	2 P - GFP 2nM	15	eGFP
45	29270.9	866.944	4466.36	69.8149	24804.5	869.75	ring_2	2 P - GFP 2nM	15.25	eGFP
46	29189.2	852.265	4455.34	72.3798	24733.8	855.333	ring_2	2 P - GFP 2nM	15.5	eGFP
47	29127	852.508	4454.11	69.01	24672.8	855.297	ring_2	2 P - GFP 2nM	15.75	eGFP
0	29016.4	774.62	4725.92	78.8277	24290.4	778.62	ring_3	3 N - GFP 2nM	4	eGFP
1	28936.6	776.191	4725.42	79.9646	24211.2	780.299	ring_3	3 N - GFP 2nM	4.25	eGFP
2	28747.8	773.655	4723.22	80.9975	24024.6	777.883	ring_3	3 N - GFP 2nM	4.5	eGFP
3	28533	757.323	4717.57	79.641	23815.4	761.499	ring_3	3 N - GFP 2nM	4.75	eGFP
4	28233.4	762.049	4721.49	77.7041	23511.9	766	ring_3	3 N - GFP 2nM	5	eGFP
5	27881.2	751.213	4716.58	78.9156	23164.6	755.347	ring_3	3 N - GFP 2nM	5.25	eGFP
6	27514.4	754.05	4715.18	76.5005	22799.2	757.921	ring_3	3 N - GFP 2nM	5.5	eGFP
7	27186.7	739.669	4714.64	79.4974	22472.1	743.928	ring_3	3 N - GFP 2nM	5.75	eGFP
8	26746.2	744.244	4711.12	79.4615	22035.1	748.474	ring_3	3 N - GFP 2nM	6	eGFP
9	26038.2	716.931	4696.21	81.4546	21341.9	721.543	ring_3	3 N - GFP 2nM	6.25	eGFP
10	24572.9	671.79	4679.89	76.5575	19893	676.139	ring_3	3 N - GFP 2nM	6.5	eGFP
11	22248.8	591.411	4655.16	80.2982	17593.6	596.837	ring_3	3 N - GFP 2nM	6.75	eGFP
12	19514.2	496.481	4647.48	76.5906	14866.7	502.354	ring_3	3 N - GFP 2nM	7	eGFP
13	16943.2	411.085	4631.15	77.2405	12312.1	418.279	ring_3	3 N - GFP 2nM	7.25	eGFP
14	14690	347.751	4622.03	75.1489	10067.9	355.778	ring_3	3 N - GFP 2nM	7.5	eGFP
15	12797.3	297.976	4611.44	76.1973	8185.9	307.564	ring_3	3 N - GFP 2nM	7.75	eGFP
16	11227.4	245.94	4601.69	77.1506	6625.67	257.758	ring_3	3 N - GFP 2nM	8	eGFP
17	9956.31	213.696	4589.6	76.4442	5366.71	226.958	ring_3	3 N - GFP 2nM	8.25	eGFP
18	8929.29	184.18	4576.69	77.4373	4352.6	199.797	ring_3	3 N - GFP 2nM	8.5	eGFP
19	8094.21	163.247	4564.65	77.0327	3529.55	180.509	ring_3	3 N - GFP 2nM	8.75	eGFP
20	7410.67	142.147	4552.93	78.1829	2857.74	162.229	ring_3	3 N - GFP 2nM	9	eGFP
21	6863.34	128.65	4547.89	77.8594	2315.45	150.376	ring_3	3 N - GFP 2nM	9.25	eGFP
22	6435.16	115.623	4541.94	78.0806	1893.22	139.518	ring_3	3 N - GFP 2nM	9.5	eGFP
23	6085.14	108.105	4543.68	76.1751	1541.47	132.248	ring_3	3 N - GFP 2nM	9.75	eGFP
24	5804.05	102.382	4538.2	76.4815	1265.85	127.795	ring_3	3 N - GFP 2nM	10	eGFP
25	5587.37	96.1605	4540.22	75.6944	1047.15	122.378	ring_3	3 N - GFP 2nM	10.25	eGFP
26	5407.46	91.6364	4535.87	75.5564	871.588	118.769	ring_3	3 N - GFP 2nM	10.5	eGFP
27	5263.21	90.3923	4539.35	76.5302	723.858	118.438	ring_3	3 N - GFP 2nM	10.75	eGFP
28	5158.01	85.3665	4542.86	78.1356	615.154	115.726	ring_3	3 N - GFP 2nM	11	eGFP
29	5065.11	82.9221	4547.47	77.0421	517.64	113.188	ring_3	3 N - GFP 2nM	11.25	eGFP
30	4989.41	84.9938	4546.37	77.2454	443.039	114.851	ring_3	3 N - GFP 2nM	11.5	eGFP
31	4926.17	84.2825	4548.85	77.5667	377.321	114.543	ring_3	3 N - GFP 2nM	11.75	eGFP
32	4877.59	80.9081	4549.43	78.7594	328.159	112.912	ring_3	3 N - GFP 2nM	12	eGFP
33	4837.34	82.0381	4548.7	79.3397	288.642	114.127	ring_3	3 N - GFP 2nM	12.25	eGFP
34	4791.68	79.9061	4548.72	75.0536	242.96	109.627	ring_3	3 N - GFP 2nM	12.5	eGFP
35	4759.42	78.8003	4542.21	77.4346	217.214	110.479	ring_3	3 N - GFP 2nM	12.75	eGFP
36	4725.99	80.7288	4524.21	75.988	201.773	110.866	ring_3	3 N - GFP 2nM	13	eGFP
37	4692.71	80.0678	4512.51	75.2423	180.192	109.874	ring_3	3 N - GFP 2nM	13.25	eGFP
38	4679.22	80.3856	4513.93	75.4428	165.294	110.243	ring_3	3 N - GFP 2nM	13.5	eGFP
39	4664.57	76.354	4505.64	75.7347	158.939	107.544	ring_3	3 N - GFP 2nM	13.75	eGFP
40	4642.97	79.8353	4497.19	74.2276	145.781	109.011	ring_3	3 N - GFP 2nM	14	eGFP
41	4632.69	79.5365	4495.35	77.0129	137.339	110.711	ring_3	3 N - GFP 2nM	14.25	eGFP
42	4611.65	77.4626	4480.01	77.0524	131.64	109.259	ring_3	3 N - GFP 2nM	14.5	eGFP
43	4595.16	76.6465	4469.94	74.0145	125.217	106.55	ring_3	3 N - GFP 2nM	14.75	eGFP
44	4588.48	79.9283	4470.86	75.0516	117.616	109.642	ring_3	3 N - GFP 2nM	15	eGFP
45	4576.81	79.6195	4457.82	75.5993	118.989	109.793	ring_3	3 N - GFP 2nM	15.25	eGFP
46	4571.54	77.3237	4456.99	73.2133	114.552	106.485	ring_3	3 N - GFP 2nM	15.5	eGFP
47	4564.52	77.6675	4452.86	74.0463	111.666	107.308	ring_3	3 N - GFP 2nM	15.75	eGFP
0	30547.5	854.265	4614.53	78.2275	25933	857.839	ring_4	4 N - GFP 2nM	4	eGFP
1	30380.6	859.509	4613.72	79.8439	25766.9	863.21	ring_4	4 N - GFP 2nM	4.25	eGFP
2	30170.1	854.242	4609.53	76.5295	25560.6	857.663	ring_4	4 N - GFP 2nM	4.5	eGFP
3	29951.7	848.373	4613.16	75.982	25338.6	851.769	ring_4	4 N - GFP 2nM	4.75	eGFP
4	29705.8	849.271	4606.46	75.2184	25099.4	852.595	ring_4	4 N - GFP 2nM	5	eGFP
5	29406.4	855.212	4607.61	78.4635	24798.8	858.804	ring_4	4 N - GFP 2nM	5.25	eGFP
6	29040.1	839.208	4605.81	76.5858	24434.3	842.695	ring_4	4 N - GFP 2nM	5.5	eGFP
7	28722.9	835.172	4600.97	76.8506	24121.9	838.701	ring_4	4 N - GFP 2nM	5.75	eGFP
8	28226.4	828.496	4594.85	76.7798	23631.5	832.046	ring_4	4 N - GFP 2nM	6	eGFP
9	27297.3	800.62	4582.96	75.745	22714.4	804.195	ring_4	4 N - GFP 2nM	6.25	eGFP
10	25431	736.317	4561.88	74.3876	20869.1	740.065	ring_4	4 N - GFP 2nM	6.5	eGFP
11	22656.2	649.554	4538.34	75.6034	18117.9	653.939	ring_4	4 N - GFP 2nM	6.75	eGFP
12	19679	535.387	4526.69	74.9687	15152.4	540.61	ring_4	4 N - GFP 2nM	7	eGFP
13	16991.5	447.292	4515.55	74.445	12475.9	453.445	ring_4	4 N - GFP 2nM	7.25	eGFP
14	14661.6	364.058	4509.84	72.7724	10151.8	371.26	ring_4	4 N - GFP 2nM	7.5	eGFP
15	12745.4	314.437	4492.74	75.9672	8252.66	323.483	ring_4	4 N - GFP 2nM	7.75	eGFP
16	11163.5	265.195	4487.98	72.5393	6675.51	274.937	ring_4	4 N - GFP 2nM	8	eGFP
17	9875.64	222.068	4474.2	73.0907	5401.44	233.787	ring_4	4 N - GFP 2nM	8.25	eGFP
18	8837.02	193.146	4460.08	72.7895	4376.94	206.407	ring_4	4 N - GFP 2nM	8.5	eGFP
19	7996.14	168.589	4451.61	75.2481	3544.54	184.62	ring_4	4 N - GFP 2nM	8.75	eGFP
20	7316.04	148.114	4441.14	75.0949	2874.9	166.063	ring_4	4 N - GFP 2nM	9	eGFP
21	6765.22	131.385	4431.27	75.5018	2333.95	151.534	ring_4	4 N - GFP 2nM	9.25	eGFP
22	6329.48	123.893	4433.39	73.541	1896.09	144.076	ring_4	4 N - GFP 2nM	9.5	eGFP
23	5979.83	111.161	4430.38	71.5882	1549.46	132.218	ring_4	4 N - GFP 2nM	9.75	eGFP
24	5706.35	103.103	4427.93	73.9438	1278.42	126.877	ring_4	4 N - GFP 2nM	10	eGFP
25	5479.42	98.7554	4427.64	73.4772	1051.78	123.092	ring_4	4 N - GFP 2nM	10.25	eGFP
26	5309.42	95.4668	4429.66	73.3867	879.764	120.414	ring_4	4 N - GFP 2nM	10.5	eGFP
27	5166.52	92.0132	4427.68	73.8115	738.834	117.96	ring_4	4 N - GFP 2nM	10.75	eGFP
28	5049.36	88.0502	4432.02	75.9758	617.343	116.298	ring_4	4 N - GFP 2nM	11	eGFP
29	4959.11	85.7292	4435.89	74.5996	523.218	113.642	ring_4	4 N - GFP 2nM	11.25	eGFP
30	4882.79	85.3894	4433.31	72.717	449.479	112.157	ring_4	4 N - GFP 2nM	11.5	eGFP
31	4824.27	83.9787	4435.51	73.4052	388.759	111.538	ring_4	4 N - GFP 2nM	11.75	eGFP
32	4772.27	84.2152	4436.86	73.4897	335.405	111.772	ring_4	4 N - GFP 2nM	12	eGFP
33	4731.35	81.4716	4434.42	72.7344	296.931	109.215	ring_4	4 N - GFP 2nM	12.25	eGFP
34	4692.9	82.2542	4435.2	74.4944	257.7	110.974	ring_4	4 N - GFP 2nM	12.5	eGFP
35	4663.32	81.1719	4425.9	72.633	237.417	108.924	ring_4	4 N - GFP 2nM	12.75	eGFP
36	4624.36	79.7843	4414.4	73.3598	209.963	108.384	ring_4	4 N - GFP 2nM	13	eGFP
37	4592.45	81.1237	4402.15	73.8359	190.296	109.694	ring_4	4 N - GFP 2nM	13.25	eGFP
38	4577.53	79.1478	4397.68	73.2408	179.848	107.836	ring_4	4 N - GFP 2nM	13.5	eGFP
39	4558.23	79.9573	4391.8	74.1468	166.431	109.045	ring_4	4 N - GFP 2nM	13.75	eGFP
40	4542.58	76.4387	4387.55	72.577	155.033	105.405	ring_4	4 N - GFP 2nM	14	eGFP
41	4535.5	80.9196	4382.85	73.2565	152.658	109.154	ring_4	4 N - GFP 2nM	14.25	eGFP
42	4514.87	77.6702	4369.65	72.2101	145.225	106.052	ring_4	4 N - GFP 2nM	14.5	eGFP
43	4497.62	78.1748	4360.77	73.4857	136.849	107.291	ring_4	4 N - GFP 2nM	14.75	eGFP
44	4489.69	78.1354	4358.09	74.0045	131.602	107.619	ring_4	4 N - GFP 2nM	15	eGFP
45	4479.79	77.8657	4351.95	71.4135	127.849	105.655	ring_4	4 N - GFP 2nM	15.25	eGFP
46	4474.33	76.6305	4349.42	72.7257	124.916	105.647	ring_4	4 N - GFP 2nM	15.5	eGFP
47	4470.53	80.1657	4346.43	71.4757	124.102	107.403	ring_4	4 N - GFP 2nM	15.75	eGFP
0	28092.2	774.632	4619.81	78.968	23472.4	778.646	ring_5	5 SR - GFP 2nM, LeuRS 0.005 nM	4	eGFP
1	27932.4	772.968	4617.27	77.4333	23315.1	776.837	ring_5	5 SR - GFP 2nM, LeuRS 0.005 nM	4.25	eGFP
2	27708.3	761.678	4618.78	78.158	23089.6	765.677	ring_5	5 SR - GFP 2nM, LeuRS 0.005 nM	4.5	eGFP
3	27419.6	758.933	4612.75	77.3284	22806.9	762.863	ring_5	5 SR - GFP 2nM, LeuRS 0.005 nM	4.75	eGFP
4	27084.6	746.729	4608.93	76.7504	22475.7	750.663	ring_5	5 SR - GFP 2nM, LeuRS 0.005 nM	5	eGFP
5	26731.9	740.072	4609.36	78.6747	22122.5	744.242	ring_5	5 SR - GFP 2nM, LeuRS 0.005 nM	5.25	eGFP
6	26361.4	744.442	4605.3	78.0494	21756.1	748.523	ring_5	5 SR - GFP 2nM, LeuRS 0.005 nM	5.5	eGFP
7	26064.3	726.907	4602.07	76.4895	21462.2	730.921	ring_5	5 SR - GFP 2nM, LeuRS 0.005 nM	5.75	eGFP
8	25694.5	726.705	4599.23	77.1008	21095.3	730.783	ring_5	5 SR - GFP 2nM, LeuRS 0.005 nM	6	eGFP
9	25148.4	715.599	4586.84	78.8797	20561.5	719.934	ring_5	5 SR - GFP 2nM, LeuRS 0.005 nM	6.25	eGFP
10	24198.6	686.204	4566.08	77.459	19632.5	690.562	ring_5	5 SR - GFP 2nM, LeuRS 0.005 nM	6.5	eGFP
11	22529.5	633.348	4551.72	76.8089	17977.8	637.989	ring_5	5 SR - GFP 2nM, LeuRS 0.005 nM	6.75	eGFP
12	20288.2	545.754	4539.14	75.5864	15749.1	550.963	ring_5	5 SR - GFP 2nM, LeuRS 0.005 nM	7	eGFP
13	17859.5	469.884	4529.99	77.1864	13329.5	476.181	ring_5	5 SR - GFP 2nM, LeuRS 0.005 nM	7.25	eGFP
14	15544.3	394.745	4516.92	76.3402	11027.4	402.059	ring_5	5 SR - GFP 2nM, LeuRS 0.005 nM	7.5	eGFP
15	13520.4	333.539	4508.91	73.6489	9011.46	341.573	ring_5	5 SR - GFP 2nM, LeuRS 0.005 nM	7.75	eGFP
16	11812.7	280.715	4499.76	75.6662	7312.9	290.734	ring_5	5 SR - GFP 2nM, LeuRS 0.005 nM	8	eGFP
17	10402.3	240.249	4486.01	77.4056	5916.27	252.411	ring_5	5 SR - GFP 2nM, LeuRS 0.005 nM	8.25	eGFP
18	9254.16	200.675	4476.26	74.7027	4777.9	214.128	ring_5	5 SR - GFP 2nM, LeuRS 0.005 nM	8.5	eGFP
19	8333.73	171.84	4465.72	75.2852	3868.01	187.608	ring_5	5 SR - GFP 2nM, LeuRS 0.005 nM	8.75	eGFP
20	7575.07	153.292	4456.2	76.2024	3118.87	171.188	ring_5	5 SR - GFP 2nM, LeuRS 0.005 nM	9	eGFP
21	6972.95	133.493	4454.72	74.8356	2518.24	153.038	ring_5	5 SR - GFP 2nM, LeuRS 0.005 nM	9.25	eGFP
22	6497.56	123.716	4446.19	76.6372	2051.37	145.53	ring_5	5 SR - GFP 2nM, LeuRS 0.005 nM	9.5	eGFP
23	6105.51	112.567	4444.84	77.3035	1660.68	136.555	ring_5	5 SR - GFP 2nM, LeuRS 0.005 nM	9.75	eGFP
24	5804.34	106.638	4441.31	74.7984	1363.03	130.255	ring_5	5 SR - GFP 2nM, LeuRS 0.005 nM	10	eGFP
25	5559.37	97.6774	4445.24	74.1059	1114.13	122.607	ring_5	5 SR - GFP 2nM, LeuRS 0.005 nM	10.25	eGFP
26	5370.89	93.4207	4443.36	75.463	927.532	120.092	ring_5	5 SR - GFP 2nM, LeuRS 0.005 nM	10.5	eGFP
27	5212.76	90.8617	4443.05	74.846	769.716	117.719	ring_5	5 SR - GFP 2nM, LeuRS 0.005 nM	10.75	eGFP
28	5091.96	88.5329	4440.17	72.7281	651.788	114.575	ring_5	5 SR - GFP 2nM, LeuRS 0.005 nM	11	eGFP
29	4993.3	89.3018	4449.81	74.2973	543.494	116.168	ring_5	5 SR - GFP 2nM, LeuRS 0.005 nM	11.25	eGFP
30	4911.55	83.6324	4454.15	75.824	457.402	112.888	ring_5	5 SR - GFP 2nM, LeuRS 0.005 nM	11.5	eGFP
31	4843.88	82.8951	4451.55	75.2932	392.33	111.985	ring_5	5 SR - GFP 2nM, LeuRS 0.005 nM	11.75	eGFP
32	4792.6	80.8613	4453.51	75.079	339.086	110.342	ring_5	5 SR - GFP 2nM, LeuRS 0.005 nM	12	eGFP
33	4747.71	81.0977	4446.64	75.1659	301.069	110.575	ring_5	5 SR - GFP 2nM, LeuRS 0.005 nM	12.25	eGFP
34	4703.54	79.8495	4450.36	75.6424	253.172	109.99	ring_5	5 SR - GFP 2nM, LeuRS 0.005 nM	12.5	eGFP
35	4668.92	78.1215	4436.81	75.2548	232.109	108.472	ring_5	5 SR - GFP 2nM, LeuRS 0.005 nM	12.75	eGFP
36	4629.02	79.6359	4422.37	74.0009	206.648	108.711	ring_5	5 SR - GFP 2nM, LeuRS 0.005 nM	13	eGFP
37	4603.24	79.6278	4416.12	75.9009	187.121	110.007	ring_5	5 SR - GFP 2nM, LeuRS 0.005 nM	13.25	eGFP
38	4583.27	76.7984	4411.05	73.6883	172.221	106.433	ring_5	5 SR - GFP 2nM, LeuRS 0.005 nM	13.5	eGFP
39	4569.07	77.5727	4409.36	74.3021	159.705	107.417	ring_5	5 SR - GFP 2nM, LeuRS 0.005 nM	13.75	eGFP
40	4553.65	78.3399	4397.81	73.1856	155.838	107.207	ring_5	5 SR - GFP 2nM, LeuRS 0.005 nM	14	eGFP
41	4542.73	75.9094	4404.17	74.7652	138.563	106.546	ring_5	5 SR - GFP 2nM, LeuRS 0.005 nM	14.25	eGFP
42	4524.45	77.0513	4387.21	74.6762	137.233	107.301	ring_5	5 SR - GFP 2nM, LeuRS 0.005 nM	14.5	eGFP
43	4508.77	77.8786	4377.76	73.4339	131.009	107.04	ring_5	5 SR - GFP 2nM, LeuRS 0.005 nM	14.75	eGFP
44	4500.32	77.4551	4371.71	75.0867	128.603	107.876	ring_5	5 SR - GFP 2nM, LeuRS 0.005 nM	15	eGFP
45	4490.55	76.4989	4369.6	75.8533	120.958	107.73	ring_5	5 SR - GFP 2nM, LeuRS 0.005 nM	15.25	eGFP
46	4484.54	78.2343	4365.73	74.7731	118.808	108.22	ring_5	5 SR - GFP 2nM, LeuRS 0.005 nM	15.5	eGFP
47	4478.55	74.8216	4361.6	74.3286	116.953	105.466	ring_5	5 SR - GFP 2nM, LeuRS 0.005 nM	15.75	eGFP
0	29577.6	826.483	4729.92	75.1899	24847.7	829.896	ring_6	6 SR - GFP 2nM, LeuRS 0.005 nM	4	eGFP
1	29415.4	841.209	4725.32	74.8463	24690.1	844.532	ring_6	6 SR - GFP 2nM, LeuRS 0.005 nM	4.25	eGFP
2	29171.8	841.026	4723.45	74.2462	24448.3	844.297	ring_6	6 SR - GFP 2nM, LeuRS 0.005 nM	4.5	eGFP
3	28881.1	819.235	4725.32	74.9927	24155.8	822.66	ring_6	6 SR - GFP 2nM, LeuRS 0.005 nM	4.75	eGFP
4	28494.1	819.063	4721.1	74.3343	23773	822.429	ring_6	6 SR - GFP 2nM, LeuRS 0.005 nM	5	eGFP
5	28130.7	827.795	4713.99	74.2508	23416.7	831.118	ring_6	6 SR - GFP 2nM, LeuRS 0.005 nM	5.25	eGFP
6	27695.3	792.191	4714.07	73.2958	22981.2	795.575	ring_6	6 SR - GFP 2nM, LeuRS 0.005 nM	5.5	eGFP
7	27308.8	797.729	4710.68	71.0173	22598.1	800.884	ring_6	6 SR - GFP 2nM, LeuRS 0.005 nM	5.75	eGFP
8	26853.6	778.946	4703.15	76.1592	22150.4	782.66	ring_6	6 SR - GFP 2nM, LeuRS 0.005 nM	6	eGFP
9	26151.6	761.478	4686.88	73.0571	21464.8	764.975	ring_6	6 SR - GFP 2nM, LeuRS 0.005 nM	6.25	eGFP
10	24889.2	715.599	4670.1	73.5143	20219.1	719.366	ring_6	6 SR - GFP 2nM, LeuRS 0.005 nM	6.5	eGFP
11	22873.4	659.532	4655.11	73.2809	18218.2	663.591	ring_6	6 SR - GFP 2nM, LeuRS 0.005 nM	6.75	eGFP
12	20339.6	545.36	4638.75	70.4457	15700.9	549.891	ring_6	6 SR - GFP 2nM, LeuRS 0.005 nM	7	eGFP
13	17779.6	461.75	4626.76	70.9625	13152.9	467.171	ring_6	6 SR - GFP 2nM, LeuRS 0.005 nM	7.25	eGFP
14	15399.3	391.206	4612.96	73.5252	10786.3	398.055	ring_6	6 SR - GFP 2nM, LeuRS 0.005 nM	7.5	eGFP
15	13374.5	322.522	4601.41	72.9176	8773.11	330.662	ring_6	6 SR - GFP 2nM, LeuRS 0.005 nM	7.75	eGFP
16	11683.7	274.159	4593.58	72.8372	7090.14	283.67	ring_6	6 SR - GFP 2nM, LeuRS 0.005 nM	8	eGFP
17	10304	237.707	4582.17	71.945	5721.83	248.356	ring_6	6 SR - GFP 2nM, LeuRS 0.005 nM	8.25	eGFP
18	9179.62	195.214	4572.71	72.624	4606.91	208.285	ring_6	6 SR - GFP 2nM, LeuRS 0.005 nM	8.5	eGFP
19	8269.61	163.695	4564.2	73.3523	3705.41	179.379	ring_6	6 SR - GFP 2nM, LeuRS 0.005 nM	8.75	eGFP
20	7543.28	148.71	4557.15	72.2956	2986.13	165.352	ring_6	6 SR - GFP 2nM, LeuRS 0.005 nM	9	eGFP
21	6960.66	130.083	4549.52	71.5041	2411.14	148.44	ring_6	6 SR - GFP 2nM, LeuRS 0.005 nM	9.25	eGFP
22	6495.69	118.127	4545.65	73.3712	1950.05	139.059	ring_6	6 SR - GFP 2nM, LeuRS 0.005 nM	9.5	eGFP
23	6120.71	111.074	4542.97	71.7882	1577.74	132.254	ring_6	6 SR - GFP 2nM, LeuRS 0.005 nM	9.75	eGFP
24	5833.06	103.447	4538.31	71.3592	1294.75	125.671	ring_6	6 SR - GFP 2nM, LeuRS 0.005 nM	10	eGFP
25	5593.86	96.1995	4539.6	73.9769	1054.26	121.355	ring_6	6 SR - GFP 2nM, LeuRS 0.005 nM	10.25	eGFP
26	5411.4	90.7442	4537.48	73.3817	873.914	116.702	ring_6	6 SR - GFP 2nM, LeuRS 0.005 nM	10.5	eGFP
27	5267.96	87.6194	4538.37	70.3143	729.597	112.344	ring_6	6 SR - GFP 2nM, LeuRS 0.005 nM	10.75	eGFP
28	5150.15	84.1894	4537.09	71.9707	613.058	110.759	ring_6	6 SR - GFP 2nM, LeuRS 0.005 nM	11	eGFP
29	5056.76	82.7472	4541.8	71.0184	514.952	109.045	ring_6	6 SR - GFP 2nM, LeuRS 0.005 nM	11.25	eGFP
30	4977.87	80.0684	4544.54	72.6821	433.333	108.137	ring_6	6 SR - GFP 2nM, LeuRS 0.005 nM	11.5	eGFP
31	4915.21	77.5646	4541.54	71.078	373.678	105.206	ring_6	6 SR - GFP 2nM, LeuRS 0.005 nM	11.75	eGFP
32	4863.75	81.0541	4542.94	71.8717	320.807	108.33	ring_6	6 SR - GFP 2nM, LeuRS 0.005 nM	12	eGFP
33	4820.98	79.2398	4540.16	73.8131	280.819	108.293	ring_6	6 SR - GFP 2nM, LeuRS 0.005 nM	12.25	eGFP
34	4782.25	78.1286	4537.37	72.2338	244.878	106.404	ring_6	6 SR - GFP 2nM, LeuRS 0.005 nM	12.5	eGFP
35	4745.96	75.9927	4524.52	72.7583	221.448	105.208	ring_6	6 SR - GFP 2nM, LeuRS 0.005 nM	12.75	eGFP
36	4712.61	78.3684	4513.95	71.8257	198.66	106.304	ring_6	6 SR - GFP 2nM, LeuRS 0.005 nM	13	eGFP
37	4680.1	78.1328	4503.29	71.8058	176.812	106.117	ring_6	6 SR - GFP 2nM, LeuRS 0.005 nM	13.25	eGFP
38	4667.45	77.1732	4498.44	70.2581	169.01	104.364	ring_6	6 SR - GFP 2nM, LeuRS 0.005 nM	13.5	eGFP
39	4649.09	75.7715	4496.26	70.0972	152.83	103.223	ring_6	6 SR - GFP 2nM, LeuRS 0.005 nM	13.75	eGFP
40	4635.8	74.7163	4489.03	70.8697	146.77	102.981	ring_6	6 SR - GFP 2nM, LeuRS 0.005 nM	14	eGFP
41	4623.43	76.0307	4481.06	71.1437	142.366	104.125	ring_6	6 SR - GFP 2nM, LeuRS 0.005 nM	14.25	eGFP
42	4604.77	74.1504	4476.42	71.7564	128.348	103.186	ring_6	6 SR - GFP 2nM, LeuRS 0.005 nM	14.5	eGFP
43	4587.66	76.1147	4459.92	71.6673	127.747	104.545	ring_6	6 SR - GFP 2nM, LeuRS 0.005 nM	14.75	eGFP
44	4576.81	75.2179	4450.38	70.7038	126.436	103.232	ring_6	6 SR - GFP 2nM, LeuRS 0.005 nM	15	eGFP
45	4572.34	75.5224	4452.1	70.2293	120.237	103.13	ring_6	6 SR - GFP 2nM, LeuRS 0.005 nM	15.25	eGFP
46	4564.18	76.3611	4449.03	69.527	115.159	103.272	ring_6	6 SR - GFP 2nM, LeuRS 0.005 nM	15.5	eGFP
47	4559.92	72.5059	4450.98	69.9142	108.946	100.723	ring_6	6 SR - GFP 2nM, LeuRS 0.005 nM	15.75	eGFP
0	27630	651.67	5112.82	90.7837	22517.1	657.963	ring_7	7 SR - GFP 2nM, LeuRS 0.01 nM	4	eGFP
1	27428.7	663.153	5111.83	89.4719	22316.9	669.161	ring_7	7 SR - GFP 2nM, LeuRS 0.01 nM	4.25	eGFP
2	27166.5	651.179	5113.62	89.706	22052.8	657.329	ring_7	7 SR - GFP 2nM, LeuRS 0.01 nM	4.5	eGFP
3	26931.3	639.578	5108.79	89.2137	21822.5	645.77	ring_7	7 SR - GFP 2nM, LeuRS 0.01 nM	4.75	eGFP
4	26637.7	636.446	5105.9	89.8188	21531.8	642.753	ring_7	7 SR - GFP 2nM, LeuRS 0.01 nM	5	eGFP
5	26342.1	626.01	5100.44	90.269	21241.6	632.485	ring_7	7 SR - GFP 2nM, LeuRS 0.01 nM	5.25	eGFP
6	26035.8	628.874	5097.95	91.8619	20937.8	635.548	ring_7	7 SR - GFP 2nM, LeuRS 0.01 nM	5.5	eGFP
7	25799.8	612.218	5096.73	91.3764	20703.1	619	ring_7	7 SR - GFP 2nM, LeuRS 0.01 nM	5.75	eGFP
8	25533.3	598.48	5081.82	91.951	20451.5	605.502	ring_7	7 SR - GFP 2nM, LeuRS 0.01 nM	6	eGFP
9	25238.8	590.17	5068.69	91.4735	20170.1	597.217	ring_7	7 SR - GFP 2nM, LeuRS 0.01 nM	6.25	eGFP
10	24842	573.075	5050.75	90.7181	19791.3	580.211	ring_7	7 SR - GFP 2nM, LeuRS 0.01 nM	6.5	eGFP
11	24205.1	558.862	5027.93	88.4103	19177.2	565.812	ring_7	7 SR - GFP 2nM, LeuRS 0.01 nM	6.75	eGFP
12	23181.6	552.907	5018.64	88.8884	18162.9	560.007	ring_7	7 SR - GFP 2nM, LeuRS 0.01 nM	7	eGFP
13	21635.2	497.636	5004.41	89.2834	16630.8	505.582	ring_7	7 SR - GFP 2nM, LeuRS 0.01 nM	7.25	eGFP
14	19730.8	441.017	4987.93	89.1589	14742.8	449.939	ring_7	7 SR - GFP 2nM, LeuRS 0.01 nM	7.5	eGFP
15	17769.7	381.203	4980.19	90.3073	12789.5	391.754	ring_7	7 SR - GFP 2nM, LeuRS 0.01 nM	7.75	eGFP
16	15833.5	326.995	4964.85	88.161	10868.7	338.672	ring_7	7 SR - GFP 2nM, LeuRS 0.01 nM	8	eGFP
17	14091.8	290.65	4950.48	88.9056	9141.35	303.943	ring_7	7 SR - GFP 2nM, LeuRS 0.01 nM	8.25	eGFP
18	12540	253.531	4931	87.4001	7609.02	268.173	ring_7	7 SR - GFP 2nM, LeuRS 0.01 nM	8.5	eGFP
19	11213.4	217.621	4916.56	86.87	6296.82	234.319	ring_7	7 SR - GFP 2nM, LeuRS 0.01 nM	8.75	eGFP
20	10098.8	193.568	4901.34	85.68	5197.43	211.683	ring_7	7 SR - GFP 2nM, LeuRS 0.01 nM	9	eGFP
21	9178.91	171.567	4891.1	86.8756	4287.82	192.309	ring_7	7 SR - GFP 2nM, LeuRS 0.01 nM	9.25	eGFP
22	8430.61	155.802	4886.22	86.5591	3544.39	178.232	ring_7	7 SR - GFP 2nM, LeuRS 0.01 nM	9.5	eGFP
23	7810.34	142.526	4895.98	85.3434	2914.36	166.124	ring_7	7 SR - GFP 2nM, LeuRS 0.01 nM	9.75	eGFP
24	7303.34	131.673	4884.45	87.245	2418.88	157.954	ring_7	7 SR - GFP 2nM, LeuRS 0.01 nM	10	eGFP
25	6897.65	124.291	4887.52	86.6477	2010.13	151.513	ring_7	7 SR - GFP 2nM, LeuRS 0.01 nM	10.25	eGFP
26	6560.23	118.209	4891.7	86.5475	1668.53	146.505	ring_7	7 SR - GFP 2nM, LeuRS 0.01 nM	10.5	eGFP
27	6282.6	109.906	4890	87.0707	1392.6	140.216	ring_7	7 SR - GFP 2nM, LeuRS 0.01 nM	10.75	eGFP
28	6061.09	109.007	4892.68	86.1621	1168.41	138.948	ring_7	7 SR - GFP 2nM, LeuRS 0.01 nM	11	eGFP
29	5879.07	99.8498	4891.7	86.6399	987.364	132.199	ring_7	7 SR - GFP 2nM, LeuRS 0.01 nM	11.25	eGFP
30	5729.53	98.9835	4892.82	87.0084	836.709	131.788	ring_7	7 SR - GFP 2nM, LeuRS 0.01 nM	11.5	eGFP
31	5610.58	98.1519	4895.55	88.175	715.028	131.942	ring_7	7 SR - GFP 2nM, LeuRS 0.01 nM	11.75	eGFP
32	5505.13	96.9201	4890.44	87.7102	614.686	130.716	ring_7	7 SR - GFP 2nM, LeuRS 0.01 nM	12	eGFP
33	5421.8	96.8622	4890.95	86.5567	530.852	129.901	ring_7	7 SR - GFP 2nM, LeuRS 0.01 nM	12.25	eGFP
34	5351.14	94.0099	4882.84	87.8836	468.301	128.691	ring_7	7 SR - GFP 2nM, LeuRS 0.01 nM	12.5	eGFP
35	5279.42	96.6177	4871.14	87.9971	408.277	130.685	ring_7	7 SR - GFP 2nM, LeuRS 0.01 nM	12.75	eGFP
36	5210.29	95.8686	4855.57	87.9878	354.719	130.126	ring_7	7 SR - GFP 2nM, LeuRS 0.01 nM	13	eGFP
37	5164.7	94.9353	4846.28	86.0127	318.422	128.105	ring_7	7 SR - GFP 2nM, LeuRS 0.01 nM	13.25	eGFP
38	5131.19	94.7639	4842.39	86.2002	288.796	128.104	ring_7	7 SR - GFP 2nM, LeuRS 0.01 nM	13.5	eGFP
39	5100.08	94.5877	4830.65	86.4091	269.435	128.115	ring_7	7 SR - GFP 2nM, LeuRS 0.01 nM	13.75	eGFP
40	5063.96	94.1705	4823.47	86.9023	240.483	128.141	ring_7	7 SR - GFP 2nM, LeuRS 0.01 nM	14	eGFP
41	5043.5	93.0895	4817.86	87.0715	225.637	127.464	ring_7	7 SR - GFP 2nM, LeuRS 0.01 nM	14.25	eGFP
42	5011.14	94.2065	4799.23	87.1824	211.907	128.357	ring_7	7 SR - GFP 2nM, LeuRS 0.01 nM	14.5	eGFP
43	4988.16	91.6915	4788.77	85.2263	199.393	125.183	ring_7	7 SR - GFP 2nM, LeuRS 0.01 nM	14.75	eGFP
44	4965.69	93.0954	4777.37	83.754	188.318	125.226	ring_7	7 SR - GFP 2nM, LeuRS 0.01 nM	15	eGFP
45	4955.61	91.2517	4775.17	85.8852	180.434	125.312	ring_7	7 SR - GFP 2nM, LeuRS 0.01 nM	15.25	eGFP
46	4941.75	92.8759	4770.68	83.8954	171.079	125.157	ring_7	7 SR - GFP 2nM, LeuRS 0.01 nM	15.5	eGFP
47	4934.41	92.3746	4769.39	82.5554	165.017	123.889	ring_7	7 SR - GFP 2nM, LeuRS 0.01 nM	15.75	eGFP
0	26603.3	693.747	5120.7	80.4865	21482.6	698.401	ring_8	8 SR - GFP 2nM, LeuRS 0.01 nM	4	eGFP
1	26500.1	698.81	5118	82.099	21382.1	703.616	ring_8	8 SR - GFP 2nM, LeuRS 0.01 nM	4.25	eGFP
2	26416.4	702.605	5116.71	83.9942	21299.7	707.608	ring_8	8 SR - GFP 2nM, LeuRS 0.01 nM	4.5	eGFP
3	26288.8	705.762	5122.38	83.4697	21166.4	710.681	ring_8	8 SR - GFP 2nM, LeuRS 0.01 nM	4.75	eGFP
4	26150.4	694.463	5115.22	83.0305	21035.2	699.409	ring_8	8 SR - GFP 2nM, LeuRS 0.01 nM	5	eGFP
5	25958.4	685.511	5110.64	84.1595	20847.7	690.658	ring_8	8 SR - GFP 2nM, LeuRS 0.01 nM	5.25	eGFP
6	25764.6	702.341	5103.38	82.6682	20661.3	707.19	ring_8	8 SR - GFP 2nM, LeuRS 0.01 nM	5.5	eGFP
7	25642.8	684.707	5103.93	81.8601	20538.8	689.583	ring_8	8 SR - GFP 2nM, LeuRS 0.01 nM	5.75	eGFP
8	25482.2	682.454	5092.96	82.4226	20389.2	687.414	ring_8	8 SR - GFP 2nM, LeuRS 0.01 nM	6	eGFP
9	25284.6	677.184	5076.23	81.9685	20208.4	682.127	ring_8	8 SR - GFP 2nM, LeuRS 0.01 nM	6.25	eGFP
10	25001.9	682.229	5059.38	81.148	19942.5	687.038	ring_8	8 SR - GFP 2nM, LeuRS 0.01 nM	6.5	eGFP
11	24560.4	671.317	5041.72	83.3885	19518.7	676.476	ring_8	8 SR - GFP 2nM, LeuRS 0.01 nM	6.75	eGFP
12	23775.1	634.37	5031.35	83.1248	18743.7	639.793	ring_8	8 SR - GFP 2nM, LeuRS 0.01 nM	7	eGFP
13	22433.8	594.968	5022.81	81.1967	17411	600.483	ring_8	8 SR - GFP 2nM, LeuRS 0.01 nM	7.25	eGFP
14	20638.3	520.865	5005.69	82.5362	15632.6	527.364	ring_8	8 SR - GFP 2nM, LeuRS 0.01 nM	7.5	eGFP
15	18742.5	460.428	4994.95	83.0021	13747.5	467.849	ring_8	8 SR - GFP 2nM, LeuRS 0.01 nM	7.75	eGFP
16	16785.7	401.456	4980.48	79.5831	11805.2	409.268	ring_8	8 SR - GFP 2nM, LeuRS 0.01 nM	8	eGFP
17	14994.3	347.178	4963.93	82.0692	10030.4	356.746	ring_8	8 SR - GFP 2nM, LeuRS 0.01 nM	8.25	eGFP
18	13377.7	294.838	4950.76	80.0734	8426.99	305.518	ring_8	8 SR - GFP 2nM, LeuRS 0.01 nM	8.5	eGFP
19	11970.6	253.349	4936.79	80.9644	7033.84	265.972	ring_8	8 SR - GFP 2nM, LeuRS 0.01 nM	8.75	eGFP
20	10763.8	222.111	4929.85	79.6271	5833.92	235.953	ring_8	8 SR - GFP 2nM, LeuRS 0.01 nM	9	eGFP
21	9758.7	188.369	4920.65	80.4408	4838.04	204.826	ring_8	8 SR - GFP 2nM, LeuRS 0.01 nM	9.25	eGFP
22	8917.85	167.787	4920.53	80.347	3997.32	186.033	ring_8	8 SR - GFP 2nM, LeuRS 0.01 nM	9.5	eGFP
23	8214.84	148.011	4910.66	80.8643	3304.18	168.66	ring_8	8 SR - GFP 2nM, LeuRS 0.01 nM	9.75	eGFP
24	7639.23	134.452	4908.53	78.9775	2730.7	155.932	ring_8	8 SR - GFP 2nM, LeuRS 0.01 nM	10	eGFP
25	7165.98	126.874	4910.37	80.0639	2255.61	150.024	ring_8	8 SR - GFP 2nM, LeuRS 0.01 nM	10.25	eGFP
26	6774.64	111.812	4906.63	80.232	1868.01	137.62	ring_8	8 SR - GFP 2nM, LeuRS 0.01 nM	10.5	eGFP
27	6451.15	107.992	4909.22	80.0989	1541.93	134.455	ring_8	8 SR - GFP 2nM, LeuRS 0.01 nM	10.75	eGFP
28	6182.39	103.136	4908.6	80.43	1273.79	130.79	ring_8	8 SR - GFP 2nM, LeuRS 0.01 nM	11	eGFP
29	5968.9	97.8909	4909.87	79.6308	1059.03	126.189	ring_8	8 SR - GFP 2nM, LeuRS 0.01 nM	11.25	eGFP
30	5795.21	92.0419	4911.36	78.8402	883.856	121.192	ring_8	8 SR - GFP 2nM, LeuRS 0.01 nM	11.5	eGFP
31	5647.36	93.0889	4914.37	79.5323	732.992	122.437	ring_8	8 SR - GFP 2nM, LeuRS 0.01 nM	11.75	eGFP
32	5527.3	88.2312	4912.89	80.6333	614.405	119.526	ring_8	8 SR - GFP 2nM, LeuRS 0.01 nM	12	eGFP
33	5421.3	86.3353	4911.69	79.8971	509.609	117.632	ring_8	8 SR - GFP 2nM, LeuRS 0.01 nM	12.25	eGFP
34	5332.49	84.3438	4898.62	79.3782	433.871	115.822	ring_8	8 SR - GFP 2nM, LeuRS 0.01 nM	12.5	eGFP
35	5256.35	84.0226	4887.84	79.7509	368.509	115.845	ring_8	8 SR - GFP 2nM, LeuRS 0.01 nM	12.75	eGFP
36	5185.22	84.425	4873.06	79.4156	312.157	115.907	ring_8	8 SR - GFP 2nM, LeuRS 0.01 nM	13	eGFP
37	5130.33	84.8735	4862.22	77.5301	268.109	114.954	ring_8	8 SR - GFP 2nM, LeuRS 0.01 nM	13.25	eGFP
38	5097.25	82.5257	4868.07	81.3435	229.184	115.876	ring_8	8 SR - GFP 2nM, LeuRS 0.01 nM	13.5	eGFP
39	5055.48	81.1672	4851.84	78.2749	203.641	112.761	ring_8	8 SR - GFP 2nM, LeuRS 0.01 nM	13.75	eGFP
40	5018.29	82.0999	4844.63	78.6852	173.659	113.718	ring_8	8 SR - GFP 2nM, LeuRS 0.01 nM	14	eGFP
41	4994.62	82.4912	4836.39	78.7358	158.234	114.036	ring_8	8 SR - GFP 2nM, LeuRS 0.01 nM	14.25	eGFP
42	4960.17	80.6213	4819.58	79.8298	140.59	113.457	ring_8	8 SR - GFP 2nM, LeuRS 0.01 nM	14.5	eGFP
43	4938	81.7472	4808.9	78.4275	129.1	113.285	ring_8	8 SR - GFP 2nM, LeuRS 0.01 nM	14.75	eGFP
44	4912.15	82.2662	4801.51	78.8645	110.641	113.962	ring_8	8 SR - GFP 2nM, LeuRS 0.01 nM	15	eGFP
45	4904.93	81.6966	4795.38	78.3411	109.55	113.189	ring_8	8 SR - GFP 2nM, LeuRS 0.01 nM	15.25	eGFP
46	4892.72	79.1745	4793.08	80.6922	99.642	113.048	ring_8	8 SR - GFP 2nM, LeuRS 0.01 nM	15.5	eGFP
47	4881.49	79.8246	4793.53	77.7739	87.9655	111.448	ring_8	8 SR - GFP 2nM, LeuRS 0.01 nM	15.75	eGFP
0	29809.4	875.556	4396.44	71.2122	25413	878.447	ring_1	1 P - GFP 2nM	16	eGFP
1	29677.4	890.558	4398.52	73.1229	25278.9	893.555	ring_1	1 P - GFP 2nM	16.25	eGFP
2	29677.3	875.557	4400.1	72.2264	25277.2	878.531	ring_1	1 P - GFP 2nM	16.5	eGFP
3	29631.9	868.993	4415.48	70.0838	25216.5	871.814	ring_1	1 P - GFP 2nM	16.75	eGFP
4	29473.8	876.044	4407.95	73.6272	25065.9	879.132	ring_1	1 P - GFP 2nM	17	eGFP
5	29336.1	878.028	4414.85	72.7541	24921.2	881.037	ring_1	1 P - GFP 2nM	17.25	eGFP
6	29218.7	873.115	4422.07	72.1982	24796.6	876.095	ring_1	1 P - GFP 2nM	17.5	eGFP
7	29132.7	858.041	4426.57	73.215	24706.1	861.159	ring_1	1 P - GFP 2nM	17.75	eGFP
8	28997.1	869.03	4424.91	72.5557	24572.2	872.053	ring_1	1 P - GFP 2nM	18	eGFP
9	28862.3	850.21	4430.37	73.2278	24432	853.358	ring_1	1 P - GFP 2nM	18.25	eGFP
10	28711.4	839.124	4431.59	72.0634	24279.8	842.213	ring_1	1 P - GFP 2nM	18.5	eGFP
11	28528.3	843.166	4424.96	73.5907	24103.3	846.372	ring_1	1 P - GFP 2nM	18.75	eGFP
12	28297.7	848.124	4408.57	74.2802	23889.1	851.371	ring_1	1 P - GFP 2nM	19	eGFP
13	28073	852.899	4398.51	72.7179	23674.5	855.993	ring_1	1 P - GFP 2nM	19.25	eGFP
14	27806.1	851.764	4388.11	70.4175	23417.9	854.67	ring_1	1 P - GFP 2nM	19.5	eGFP
15	27600	826.593	4381.98	70.4138	23218	829.587	ring_1	1 P - GFP 2nM	19.75	eGFP
16	27383.7	838.241	4374.4	73.3453	23009.4	841.444	ring_1	1 P - GFP 2nM	20	eGFP
17	27132.1	826.22	4368.34	71.5601	22763.7	829.313	ring_1	1 P - GFP 2nM	20.25	eGFP
18	26880.2	814.468	4355.46	72.193	22524.8	817.661	ring_1	1 P - GFP 2nM	20.5	eGFP
0	29111.8	850.976	4457.3	71.3605	24654.5	853.962	ring_2	2 P - GFP 2nM	16	eGFP
1	28995.6	841.369	4451.49	70.0212	24544.1	844.278	ring_2	2 P - GFP 2nM	16.25	eGFP
2	28977.2	856.404	4456.28	68.5385	24521	859.143	ring_2	2 P - GFP 2nM	16.5	eGFP
3	28947.9	838.969	4468.76	70.8143	24479.1	841.952	ring_2	2 P - GFP 2nM	16.75	eGFP
4	28882.6	863.016	4465.71	71.886	24416.9	866.005	ring_2	2 P - GFP 2nM	17	eGFP
5	28844.8	859.963	4469.23	69.6912	24375.6	862.782	ring_2	2 P - GFP 2nM	17.25	eGFP
6	28797.9	860.814	4471.84	71.6825	24326	863.794	ring_2	2 P - GFP 2nM	17.5	eGFP
7	28731.5	871.506	4479.74	69.2303	24251.7	874.252	ring_2	2 P - GFP 2nM	17.75	eGFP
8	28612.8	867.23	4479.04	70.1483	24133.7	870.062	ring_2	2 P - GFP 2nM	18	eGFP
9	28525.1	873.777	4482.58	71.3203	24042.5	876.683	ring_2	2 P - GFP 2nM	18.25	eGFP
10	28348.2	878.205	4476.27	71.0393	23871.9	881.074	ring_2	2 P - GFP 2nM	18.5	eGFP
11	28208.8	868.348	4474.18	69.6961	23734.7	871.14	ring_2	2 P - GFP 2nM	18.75	eGFP
12	27974.8	853.596	4462.65	71.148	23512.2	856.556	ring_2	2 P - GFP 2nM	19	eGFP
13	27783	860.64	4453.54	73.032	23329.5	863.733	ring_2	2 P - GFP 2nM	19.25	eGFP
14	27566.8	855.554	4446.7	69.5734	23120.1	858.378	ring_2	2 P - GFP 2nM	19.5	eGFP
15	27385.2	865.325	4438.85	70.6146	22946.4	868.201	ring_2	2 P - GFP 2nM	19.75	eGFP
16	27230.6	842.543	4434.21	71.0261	22796.4	845.531	ring_2	2 P - GFP 2nM	20	eGFP
17	27020.8	816.172	4422.2	70.5222	22598.6	819.214	ring_2	2 P - GFP 2nM	20.25	eGFP
18	26797.9	805.235	4418.75	68.6786	22379.2	808.159	ring_2	2 P - GFP 2nM	20.5	eGFP
0	4560.79	77.1971	4454.46	75.6991	106.339	108.119	ring_3	3 N - GFP 2nM	16	eGFP
1	4561.87	79.1331	4452.06	74.8077	109.809	108.896	ring_3	3 N - GFP 2nM	16.25	eGFP
2	4564.66	78.9814	4455.74	75.2707	108.922	109.104	ring_3	3 N - GFP 2nM	16.5	eGFP
3	4577.17	78.0296	4469.09	76.503	108.073	109.276	ring_3	3 N - GFP 2nM	16.75	eGFP
4	4572.27	76.8831	4463.89	76.2611	108.377	108.29	ring_3	3 N - GFP 2nM	17	eGFP
5	4570.61	78.5487	4464.67	75.7992	105.938	109.158	ring_3	3 N - GFP 2nM	17.25	eGFP
6	4572.88	79.0386	4471.93	75.2252	100.957	109.114	ring_3	3 N - GFP 2nM	17.5	eGFP
7	4582.08	82.9412	4478.01	74.8849	104.07	111.745	ring_3	3 N - GFP 2nM	17.75	eGFP
8	4574.94	78.443	4478.84	75.7815	96.0955	109.069	ring_3	3 N - GFP 2nM	18	eGFP
9	4582.15	76.5914	4484.12	76.8008	98.0261	108.465	ring_3	3 N - GFP 2nM	18.25	eGFP
10	4575.23	80.6297	4478.9	72.61	96.3333	108.505	ring_3	3 N - GFP 2nM	18.5	eGFP
11	4569	78.9476	4476.45	75.6523	92.5557	109.343	ring_3	3 N - GFP 2nM	18.75	eGFP
12	4553.94	79.1466	4457.54	75.0865	96.3939	109.097	ring_3	3 N - GFP 2nM	19	eGFP
13	4539.84	78.1413	4451	75.5143	88.8371	108.667	ring_3	3 N - GFP 2nM	19.25	eGFP
14	4535.99	79.3077	4445.58	75.2683	90.4072	109.339	ring_3	3 N - GFP 2nM	19.5	eGFP
15	4534.51	78.6984	4451.06	73.09	83.4447	107.404	ring_3	3 N - GFP 2nM	19.75	eGFP
16	4526.43	77.9955	4432.18	75.015	94.2515	108.215	ring_3	3 N - GFP 2nM	20	eGFP
17	4514.38	78.3304	4425.71	74.6045	88.6754	108.173	ring_3	3 N - GFP 2nM	20.25	eGFP
18	4502.17	80.2784	4418.3	74.3436	83.8686	109.415	ring_3	3 N - GFP 2nM	20.5	eGFP
0	4467.41	80.5348	4350.86	69.4347	116.547	106.335	ring_4	4 N - GFP 2nM	16	eGFP
1	4464.92	77.453	4343.43	73.1105	121.494	106.509	ring_4	4 N - GFP 2nM	16.25	eGFP
2	4467.09	77.5791	4348.45	73.975	118.639	107.195	ring_4	4 N - GFP 2nM	16.5	eGFP
3	4480.76	78.0868	4361.46	73.1652	119.296	107.008	ring_4	4 N - GFP 2nM	16.75	eGFP
4	4474.97	78.5068	4357.76	73.3937	117.213	107.471	ring_4	4 N - GFP 2nM	17	eGFP
5	4476.4	78.0424	4361.18	71.9497	115.223	106.148	ring_4	4 N - GFP 2nM	17.25	eGFP
6	4477.61	75.669	4367.78	72.4115	109.837	104.734	ring_4	4 N - GFP 2nM	17.5	eGFP
7	4489.43	78.0061	4368.35	75.2904	121.081	108.414	ring_4	4 N - GFP 2nM	17.75	eGFP
8	4480.14	76.7353	4368.4	75.1189	111.731	107.383	ring_4	4 N - GFP 2nM	18	eGFP
9	4486.17	78.0736	4375.81	74.3782	110.359	107.831	ring_4	4 N - GFP 2nM	18.25	eGFP
10	4476.1	76.6028	4370.01	71.0783	106.089	104.499	ring_4	4 N - GFP 2nM	18.5	eGFP
11	4471.47	80.7729	4368.67	71.1851	102.794	107.664	ring_4	4 N - GFP 2nM	18.75	eGFP
12	4456.25	78.84	4354.39	73.9226	101.858	108.075	ring_4	4 N - GFP 2nM	19	eGFP
13	4444.64	76.3402	4338.23	70.8761	106.403	104.169	ring_4	4 N - GFP 2nM	19.25	eGFP
14	4440.01	76.7879	4335.63	72.9877	104.382	105.941	ring_4	4 N - GFP 2nM	19.5	eGFP
15	4437.25	77.2237	4335.24	73.7981	102.014	106.816	ring_4	4 N - GFP 2nM	19.75	eGFP
16	4430.58	78.856	4328.84	72.9079	101.74	107.396	ring_4	4 N - GFP 2nM	20	eGFP
17	4421.74	78.1783	4319.1	72.2231	102.645	106.433	ring_4	4 N - GFP 2nM	20.25	eGFP
18	4409.38	77.2046	4307.5	73.6039	101.875	106.668	ring_4	4 N - GFP 2nM	20.5	eGFP
0	4477.33	76.2187	4362.35	73.1409	114.98	105.636	ring_5	5 SR - GFP 2nM, LeuRS 0.005 nM	16	eGFP
1	4477.33	77.079	4366.25	74.2678	111.072	107.037	ring_5	5 SR - GFP 2nM, LeuRS 0.005 nM	16.25	eGFP
2	4481.9	76.8989	4371.9	75.6851	109.999	107.897	ring_5	5 SR - GFP 2nM, LeuRS 0.005 nM	16.5	eGFP
3	4492.13	76.6894	4379.75	73.144	112.379	105.978	ring_5	5 SR - GFP 2nM, LeuRS 0.005 nM	16.75	eGFP
4	4487.85	78.5307	4375.29	74.4575	112.562	108.217	ring_5	5 SR - GFP 2nM, LeuRS 0.005 nM	17	eGFP
5	4489.8	77.8878	4379.06	76.6745	110.734	109.295	ring_5	5 SR - GFP 2nM, LeuRS 0.005 nM	17.25	eGFP
6	4493.77	77.121	4381.47	71.8752	112.293	105.422	ring_5	5 SR - GFP 2nM, LeuRS 0.005 nM	17.5	eGFP
7	4498.71	75.8193	4391.14	74.1583	107.572	106.057	ring_5	5 SR - GFP 2nM, LeuRS 0.005 nM	17.75	eGFP
8	4491.81	77.6907	4387.34	75.459	104.471	108.305	ring_5	5 SR - GFP 2nM, LeuRS 0.005 nM	18	eGFP
9	4496.38	76.1933	4391.46	75.9657	104.916	107.593	ring_5	5 SR - GFP 2nM, LeuRS 0.005 nM	18.25	eGFP
10	4485.61	76.8271	4386.82	75.6781	98.7962	107.841	ring_5	5 SR - GFP 2nM, LeuRS 0.005 nM	18.5	eGFP
11	4482.91	76.799	4386.44	73.3086	96.4727	106.171	ring_5	5 SR - GFP 2nM, LeuRS 0.005 nM	18.75	eGFP
12	4465.21	77.597	4368.59	75.7307	96.6193	108.427	ring_5	5 SR - GFP 2nM, LeuRS 0.005 nM	19	eGFP
13	4454.72	75.7868	4358.57	74.6843	96.1508	106.402	ring_5	5 SR - GFP 2nM, LeuRS 0.005 nM	19.25	eGFP
14	4454.87	74.9897	4354.39	74.7579	100.479	105.888	ring_5	5 SR - GFP 2nM, LeuRS 0.005 nM	19.5	eGFP
15	4448.28	74.975	4350.1	73.7705	98.183	105.182	ring_5	5 SR - GFP 2nM, LeuRS 0.005 nM	19.75	eGFP
16	4439.91	74.6134	4337.57	74.3429	102.337	105.328	ring_5	5 SR - GFP 2nM, LeuRS 0.005 nM	20	eGFP
17	4433.17	76.8582	4337.39	72.1973	95.7811	105.45	ring_5	5 SR - GFP 2nM, LeuRS 0.005 nM	20.25	eGFP
18	4421.9	75.5319	4329.3	72.6382	92.5996	104.792	ring_5	5 SR - GFP 2nM, LeuRS 0.005 nM	20.5	eGFP
0	4564.8	75.1105	4452.55	70.5782	112.245	103.067	ring_6	6 SR - GFP 2nM, LeuRS 0.005 nM	16	eGFP
1	4556.87	73.0874	4444.12	70.1761	112.748	101.323	ring_6	6 SR - GFP 2nM, LeuRS 0.005 nM	16.25	eGFP
2	4561.96	75.4519	4451.15	71.3115	110.805	103.819	ring_6	6 SR - GFP 2nM, LeuRS 0.005 nM	16.5	eGFP
3	4571.19	75.725	4460.75	70.6989	110.439	103.598	ring_6	6 SR - GFP 2nM, LeuRS 0.005 nM	16.75	eGFP
4	4562.6	74.8901	4454.98	70.8629	107.625	103.102	ring_6	6 SR - GFP 2nM, LeuRS 0.005 nM	17	eGFP
5	4568.14	77.3302	4458.51	72.4091	109.631	105.939	ring_6	6 SR - GFP 2nM, LeuRS 0.005 nM	17.25	eGFP
6	4571.02	73.6537	4466.87	70.8846	104.159	102.223	ring_6	6 SR - GFP 2nM, LeuRS 0.005 nM	17.5	eGFP
7	4577.37	75.6704	4471.56	72.6321	105.808	104.888	ring_6	6 SR - GFP 2nM, LeuRS 0.005 nM	17.75	eGFP
8	4570.77	74.694	4468.58	69.9713	102.192	102.348	ring_6	6 SR - GFP 2nM, LeuRS 0.005 nM	18	eGFP
9	4574.88	72.9063	4472.09	73.3008	102.789	103.384	ring_6	6 SR - GFP 2nM, LeuRS 0.005 nM	18.25	eGFP
10	4563.7	75.7617	4467.75	71.3833	95.9553	104.093	ring_6	6 SR - GFP 2nM, LeuRS 0.005 nM	18.5	eGFP
11	4558.57	75.5287	4459.72	72.0037	98.8553	104.351	ring_6	6 SR - GFP 2nM, LeuRS 0.005 nM	18.75	eGFP
12	4545.04	75.6858	4447.94	69.7971	97.0985	102.956	ring_6	6 SR - GFP 2nM, LeuRS 0.005 nM	19	eGFP
13	4534.18	72.8264	4438.43	70.9485	95.747	101.673	ring_6	6 SR - GFP 2nM, LeuRS 0.005 nM	19.25	eGFP
14	4528.73	73.3028	4437.16	69.977	91.5723	101.341	ring_6	6 SR - GFP 2nM, LeuRS 0.005 nM	19.5	eGFP
15	4522.27	75.2851	4429.32	71.9508	92.9447	104.138	ring_6	6 SR - GFP 2nM, LeuRS 0.005 nM	19.75	eGFP
16	4516.68	74.6112	4419.01	69.3569	97.6636	101.869	ring_6	6 SR - GFP 2nM, LeuRS 0.005 nM	20	eGFP
17	4507.45	74.5378	4415.36	69.4315	92.0913	101.866	ring_6	6 SR - GFP 2nM, LeuRS 0.005 nM	20.25	eGFP
18	4498.88	77.5176	4405.05	71.1323	93.8284	105.208	ring_6	6 SR - GFP 2nM, LeuRS 0.005 nM	20.5	eGFP
0	4931.78	93.9471	4770.51	83.2497	161.27	125.525	ring_7	7 SR - GFP 2nM, LeuRS 0.01 nM	16	eGFP
1	4928.88	95.6509	4766.55	84.9085	162.33	127.901	ring_7	7 SR - GFP 2nM, LeuRS 0.01 nM	16.25	eGFP
2	4931.61	93.3439	4769.41	85.7077	162.204	126.724	ring_7	7 SR - GFP 2nM, LeuRS 0.01 nM	16.5	eGFP
3	4939.88	93.9535	4775.47	84.2501	164.402	126.196	ring_7	7 SR - GFP 2nM, LeuRS 0.01 nM	16.75	eGFP
4	4932.7	93.9007	4779.5	86.14	153.204	127.426	ring_7	7 SR - GFP 2nM, LeuRS 0.01 nM	17	eGFP
5	4936.19	93.0902	4781.21	87.1519	154.98	127.52	ring_7	7 SR - GFP 2nM, LeuRS 0.01 nM	17.25	eGFP
6	4940.44	92.5722	4785.29	88.5955	155.152	128.136	ring_7	7 SR - GFP 2nM, LeuRS 0.01 nM	17.5	eGFP
7	4950.24	95.2261	4800.48	84.5082	149.766	127.317	ring_7	7 SR - GFP 2nM, LeuRS 0.01 nM	17.75	eGFP
8	4944.16	94.4875	4795.65	86.2024	148.502	127.901	ring_7	7 SR - GFP 2nM, LeuRS 0.01 nM	18	eGFP
9	4947.21	93.267	4791.9	86.698	155.308	127.339	ring_7	7 SR - GFP 2nM, LeuRS 0.01 nM	18.25	eGFP
10	4937.91	93.8047	4789.96	87.68	147.953	128.402	ring_7	7 SR - GFP 2nM, LeuRS 0.01 nM	18.5	eGFP
11	4929.43	93.075	4775.03	86.1913	154.4	126.854	ring_7	7 SR - GFP 2nM, LeuRS 0.01 nM	18.75	eGFP
12	4911.78	93.938	4768.91	86.7659	142.872	127.878	ring_7	7 SR - GFP 2nM, LeuRS 0.01 nM	19	eGFP
13	4893.52	95.2892	4755.3	84.9509	138.216	127.658	ring_7	7 SR - GFP 2nM, LeuRS 0.01 nM	19.25	eGFP
14	4889.28	92.1836	4747.03	85.9836	142.249	126.059	ring_7	7 SR - GFP 2nM, LeuRS 0.01 nM	19.5	eGFP
15	4880.42	93.0915	4737.6	85.8327	142.823	126.623	ring_7	7 SR - GFP 2nM, LeuRS 0.01 nM	19.75	eGFP
16	4873.79	95.5147	4732.66	80.4246	141.124	124.865	ring_7	7 SR - GFP 2nM, LeuRS 0.01 nM	20	eGFP
17	4862.87	94.2784	4725.47	85.0999	137.395	127.005	ring_7	7 SR - GFP 2nM, LeuRS 0.01 nM	20.25	eGFP
18	4848.47	92.9313	4717.57	85.5825	130.892	126.335	ring_7	7 SR - GFP 2nM, LeuRS 0.01 nM	20.5	eGFP
0	4880.52	81.7401	4790.23	79.7658	90.292	114.21	ring_8	8 SR - GFP 2nM, LeuRS 0.01 nM	16	eGFP
1	4873.01	82.17	4789.04	79.5334	83.9697	114.357	ring_8	8 SR - GFP 2nM, LeuRS 0.01 nM	16.25	eGFP
2	4874.22	80.1414	4795.44	79.4462	78.7841	112.847	ring_8	8 SR - GFP 2nM, LeuRS 0.01 nM	16.5	eGFP
3	4884.11	81.7678	4807.42	78.4997	76.6939	113.35	ring_8	8 SR - GFP 2nM, LeuRS 0.01 nM	16.75	eGFP
4	4878.14	82.711	4808.49	79.4499	69.6496	114.688	ring_8	8 SR - GFP 2nM, LeuRS 0.01 nM	17	eGFP
5	4875.33	83.6091	4805.93	77.8121	69.4038	114.216	ring_8	8 SR - GFP 2nM, LeuRS 0.01 nM	17.25	eGFP
6	4878.25	81.1673	4809.9	79.7695	68.35	113.804	ring_8	8 SR - GFP 2nM, LeuRS 0.01 nM	17.5	eGFP
7	4883.16	80.4755	4815.15	78.4936	68.014	112.417	ring_8	8 SR - GFP 2nM, LeuRS 0.01 nM	17.75	eGFP
8	4873.18	81.0469	4811.38	77.6213	61.8	112.222	ring_8	8 SR - GFP 2nM, LeuRS 0.01 nM	18	eGFP
9	4877.61	82.518	4814.5	78.2901	63.1125	113.748	ring_8	8 SR - GFP 2nM, LeuRS 0.01 nM	18.25	eGFP
10	4868.45	80.1369	4814.73	77.6697	53.7189	111.6	ring_8	8 SR - GFP 2nM, LeuRS 0.01 nM	18.5	eGFP
11	4859.41	80.6781	4802.51	76.9418	56.8989	111.485	ring_8	8 SR - GFP 2nM, LeuRS 0.01 nM	18.75	eGFP
12	4843.07	83.6692	4787.3	79.4368	55.7761	115.372	ring_8	8 SR - GFP 2nM, LeuRS 0.01 nM	19	eGFP
13	4827.15	81.636	4774.37	76.4682	52.7765	111.856	ring_8	8 SR - GFP 2nM, LeuRS 0.01 nM	19.25	eGFP
14	4823.99	81.7521	4773.03	77.6492	50.9621	112.751	ring_8	8 SR - GFP 2nM, LeuRS 0.01 nM	19.5	eGFP
15	4821.19	80.2479	4761.39	79.4959	59.803	112.957	ring_8	8 SR - GFP 2nM, LeuRS 0.01 nM	19.75	eGFP
16	4813.54	81.2656	4757.55	76.7995	55.9951	111.814	ring_8	8 SR - GFP 2nM, LeuRS 0.01 nM	20	eGFP
17	4804.68	82.8344	4749.56	76.2591	55.1212	112.592	ring_8	8 SR - GFP 2nM, LeuRS 0.01 nM	20.25	eGFP
18	4787.26	81.8627	4735.42	78.8648	51.8413	113.671	ring_8	8 SR - GFP 2nM, LeuRS 0.01 nM	20.5	eGFP
0	5457.99	94.2237	4903.29	77.475	554.697	121.986	ring_1	1 P - GFP 2nM	0	mScarlet
1	14124.2	335.529	4842.08	76.5186	9282.09	344.144	ring_1	1 P - GFP 2nM	0.25	mScarlet
2	23343.7	624.609	4842.17	79.6059	18501.5	629.661	ring_1	1 P - GFP 2nM	0.5	mScarlet
3	28493.8	772.584	4818.82	77.8806	23675	776.5	ring_1	1 P - GFP 2nM	0.75	mScarlet
4	30602.5	823.582	4784.49	75.5143	25818	827.037	ring_1	1 P - GFP 2nM	1	mScarlet
5	31308.6	842.417	4765.07	75.8197	26543.6	845.823	ring_1	1 P - GFP 2nM	1.25	mScarlet
6	31031.4	836.638	4751.94	76.736	26279.5	840.149	ring_1	1 P - GFP 2nM	1.5	mScarlet
7	30267.8	808.875	4734.25	74.4327	25533.5	812.293	ring_1	1 P - GFP 2nM	1.75	mScarlet
8	29467.7	791.81	4716.44	78.5589	24751.3	795.698	ring_1	1 P - GFP 2nM	2	mScarlet
9	28629.5	769.604	4692.42	75.5678	23937.1	773.305	ring_1	1 P - GFP 2nM	2.25	mScarlet
10	27865.2	749.51	4677.52	75.7751	23187.7	753.331	ring_1	1 P - GFP 2nM	2.5	mScarlet
11	27129.8	744.117	4662.91	72.8795	22466.9	747.678	ring_1	1 P - GFP 2nM	2.75	mScarlet
12	26521.5	722.53	4648.6	75.9996	21872.9	726.516	ring_1	1 P - GFP 2nM	3	mScarlet
13	26133.3	715.773	4636.98	74.0241	21496.3	719.591	ring_1	1 P - GFP 2nM	3.25	mScarlet
14	25857.7	715.947	4627.58	74.9093	21230.1	719.855	ring_1	1 P - GFP 2nM	3.5	mScarlet
15	25685	705.554	4622.12	74.9825	21062.9	709.527	ring_1	1 P - GFP 2nM	3.75	mScarlet
0	5625.05	91.1308	4924.98	77.3088	700.07	119.505	ring_2	2 P - GFP 2nM	0	mScarlet
1	15067.4	367.101	4889.33	75.4952	10178.1	374.784	ring_2	2 P - GFP 2nM	0.25	mScarlet
2	25278.1	672.657	4895.35	75.0995	20382.8	676.836	ring_2	2 P - GFP 2nM	0.5	mScarlet
3	32339.9	873.289	4888.1	75.7715	27451.8	876.57	ring_2	2 P - GFP 2nM	0.75	mScarlet
4	35680.7	945.119	4865.94	73.8306	30814.7	947.998	ring_2	2 P - GFP 2nM	1	mScarlet
5	36808.9	971.65	4848.22	74.969	31960.6	974.538	ring_2	2 P - GFP 2nM	1.25	mScarlet
6	36693.2	976.473	4831.15	74.3097	31862.1	979.296	ring_2	2 P - GFP 2nM	1.5	mScarlet
7	35913.6	944.745	4808.22	74.3987	31105.4	947.67	ring_2	2 P - GFP 2nM	1.75	mScarlet
8	34773.3	914.416	4792.43	74.2872	29980.8	917.428	ring_2	2 P - GFP 2nM	2	mScarlet
9	33525.8	887.163	4771.53	73.4986	28754.3	890.202	ring_2	2 P - GFP 2nM	2.25	mScarlet
10	32323	871.42	4746.78	75.1116	27576.2	874.651	ring_2	2 P - GFP 2nM	2.5	mScarlet
11	31205.6	843.128	4726.09	74.5027	26479.5	846.413	ring_2	2 P - GFP 2nM	2.75	mScarlet
12	30231.6	822.375	4711.35	73.4143	25520.2	825.645	ring_2	2 P - GFP 2nM	3	mScarlet
13	29426.1	786.411	4703.27	73.4412	24722.9	789.833	ring_2	2 P - GFP 2nM	3.25	mScarlet
14	28720.9	782.129	4692.54	72.5319	24028.3	785.485	ring_2	2 P - GFP 2nM	3.5	mScarlet
15	28170.6	776.758	4685.17	73.5232	23485.4	780.23	ring_2	2 P - GFP 2nM	3.75	mScarlet
0	5641.73	93.177	4981.89	82.6231	659.837	124.533	ring_3	3 N - GFP 2nM	0	mScarlet
1	15540.4	375.21	4938.96	81.5117	10601.5	383.962	ring_3	3 N - GFP 2nM	0.25	mScarlet
2	25758.8	700.898	4937.32	81.1006	20821.5	705.574	ring_3	3 N - GFP 2nM	0.5	mScarlet
3	32330.7	914.923	4920.11	82.7789	27410.5	918.66	ring_3	3 N - GFP 2nM	0.75	mScarlet
4	35450	971.727	4902.28	80.2435	30547.7	975.034	ring_3	3 N - GFP 2nM	1	mScarlet
5	36648.2	1002.28	4882.84	79.041	31765.4	1005.39	ring_3	3 N - GFP 2nM	1.25	mScarlet
6	36655.9	1017.42	4863.26	81.8119	31792.6	1020.71	ring_3	3 N - GFP 2nM	1.5	mScarlet
7	36001.1	987.934	4847	78.8584	31154.1	991.076	ring_3	3 N - GFP 2nM	1.75	mScarlet
8	35031.6	944.63	4827.74	79.5814	30203.9	947.977	ring_3	3 N - GFP 2nM	2	mScarlet
9	33910.3	927.374	4802.08	78.0126	29108.3	930.649	ring_3	3 N - GFP 2nM	2.25	mScarlet
10	32858.8	889.737	4782.28	80.0806	28076.6	893.333	ring_3	3 N - GFP 2nM	2.5	mScarlet
11	31878.1	860.286	4769.34	78.6713	27108.8	863.875	ring_3	3 N - GFP 2nM	2.75	mScarlet
12	31031.8	837.15	4757.14	79.4498	26274.7	840.912	ring_3	3 N - GFP 2nM	3	mScarlet
13	30339.6	809.156	4742.68	78.966	25596.9	813	ring_3	3 N - GFP 2nM	3.25	mScarlet
14	29759.3	793.538	4736.42	77.961	25022.9	797.359	ring_3	3 N - GFP 2nM	3.5	mScarlet
15	29361.5	790.187	4725.59	79.5275	24636	794.179	ring_3	3 N - GFP 2nM	3.75	mScarlet
0	5659.31	96.644	4862.6	78.2787	796.703	124.369	ring_4	4 N - GFP 2nM	0	mScarlet
1	16205.2	420.785	4823.52	77.1049	11381.7	427.791	ring_4	4 N - GFP 2nM	0.25	mScarlet
2	27139.3	780.268	4821.83	79.2521	22317.5	784.282	ring_4	4 N - GFP 2nM	0.5	mScarlet
3	34359.2	1020.2	4808.06	75.9725	29551.1	1023.02	ring_4	4 N - GFP 2nM	0.75	mScarlet
4	37858.1	1105.8	4785.72	80.753	33072.4	1108.75	ring_4	4 N - GFP 2nM	1	mScarlet
5	39278.3	1154.03	4767.94	78.3216	34510.3	1156.68	ring_4	4 N - GFP 2nM	1.25	mScarlet
6	39355.7	1164.13	4753.95	80.1165	34601.8	1166.88	ring_4	4 N - GFP 2nM	1.5	mScarlet
7	38631	1130.75	4731.12	77.4565	33899.9	1133.4	ring_4	4 N - GFP 2nM	1.75	mScarlet
8	37579.7	1104.23	4715.19	77.3593	32864.5	1106.94	ring_4	4 N - GFP 2nM	2	mScarlet
9	36341.7	1060.81	4691.87	76.6753	31649.8	1063.58	ring_4	4 N - GFP 2nM	2.25	mScarlet
10	35187.6	1001.96	4674.52	77.4509	30513.1	1004.95	ring_4	4 N - GFP 2nM	2.5	mScarlet
11	34086.1	978.956	4659.87	74.6741	29426.2	981.8	ring_4	4 N - GFP 2nM	2.75	mScarlet
12	33112	955.099	4644.6	76.9525	28467.4	958.194	ring_4	4 N - GFP 2nM	3	mScarlet
13	32248.4	922.713	4633.1	75.7324	27615.3	925.815	ring_4	4 N - GFP 2nM	3.25	mScarlet
14	31535.6	885.932	4622	75.3042	26913.6	889.127	ring_4	4 N - GFP 2nM	3.5	mScarlet
15	31007.3	875.789	4619	75.594	26388.3	879.045	ring_4	4 N - GFP 2nM	3.75	mScarlet
0	5630.25	95.93	4853.03	80.2894	777.225	125.096	ring_5	5 SR - GFP 2nM, LeuRS 0.005 nM	0	mScarlet
1	16024.7	410.6	4815.22	78.86	11209.5	418.105	ring_5	5 SR - GFP 2nM, LeuRS 0.005 nM	0.25	mScarlet
2	26619.7	765.768	4816.19	80.6545	21803.5	770.004	ring_5	5 SR - GFP 2nM, LeuRS 0.005 nM	0.5	mScarlet
3	33155.2	954.222	4800.54	81.0678	28354.7	957.66	ring_5	5 SR - GFP 2nM, LeuRS 0.005 nM	0.75	mScarlet
4	36155.8	1043.63	4779.37	81.8211	31376.4	1046.83	ring_5	5 SR - GFP 2nM, LeuRS 0.005 nM	1	mScarlet
5	37214.9	1049.2	4762.38	83.122	32452.5	1052.48	ring_5	5 SR - GFP 2nM, LeuRS 0.005 nM	1.25	mScarlet
6	37050.8	1057.58	4744.34	80.2498	32306.5	1060.62	ring_5	5 SR - GFP 2nM, LeuRS 0.005 nM	1.5	mScarlet
7	36161.1	1019.72	4726.99	77.1186	31434.2	1022.63	ring_5	5 SR - GFP 2nM, LeuRS 0.005 nM	1.75	mScarlet
8	34996.2	967.947	4708.12	80.2677	30288.1	971.27	ring_5	5 SR - GFP 2nM, LeuRS 0.005 nM	2	mScarlet
9	33685.9	948.485	4688.58	78.9744	28997.4	951.767	ring_5	5 SR - GFP 2nM, LeuRS 0.005 nM	2.25	mScarlet
10	32515.9	899.212	4669.39	78.1307	27846.5	902.6	ring_5	5 SR - GFP 2nM, LeuRS 0.005 nM	2.5	mScarlet
11	31409.3	866.998	4656.73	79.1688	26752.5	870.605	ring_5	5 SR - GFP 2nM, LeuRS 0.005 nM	2.75	mScarlet
12	30449.3	834.132	4643.25	78.9175	25806	837.857	ring_5	5 SR - GFP 2nM, LeuRS 0.005 nM	3	mScarlet
13	29663.3	813.336	4633.16	80.5266	25030.2	817.313	ring_5	5 SR - GFP 2nM, LeuRS 0.005 nM	3.25	mScarlet
14	29025.9	806.916	4626.93	78.0834	24399	810.685	ring_5	5 SR - GFP 2nM, LeuRS 0.005 nM	3.5	mScarlet
15	28531.5	799.045	4623.13	77.7611	23908.4	802.82	ring_5	5 SR - GFP 2nM, LeuRS 0.005 nM	3.75	mScarlet
0	5604.59	91.8273	4977.66	76.6058	626.93	119.586	ring_6	6 SR - GFP 2nM, LeuRS 0.005 nM	0	mScarlet
1	15902	387.045	4938.74	75.0874	10963.3	394.262	ring_6	6 SR - GFP 2nM, LeuRS 0.005 nM	0.25	mScarlet
2	26508.7	696.478	4935.53	75.0833	21573.1	700.513	ring_6	6 SR - GFP 2nM, LeuRS 0.005 nM	0.5	mScarlet
3	32956.9	878.905	4914.28	77.2086	28042.6	882.29	ring_6	6 SR - GFP 2nM, LeuRS 0.005 nM	0.75	mScarlet
4	36272.5	976.286	4899.54	75.9203	31373	979.234	ring_6	6 SR - GFP 2nM, LeuRS 0.005 nM	1	mScarlet
5	37657.4	1015.93	4884.74	76.6737	32772.6	1018.82	ring_6	6 SR - GFP 2nM, LeuRS 0.005 nM	1.25	mScarlet
6	36329	2034.09	4865.84	77.5794	31463.2	2035.57	ring_6	6 SR - GFP 2nM, LeuRS 0.005 nM	1.5	mScarlet
7	37127.4	978.711	4845.13	76.0002	32282.3	981.657	ring_6	6 SR - GFP 2nM, LeuRS 0.005 nM	1.75	mScarlet
8	36132.1	947.068	4829.27	74.6505	31302.8	950.006	ring_6	6 SR - GFP 2nM, LeuRS 0.005 nM	2	mScarlet
9	35001.2	926.34	4810.72	74.4036	30190.4	929.323	ring_6	6 SR - GFP 2nM, LeuRS 0.005 nM	2.25	mScarlet
10	33890.5	898.063	4785.81	74.8894	29104.7	901.18	ring_6	6 SR - GFP 2nM, LeuRS 0.005 nM	2.5	mScarlet
11	32857.1	875.894	4772.53	75.0075	28084.6	879.099	ring_6	6 SR - GFP 2nM, LeuRS 0.005 nM	2.75	mScarlet
12	31920.5	842.954	4761.07	72.909	27159.5	846.101	ring_6	6 SR - GFP 2nM, LeuRS 0.005 nM	3	mScarlet
13	31140.5	837.016	4747.01	75.2802	26393.5	840.394	ring_6	6 SR - GFP 2nM, LeuRS 0.005 nM	3.25	mScarlet
14	30480.4	839.025	4740.56	75.8688	25739.8	842.448	ring_6	6 SR - GFP 2nM, LeuRS 0.005 nM	3.5	mScarlet
15	29979.6	827.887	4735.83	75.0628	25243.7	831.283	ring_6	6 SR - GFP 2nM, LeuRS 0.005 nM	3.75	mScarlet
0	5691.07	96.4512	5338.05	87.4816	353.029	130.215	ring_7	7 SR - GFP 2nM, LeuRS 0.01 nM	0	mScarlet
1	15039.6	318.738	5293.75	85.7099	9745.89	330.061	ring_7	7 SR - GFP 2nM, LeuRS 0.01 nM	0.25	mScarlet
2	25325.4	608.876	5295.34	87.7985	20030.1	615.174	ring_7	7 SR - GFP 2nM, LeuRS 0.01 nM	0.5	mScarlet
3	31503.1	752.159	5358.76	94.7033	26144.3	758.098	ring_7	7 SR - GFP 2nM, LeuRS 0.01 nM	0.75	mScarlet
4	34694.6	826.148	5329.55	95.4433	29365	831.643	ring_7	7 SR - GFP 2nM, LeuRS 0.01 nM	1	mScarlet
5	35954.1	858.635	5307.45	94.3543	30646.7	863.803	ring_7	7 SR - GFP 2nM, LeuRS 0.01 nM	1.25	mScarlet
6	35918.7	857.685	5287.93	92.8843	30630.8	862.7	ring_7	7 SR - GFP 2nM, LeuRS 0.01 nM	1.5	mScarlet
7	35180.1	842.734	5259.33	92.5036	29920.8	847.795	ring_7	7 SR - GFP 2nM, LeuRS 0.01 nM	1.75	mScarlet
8	34169.5	811.032	5237.17	94.2982	28932.3	816.496	ring_7	7 SR - GFP 2nM, LeuRS 0.01 nM	2	mScarlet
9	33046.6	792.262	5209.1	91.2348	27837.5	797.498	ring_7	7 SR - GFP 2nM, LeuRS 0.01 nM	2.25	mScarlet
10	31856.1	768.458	5188.01	90.2042	26668.1	773.735	ring_7	7 SR - GFP 2nM, LeuRS 0.01 nM	2.5	mScarlet
11	30831.7	742.311	5172.28	90.6344	25659.4	747.824	ring_7	7 SR - GFP 2nM, LeuRS 0.01 nM	2.75	mScarlet
12	29963.1	720.687	5159.02	88.7384	24804.1	726.13	ring_7	7 SR - GFP 2nM, LeuRS 0.01 nM	3	mScarlet
13	29188.5	700.268	5139.03	88.6957	24049.4	705.862	ring_7	7 SR - GFP 2nM, LeuRS 0.01 nM	3.25	mScarlet
14	28542.6	691.213	5132.38	89.1076	23410.3	696.933	ring_7	7 SR - GFP 2nM, LeuRS 0.01 nM	3.5	mScarlet
15	28069.2	666.042	5118.24	89.7288	22950.9	672.058	ring_7	7 SR - GFP 2nM, LeuRS 0.01 nM	3.75	mScarlet
0	5939.89	87.3059	5447	83.5151	492.885	120.818	ring_8	8 SR - GFP 2nM, LeuRS 0.01 nM	0	mScarlet
1	16072.6	361.665	5399.78	89.3804	10672.8	372.545	ring_8	8 SR - GFP 2nM, LeuRS 0.01 nM	0.25	mScarlet
2	26199.4	691.419	5384.55	85.5363	20814.9	696.69	ring_8	8 SR - GFP 2nM, LeuRS 0.01 nM	0.5	mScarlet
3	31634.6	868.408	5356.25	85.2143	26278.3	872.578	ring_8	8 SR - GFP 2nM, LeuRS 0.01 nM	0.75	mScarlet
4	34372.6	909.353	5325.9	84.3359	29046.7	913.255	ring_8	8 SR - GFP 2nM, LeuRS 0.01 nM	1	mScarlet
5	35175.4	928.598	5303.53	83.2334	29871.9	932.321	ring_8	8 SR - GFP 2nM, LeuRS 0.01 nM	1.25	mScarlet
6	34890.6	922.109	5279.71	83.2067	29610.9	925.856	ring_8	8 SR - GFP 2nM, LeuRS 0.01 nM	1.5	mScarlet
7	34068.9	913.028	5259.31	85.0949	28809.6	916.985	ring_8	8 SR - GFP 2nM, LeuRS 0.01 nM	1.75	mScarlet
8	32916.6	881.134	5236.19	83.8913	27680.4	885.119	ring_8	8 SR - GFP 2nM, LeuRS 0.01 nM	2	mScarlet
9	31695.6	845.04	5210.26	84.1436	26485.3	849.218	ring_8	8 SR - GFP 2nM, LeuRS 0.01 nM	2.25	mScarlet
10	30572.3	815.276	5192.7	85.2827	25379.6	819.725	ring_8	8 SR - GFP 2nM, LeuRS 0.01 nM	2.5	mScarlet
11	29576.7	778.663	5170.13	82.5044	24406.6	783.021	ring_8	8 SR - GFP 2nM, LeuRS 0.01 nM	2.75	mScarlet
12	28724.7	756.517	5160.39	84.3764	23564.3	761.208	ring_8	8 SR - GFP 2nM, LeuRS 0.01 nM	3	mScarlet
13	28033.9	721.619	5143.18	85.5134	22890.7	726.668	ring_8	8 SR - GFP 2nM, LeuRS 0.01 nM	3.25	mScarlet
14	27431.4	720.983	5131.3	81.7693	22300.1	725.605	ring_8	8 SR - GFP 2nM, LeuRS 0.01 nM	3.5	mScarlet
15	26972.2	700.662	5126.67	82.6521	21845.5	705.521	ring_8	8 SR - GFP 2nM, LeuRS 0.01 nM	3.75	mScarlet
0	25599.9	698.783	4619.94	73.6302	20980	702.651	ring_1	1 P - GFP 2nM	4	mScarlet
1	25857.7	712.074	4623.22	76.1865	21234.5	716.138	ring_1	1 P - GFP 2nM	4.25	mScarlet
2	26115.7	726.276	4622.23	74.458	21493.5	730.083	ring_1	1 P - GFP 2nM	4.5	mScarlet
3	26488.7	743.505	4620.81	74.9516	21867.9	747.273	ring_1	1 P - GFP 2nM	4.75	mScarlet
4	26858.7	748.286	4620.97	75.8944	22237.8	752.124	ring_1	1 P - GFP 2nM	5	mScarlet
5	27194.5	775.403	4628.12	74.2868	22566.4	778.954	ring_1	1 P - GFP 2nM	5.25	mScarlet
6	27567.4	780.534	4621.81	75.5845	22945.6	784.185	ring_1	1 P - GFP 2nM	5.5	mScarlet
7	27973.2	806.891	4617.47	75.2358	23355.7	810.391	ring_1	1 P - GFP 2nM	5.75	mScarlet
8	28309.9	824.11	4610.97	75.3176	23699	827.544	ring_1	1 P - GFP 2nM	6	mScarlet
9	28616.6	844.056	4603.78	72.3617	24012.8	847.152	ring_1	1 P - GFP 2nM	6.25	mScarlet
10	28896.6	853.586	4594.88	74.4473	24301.7	856.827	ring_1	1 P - GFP 2nM	6.5	mScarlet
11	29142.9	850.306	4580.17	74.4544	24562.7	853.559	ring_1	1 P - GFP 2nM	6.75	mScarlet
12	29404.8	866.028	4569.77	72.5679	24835	869.063	ring_1	1 P - GFP 2nM	7	mScarlet
13	29669.2	875.725	4590.37	74.2739	25078.8	878.869	ring_1	1 P - GFP 2nM	7.25	mScarlet
14	29928.1	893.602	4564.72	75.1497	25363.3	896.757	ring_1	1 P - GFP 2nM	7.5	mScarlet
15	30134.6	884.447	4545.53	73.5103	25589.1	887.496	ring_1	1 P - GFP 2nM	7.75	mScarlet
16	30345.7	894.027	4538.88	73.6465	25806.8	897.055	ring_1	1 P - GFP 2nM	8	mScarlet
17	30556.6	889.068	4530.19	73.3789	26026.4	892.091	ring_1	1 P - GFP 2nM	8.25	mScarlet
18	30720.4	891.936	4521.22	73.8127	26199.2	894.985	ring_1	1 P - GFP 2nM	8.5	mScarlet
19	30858.1	881.864	4509.46	74.257	26348.6	884.985	ring_1	1 P - GFP 2nM	8.75	mScarlet
20	30933.6	893.71	4501.15	72.9654	26432.4	896.683	ring_1	1 P - GFP 2nM	9	mScarlet
21	31008	887.003	4502.11	73.2105	26505.9	890.019	ring_1	1 P - GFP 2nM	9.25	mScarlet
22	31181.1	878.707	4497.9	73.77	26683.2	881.799	ring_1	1 P - GFP 2nM	9.5	mScarlet
23	31212.5	889.779	4499.78	72.8868	26712.7	892.759	ring_1	1 P - GFP 2nM	9.75	mScarlet
24	31327.1	910.285	4499.44	72.802	26827.7	913.192	ring_1	1 P - GFP 2nM	10	mScarlet
25	31422	894.666	4508.82	73.9651	26913.2	897.718	ring_1	1 P - GFP 2nM	10.25	mScarlet
26	31490.2	910.83	4506.8	72.025	26983.4	913.673	ring_1	1 P - GFP 2nM	10.5	mScarlet
27	31565.9	904.728	4510.32	74.0288	27055.6	907.752	ring_1	1 P - GFP 2nM	10.75	mScarlet
28	31608	912.913	4511.83	72.7415	27096.2	915.806	ring_1	1 P - GFP 2nM	11	mScarlet
29	31650.2	910.015	4517.04	75.2632	27133.2	913.122	ring_1	1 P - GFP 2nM	11.25	mScarlet
30	31621.7	914.864	4515.04	75.3403	27106.7	917.961	ring_1	1 P - GFP 2nM	11.5	mScarlet
31	31567.2	917.336	4510.45	73.2424	27056.8	920.256	ring_1	1 P - GFP 2nM	11.75	mScarlet
32	31516.3	903.58	4516.99	75.2129	26999.3	906.705	ring_1	1 P - GFP 2nM	12	mScarlet
33	31406.7	912.829	4515.71	74.934	26891	915.9	ring_1	1 P - GFP 2nM	12.25	mScarlet
34	31302.7	905.183	4506.7	74.5577	26796	908.248	ring_1	1 P - GFP 2nM	12.5	mScarlet
35	31230	917.982	4499.09	74.0427	26730.9	920.963	ring_1	1 P - GFP 2nM	12.75	mScarlet
36	31015.8	920.589	4485.25	71.8531	26530.6	923.389	ring_1	1 P - GFP 2nM	13	mScarlet
37	30916.3	916.894	4465.83	74.0249	26450.4	919.877	ring_1	1 P - GFP 2nM	13.25	mScarlet
38	30818.6	920.496	4456.52	73.5162	26362.1	923.427	ring_1	1 P - GFP 2nM	13.5	mScarlet
39	30719.6	920.945	4450.82	72.9309	26268.8	923.828	ring_1	1 P - GFP 2nM	13.75	mScarlet
40	30591.7	936.902	4441.42	75.0357	26150.3	939.902	ring_1	1 P - GFP 2nM	14	mScarlet
41	30455.3	934.361	4438.69	72.5053	26016.6	937.17	ring_1	1 P - GFP 2nM	14.25	mScarlet
42	30379.5	919.673	4428.76	74.22	25950.7	922.663	ring_1	1 P - GFP 2nM	14.5	mScarlet
43	30267.7	917.314	4419.33	73.0004	25848.4	920.214	ring_1	1 P - GFP 2nM	14.75	mScarlet
44	30141.4	896.246	4409.23	72.8444	25732.1	899.202	ring_1	1 P - GFP 2nM	15	mScarlet
45	30067.6	903.608	4401.44	71.7477	25666.2	906.452	ring_1	1 P - GFP 2nM	15.25	mScarlet
46	29933.2	888.338	4398.77	73.7194	25534.4	891.392	ring_1	1 P - GFP 2nM	15.5	mScarlet
47	29857.4	887.006	4394.46	72.3496	25463	889.951	ring_1	1 P - GFP 2nM	15.75	mScarlet
0	27695.8	779.007	4679.47	74.6939	23016.3	782.58	ring_2	2 P - GFP 2nM	4	mScarlet
1	27513	773.879	4678.95	72.4063	22834	777.259	ring_2	2 P - GFP 2nM	4.25	mScarlet
2	27369.2	766.964	4672.26	73.7839	22696.9	770.505	ring_2	2 P - GFP 2nM	4.5	mScarlet
3	27349.7	774.384	4673.35	72.0897	22676.4	777.732	ring_2	2 P - GFP 2nM	4.75	mScarlet
4	27433.5	796.101	4673.6	71.3157	22759.9	799.289	ring_2	2 P - GFP 2nM	5	mScarlet
5	27537.6	807.432	4671.23	72.9404	22866.4	810.72	ring_2	2 P - GFP 2nM	5.25	mScarlet
6	27628.4	805.77	4671.48	72.4412	22956.9	809.02	ring_2	2 P - GFP 2nM	5.5	mScarlet
7	27811.9	805.678	4673.58	70.7677	23138.3	808.78	ring_2	2 P - GFP 2nM	5.75	mScarlet
8	27956.9	813.122	4662.31	72.2012	23294.6	816.321	ring_2	2 P - GFP 2nM	6	mScarlet
9	28065.6	809.528	4657.8	75.4543	23407.8	813.037	ring_2	2 P - GFP 2nM	6.25	mScarlet
10	28151.4	813.995	4640.32	72.8175	23511.1	817.246	ring_2	2 P - GFP 2nM	6.5	mScarlet
11	28263.8	823.335	4626.56	72.0796	23637.2	826.484	ring_2	2 P - GFP 2nM	6.75	mScarlet
12	28391.4	815.589	4619.02	71.8396	23772.4	818.747	ring_2	2 P - GFP 2nM	7	mScarlet
13	28553	819.947	4611.12	73.3365	23941.8	823.221	ring_2	2 P - GFP 2nM	7.25	mScarlet
14	28694.5	835.001	4606.65	73.0549	24087.8	838.191	ring_2	2 P - GFP 2nM	7.5	mScarlet
15	28834.9	820.916	4600.68	71.4665	24234.2	824.021	ring_2	2 P - GFP 2nM	7.75	mScarlet
16	28976.5	852.956	4587.11	71.8137	24389.4	855.973	ring_2	2 P - GFP 2nM	8	mScarlet
17	29127	836.101	4581.44	71.7084	24545.6	839.171	ring_2	2 P - GFP 2nM	8.25	mScarlet
18	29283.8	831.561	4571.09	74.592	24712.7	834.9	ring_2	2 P - GFP 2nM	8.5	mScarlet
19	29399.4	846.985	4564.36	71.912	24835	850.032	ring_2	2 P - GFP 2nM	8.75	mScarlet
20	29470.7	859.473	4552.64	70.1889	24918	862.334	ring_2	2 P - GFP 2nM	9	mScarlet
21	29590.2	855.928	4546.15	71.1027	25044.1	858.876	ring_2	2 P - GFP 2nM	9.25	mScarlet
22	29741.5	875.212	4542.37	72.932	25199.1	878.246	ring_2	2 P - GFP 2nM	9.5	mScarlet
23	29819.9	882.706	4537.92	70.6739	25281.9	885.531	ring_2	2 P - GFP 2nM	9.75	mScarlet
24	29956.9	888.304	4537.13	70.5364	25419.8	891.1	ring_2	2 P - GFP 2nM	10	mScarlet
25	30069	886.963	4541.83	71.5295	25527.2	889.842	ring_2	2 P - GFP 2nM	10.25	mScarlet
26	30174.5	901.442	4544.56	71.3257	25629.9	904.26	ring_2	2 P - GFP 2nM	10.5	mScarlet
27	30284.2	894.652	4546.67	68.8699	25737.5	897.299	ring_2	2 P - GFP 2nM	10.75	mScarlet
28	30353.2	912.789	4544.57	72.271	25808.6	915.646	ring_2	2 P - GFP 2nM	11	mScarlet
29	30445.2	904.906	4547.66	71.4613	25897.6	907.724	ring_2	2 P - GFP 2nM	11.25	mScarlet
30	30432.7	916.905	4555.27	71.1176	25877.4	919.659	ring_2	2 P - GFP 2nM	11.5	mScarlet
31	30454.3	915.53	4552.8	71.5308	25901.5	918.32	ring_2	2 P - GFP 2nM	11.75	mScarlet
32	30412.1	909.5	4553.05	70.7259	25859.1	912.245	ring_2	2 P - GFP 2nM	12	mScarlet
33	30358.1	916.195	4551.87	70.0025	25806.3	918.866	ring_2	2 P - GFP 2nM	12.25	mScarlet
34	30317.5	916.936	4549.64	71.5698	25767.8	919.725	ring_2	2 P - GFP 2nM	12.5	mScarlet
35	30253.8	917.289	4554.05	71.9925	25699.8	920.11	ring_2	2 P - GFP 2nM	12.75	mScarlet
36	30094.7	911.204	4535.95	72.459	25558.8	914.08	ring_2	2 P - GFP 2nM	13	mScarlet
37	30004.2	907.696	4519.16	69.9455	25485.1	910.387	ring_2	2 P - GFP 2nM	13.25	mScarlet
38	29935.9	913.805	4512.06	71.2171	25423.8	916.576	ring_2	2 P - GFP 2nM	13.5	mScarlet
39	29851.6	906.217	4504.9	69.8123	25346.7	908.902	ring_2	2 P - GFP 2nM	13.75	mScarlet
40	29728.6	903.251	4500.15	70.9396	25228.4	906.033	ring_2	2 P - GFP 2nM	14	mScarlet
41	29641.2	905.78	4495.33	70.6526	25145.8	908.532	ring_2	2 P - GFP 2nM	14.25	mScarlet
42	29535.9	892.328	4486.94	71.3312	25049	895.174	ring_2	2 P - GFP 2nM	14.5	mScarlet
43	29464.6	887.014	4473.98	71.1597	24990.6	889.864	ring_2	2 P - GFP 2nM	14.75	mScarlet
44	29328.6	868.284	4468.78	70.1873	24859.8	871.116	ring_2	2 P - GFP 2nM	15	mScarlet
45	29270.9	866.944	4466.36	69.8149	24804.5	869.75	ring_2	2 P - GFP 2nM	15.25	mScarlet
46	29189.2	852.265	4455.34	72.3798	24733.8	855.333	ring_2	2 P - GFP 2nM	15.5	mScarlet
47	29127	852.508	4454.11	69.01	24672.8	855.297	ring_2	2 P - GFP 2nM	15.75	mScarlet
0	29016.4	774.62	4725.92	78.8277	24290.4	778.62	ring_3	3 N - GFP 2nM	4	mScarlet
1	28936.6	776.191	4725.42	79.9646	24211.2	780.299	ring_3	3 N - GFP 2nM	4.25	mScarlet
2	28747.8	773.655	4723.22	80.9975	24024.6	777.883	ring_3	3 N - GFP 2nM	4.5	mScarlet
3	28533	757.323	4717.57	79.641	23815.4	761.499	ring_3	3 N - GFP 2nM	4.75	mScarlet
4	28233.4	762.049	4721.49	77.7041	23511.9	766	ring_3	3 N - GFP 2nM	5	mScarlet
5	27881.2	751.213	4716.58	78.9156	23164.6	755.347	ring_3	3 N - GFP 2nM	5.25	mScarlet
6	27514.4	754.05	4715.18	76.5005	22799.2	757.921	ring_3	3 N - GFP 2nM	5.5	mScarlet
7	27186.7	739.669	4714.64	79.4974	22472.1	743.928	ring_3	3 N - GFP 2nM	5.75	mScarlet
8	26746.2	744.244	4711.12	79.4615	22035.1	748.474	ring_3	3 N - GFP 2nM	6	mScarlet
9	26038.2	716.931	4696.21	81.4546	21341.9	721.543	ring_3	3 N - GFP 2nM	6.25	mScarlet
10	24572.9	671.79	4679.89	76.5575	19893	676.139	ring_3	3 N - GFP 2nM	6.5	mScarlet
11	22248.8	591.411	4655.16	80.2982	17593.6	596.837	ring_3	3 N - GFP 2nM	6.75	mScarlet
12	19514.2	496.481	4647.48	76.5906	14866.7	502.354	ring_3	3 N - GFP 2nM	7	mScarlet
13	16943.2	411.085	4631.15	77.2405	12312.1	418.279	ring_3	3 N - GFP 2nM	7.25	mScarlet
14	14690	347.751	4622.03	75.1489	10067.9	355.778	ring_3	3 N - GFP 2nM	7.5	mScarlet
15	12797.3	297.976	4611.44	76.1973	8185.9	307.564	ring_3	3 N - GFP 2nM	7.75	mScarlet
16	11227.4	245.94	4601.69	77.1506	6625.67	257.758	ring_3	3 N - GFP 2nM	8	mScarlet
17	9956.31	213.696	4589.6	76.4442	5366.71	226.958	ring_3	3 N - GFP 2nM	8.25	mScarlet
18	8929.29	184.18	4576.69	77.4373	4352.6	199.797	ring_3	3 N - GFP 2nM	8.5	mScarlet
19	8094.21	163.247	4564.65	77.0327	3529.55	180.509	ring_3	3 N - GFP 2nM	8.75	mScarlet
20	7410.67	142.147	4552.93	78.1829	2857.74	162.229	ring_3	3 N - GFP 2nM	9	mScarlet
21	6863.34	128.65	4547.89	77.8594	2315.45	150.376	ring_3	3 N - GFP 2nM	9.25	mScarlet
22	6435.16	115.623	4541.94	78.0806	1893.22	139.518	ring_3	3 N - GFP 2nM	9.5	mScarlet
23	6085.14	108.105	4543.68	76.1751	1541.47	132.248	ring_3	3 N - GFP 2nM	9.75	mScarlet
24	5804.05	102.382	4538.2	76.4815	1265.85	127.795	ring_3	3 N - GFP 2nM	10	mScarlet
25	5587.37	96.1605	4540.22	75.6944	1047.15	122.378	ring_3	3 N - GFP 2nM	10.25	mScarlet
26	5407.46	91.6364	4535.87	75.5564	871.588	118.769	ring_3	3 N - GFP 2nM	10.5	mScarlet
27	5263.21	90.3923	4539.35	76.5302	723.858	118.438	ring_3	3 N - GFP 2nM	10.75	mScarlet
28	5158.01	85.3665	4542.86	78.1356	615.154	115.726	ring_3	3 N - GFP 2nM	11	mScarlet
29	5065.11	82.9221	4547.47	77.0421	517.64	113.188	ring_3	3 N - GFP 2nM	11.25	mScarlet
30	4989.41	84.9938	4546.37	77.2454	443.039	114.851	ring_3	3 N - GFP 2nM	11.5	mScarlet
31	4926.17	84.2825	4548.85	77.5667	377.321	114.543	ring_3	3 N - GFP 2nM	11.75	mScarlet
32	4877.59	80.9081	4549.43	78.7594	328.159	112.912	ring_3	3 N - GFP 2nM	12	mScarlet
33	4837.34	82.0381	4548.7	79.3397	288.642	114.127	ring_3	3 N - GFP 2nM	12.25	mScarlet
34	4791.68	79.9061	4548.72	75.0536	242.96	109.627	ring_3	3 N - GFP 2nM	12.5	mScarlet
35	4759.42	78.8003	4542.21	77.4346	217.214	110.479	ring_3	3 N - GFP 2nM	12.75	mScarlet
36	4725.99	80.7288	4524.21	75.988	201.773	110.866	ring_3	3 N - GFP 2nM	13	mScarlet
37	4692.71	80.0678	4512.51	75.2423	180.192	109.874	ring_3	3 N - GFP 2nM	13.25	mScarlet
38	4679.22	80.3856	4513.93	75.4428	165.294	110.243	ring_3	3 N - GFP 2nM	13.5	mScarlet
39	4664.57	76.354	4505.64	75.7347	158.939	107.544	ring_3	3 N - GFP 2nM	13.75	mScarlet
40	4642.97	79.8353	4497.19	74.2276	145.781	109.011	ring_3	3 N - GFP 2nM	14	mScarlet
41	4632.69	79.5365	4495.35	77.0129	137.339	110.711	ring_3	3 N - GFP 2nM	14.25	mScarlet
42	4611.65	77.4626	4480.01	77.0524	131.64	109.259	ring_3	3 N - GFP 2nM	14.5	mScarlet
43	4595.16	76.6465	4469.94	74.0145	125.217	106.55	ring_3	3 N - GFP 2nM	14.75	mScarlet
44	4588.48	79.9283	4470.86	75.0516	117.616	109.642	ring_3	3 N - GFP 2nM	15	mScarlet
45	4576.81	79.6195	4457.82	75.5993	118.989	109.793	ring_3	3 N - GFP 2nM	15.25	mScarlet
46	4571.54	77.3237	4456.99	73.2133	114.552	106.485	ring_3	3 N - GFP 2nM	15.5	mScarlet
47	4564.52	77.6675	4452.86	74.0463	111.666	107.308	ring_3	3 N - GFP 2nM	15.75	mScarlet
0	30547.5	854.265	4614.53	78.2275	25933	857.839	ring_4	4 N - GFP 2nM	4	mScarlet
1	30380.6	859.509	4613.72	79.8439	25766.9	863.21	ring_4	4 N - GFP 2nM	4.25	mScarlet
2	30170.1	854.242	4609.53	76.5295	25560.6	857.663	ring_4	4 N - GFP 2nM	4.5	mScarlet
3	29951.7	848.373	4613.16	75.982	25338.6	851.769	ring_4	4 N - GFP 2nM	4.75	mScarlet
4	29705.8	849.271	4606.46	75.2184	25099.4	852.595	ring_4	4 N - GFP 2nM	5	mScarlet
5	29406.4	855.212	4607.61	78.4635	24798.8	858.804	ring_4	4 N - GFP 2nM	5.25	mScarlet
6	29040.1	839.208	4605.81	76.5858	24434.3	842.695	ring_4	4 N - GFP 2nM	5.5	mScarlet
7	28722.9	835.172	4600.97	76.8506	24121.9	838.701	ring_4	4 N - GFP 2nM	5.75	mScarlet
8	28226.4	828.496	4594.85	76.7798	23631.5	832.046	ring_4	4 N - GFP 2nM	6	mScarlet
9	27297.3	800.62	4582.96	75.745	22714.4	804.195	ring_4	4 N - GFP 2nM	6.25	mScarlet
10	25431	736.317	4561.88	74.3876	20869.1	740.065	ring_4	4 N - GFP 2nM	6.5	mScarlet
11	22656.2	649.554	4538.34	75.6034	18117.9	653.939	ring_4	4 N - GFP 2nM	6.75	mScarlet
12	19679	535.387	4526.69	74.9687	15152.4	540.61	ring_4	4 N - GFP 2nM	7	mScarlet
13	16991.5	447.292	4515.55	74.445	12475.9	453.445	ring_4	4 N - GFP 2nM	7.25	mScarlet
14	14661.6	364.058	4509.84	72.7724	10151.8	371.26	ring_4	4 N - GFP 2nM	7.5	mScarlet
15	12745.4	314.437	4492.74	75.9672	8252.66	323.483	ring_4	4 N - GFP 2nM	7.75	mScarlet
16	11163.5	265.195	4487.98	72.5393	6675.51	274.937	ring_4	4 N - GFP 2nM	8	mScarlet
17	9875.64	222.068	4474.2	73.0907	5401.44	233.787	ring_4	4 N - GFP 2nM	8.25	mScarlet
18	8837.02	193.146	4460.08	72.7895	4376.94	206.407	ring_4	4 N - GFP 2nM	8.5	mScarlet
19	7996.14	168.589	4451.61	75.2481	3544.54	184.62	ring_4	4 N - GFP 2nM	8.75	mScarlet
20	7316.04	148.114	4441.14	75.0949	2874.9	166.063	ring_4	4 N - GFP 2nM	9	mScarlet
21	6765.22	131.385	4431.27	75.5018	2333.95	151.534	ring_4	4 N - GFP 2nM	9.25	mScarlet
22	6329.48	123.893	4433.39	73.541	1896.09	144.076	ring_4	4 N - GFP 2nM	9.5	mScarlet
23	5979.83	111.161	4430.38	71.5882	1549.46	132.218	ring_4	4 N - GFP 2nM	9.75	mScarlet
24	5706.35	103.103	4427.93	73.9438	1278.42	126.877	ring_4	4 N - GFP 2nM	10	mScarlet
25	5479.42	98.7554	4427.64	73.4772	1051.78	123.092	ring_4	4 N - GFP 2nM	10.25	mScarlet
26	5309.42	95.4668	4429.66	73.3867	879.764	120.414	ring_4	4 N - GFP 2nM	10.5	mScarlet
27	5166.52	92.0132	4427.68	73.8115	738.834	117.96	ring_4	4 N - GFP 2nM	10.75	mScarlet
28	5049.36	88.0502	4432.02	75.9758	617.343	116.298	ring_4	4 N - GFP 2nM	11	mScarlet
29	4959.11	85.7292	4435.89	74.5996	523.218	113.642	ring_4	4 N - GFP 2nM	11.25	mScarlet
30	4882.79	85.3894	4433.31	72.717	449.479	112.157	ring_4	4 N - GFP 2nM	11.5	mScarlet
31	4824.27	83.9787	4435.51	73.4052	388.759	111.538	ring_4	4 N - GFP 2nM	11.75	mScarlet
32	4772.27	84.2152	4436.86	73.4897	335.405	111.772	ring_4	4 N - GFP 2nM	12	mScarlet
33	4731.35	81.4716	4434.42	72.7344	296.931	109.215	ring_4	4 N - GFP 2nM	12.25	mScarlet
34	4692.9	82.2542	4435.2	74.4944	257.7	110.974	ring_4	4 N - GFP 2nM	12.5	mScarlet
35	4663.32	81.1719	4425.9	72.633	237.417	108.924	ring_4	4 N - GFP 2nM	12.75	mScarlet
36	4624.36	79.7843	4414.4	73.3598	209.963	108.384	ring_4	4 N - GFP 2nM	13	mScarlet
37	4592.45	81.1237	4402.15	73.8359	190.296	109.694	ring_4	4 N - GFP 2nM	13.25	mScarlet
38	4577.53	79.1478	4397.68	73.2408	179.848	107.836	ring_4	4 N - GFP 2nM	13.5	mScarlet
39	4558.23	79.9573	4391.8	74.1468	166.431	109.045	ring_4	4 N - GFP 2nM	13.75	mScarlet
40	4542.58	76.4387	4387.55	72.577	155.033	105.405	ring_4	4 N - GFP 2nM	14	mScarlet
41	4535.5	80.9196	4382.85	73.2565	152.658	109.154	ring_4	4 N - GFP 2nM	14.25	mScarlet
42	4514.87	77.6702	4369.65	72.2101	145.225	106.052	ring_4	4 N - GFP 2nM	14.5	mScarlet
43	4497.62	78.1748	4360.77	73.4857	136.849	107.291	ring_4	4 N - GFP 2nM	14.75	mScarlet
44	4489.69	78.1354	4358.09	74.0045	131.602	107.619	ring_4	4 N - GFP 2nM	15	mScarlet
45	4479.79	77.8657	4351.95	71.4135	127.849	105.655	ring_4	4 N - GFP 2nM	15.25	mScarlet
46	4474.33	76.6305	4349.42	72.7257	124.916	105.647	ring_4	4 N - GFP 2nM	15.5	mScarlet
47	4470.53	80.1657	4346.43	71.4757	124.102	107.403	ring_4	4 N - GFP 2nM	15.75	mScarlet
0	28092.2	774.632	4619.81	78.968	23472.4	778.646	ring_5	5 SR - GFP 2nM, LeuRS 0.005 nM	4	mScarlet
1	27932.4	772.968	4617.27	77.4333	23315.1	776.837	ring_5	5 SR - GFP 2nM, LeuRS 0.005 nM	4.25	mScarlet
2	27708.3	761.678	4618.78	78.158	23089.6	765.677	ring_5	5 SR - GFP 2nM, LeuRS 0.005 nM	4.5	mScarlet
3	27419.6	758.933	4612.75	77.3284	22806.9	762.863	ring_5	5 SR - GFP 2nM, LeuRS 0.005 nM	4.75	mScarlet
4	27084.6	746.729	4608.93	76.7504	22475.7	750.663	ring_5	5 SR - GFP 2nM, LeuRS 0.005 nM	5	mScarlet
5	26731.9	740.072	4609.36	78.6747	22122.5	744.242	ring_5	5 SR - GFP 2nM, LeuRS 0.005 nM	5.25	mScarlet
6	26361.4	744.442	4605.3	78.0494	21756.1	748.523	ring_5	5 SR - GFP 2nM, LeuRS 0.005 nM	5.5	mScarlet
7	26064.3	726.907	4602.07	76.4895	21462.2	730.921	ring_5	5 SR - GFP 2nM, LeuRS 0.005 nM	5.75	mScarlet
8	25694.5	726.705	4599.23	77.1008	21095.3	730.783	ring_5	5 SR - GFP 2nM, LeuRS 0.005 nM	6	mScarlet
9	25148.4	715.599	4586.84	78.8797	20561.5	719.934	ring_5	5 SR - GFP 2nM, LeuRS 0.005 nM	6.25	mScarlet
10	24198.6	686.204	4566.08	77.459	19632.5	690.562	ring_5	5 SR - GFP 2nM, LeuRS 0.005 nM	6.5	mScarlet
11	22529.5	633.348	4551.72	76.8089	17977.8	637.989	ring_5	5 SR - GFP 2nM, LeuRS 0.005 nM	6.75	mScarlet
12	20288.2	545.754	4539.14	75.5864	15749.1	550.963	ring_5	5 SR - GFP 2nM, LeuRS 0.005 nM	7	mScarlet
13	17859.5	469.884	4529.99	77.1864	13329.5	476.181	ring_5	5 SR - GFP 2nM, LeuRS 0.005 nM	7.25	mScarlet
14	15544.3	394.745	4516.92	76.3402	11027.4	402.059	ring_5	5 SR - GFP 2nM, LeuRS 0.005 nM	7.5	mScarlet
15	13520.4	333.539	4508.91	73.6489	9011.46	341.573	ring_5	5 SR - GFP 2nM, LeuRS 0.005 nM	7.75	mScarlet
16	11812.7	280.715	4499.76	75.6662	7312.9	290.734	ring_5	5 SR - GFP 2nM, LeuRS 0.005 nM	8	mScarlet
17	10402.3	240.249	4486.01	77.4056	5916.27	252.411	ring_5	5 SR - GFP 2nM, LeuRS 0.005 nM	8.25	mScarlet
18	9254.16	200.675	4476.26	74.7027	4777.9	214.128	ring_5	5 SR - GFP 2nM, LeuRS 0.005 nM	8.5	mScarlet
19	8333.73	171.84	4465.72	75.2852	3868.01	187.608	ring_5	5 SR - GFP 2nM, LeuRS 0.005 nM	8.75	mScarlet
20	7575.07	153.292	4456.2	76.2024	3118.87	171.188	ring_5	5 SR - GFP 2nM, LeuRS 0.005 nM	9	mScarlet
21	6972.95	133.493	4454.72	74.8356	2518.24	153.038	ring_5	5 SR - GFP 2nM, LeuRS 0.005 nM	9.25	mScarlet
22	6497.56	123.716	4446.19	76.6372	2051.37	145.53	ring_5	5 SR - GFP 2nM, LeuRS 0.005 nM	9.5	mScarlet
23	6105.51	112.567	4444.84	77.3035	1660.68	136.555	ring_5	5 SR - GFP 2nM, LeuRS 0.005 nM	9.75	mScarlet
24	5804.34	106.638	4441.31	74.7984	1363.03	130.255	ring_5	5 SR - GFP 2nM, LeuRS 0.005 nM	10	mScarlet
25	5559.37	97.6774	4445.24	74.1059	1114.13	122.607	ring_5	5 SR - GFP 2nM, LeuRS 0.005 nM	10.25	mScarlet
26	5370.89	93.4207	4443.36	75.463	927.532	120.092	ring_5	5 SR - GFP 2nM, LeuRS 0.005 nM	10.5	mScarlet
27	5212.76	90.8617	4443.05	74.846	769.716	117.719	ring_5	5 SR - GFP 2nM, LeuRS 0.005 nM	10.75	mScarlet
28	5091.96	88.5329	4440.17	72.7281	651.788	114.575	ring_5	5 SR - GFP 2nM, LeuRS 0.005 nM	11	mScarlet
29	4993.3	89.3018	4449.81	74.2973	543.494	116.168	ring_5	5 SR - GFP 2nM, LeuRS 0.005 nM	11.25	mScarlet
30	4911.55	83.6324	4454.15	75.824	457.402	112.888	ring_5	5 SR - GFP 2nM, LeuRS 0.005 nM	11.5	mScarlet
31	4843.88	82.8951	4451.55	75.2932	392.33	111.985	ring_5	5 SR - GFP 2nM, LeuRS 0.005 nM	11.75	mScarlet
32	4792.6	80.8613	4453.51	75.079	339.086	110.342	ring_5	5 SR - GFP 2nM, LeuRS 0.005 nM	12	mScarlet
33	4747.71	81.0977	4446.64	75.1659	301.069	110.575	ring_5	5 SR - GFP 2nM, LeuRS 0.005 nM	12.25	mScarlet
34	4703.54	79.8495	4450.36	75.6424	253.172	109.99	ring_5	5 SR - GFP 2nM, LeuRS 0.005 nM	12.5	mScarlet
35	4668.92	78.1215	4436.81	75.2548	232.109	108.472	ring_5	5 SR - GFP 2nM, LeuRS 0.005 nM	12.75	mScarlet
36	4629.02	79.6359	4422.37	74.0009	206.648	108.711	ring_5	5 SR - GFP 2nM, LeuRS 0.005 nM	13	mScarlet
37	4603.24	79.6278	4416.12	75.9009	187.121	110.007	ring_5	5 SR - GFP 2nM, LeuRS 0.005 nM	13.25	mScarlet
38	4583.27	76.7984	4411.05	73.6883	172.221	106.433	ring_5	5 SR - GFP 2nM, LeuRS 0.005 nM	13.5	mScarlet
39	4569.07	77.5727	4409.36	74.3021	159.705	107.417	ring_5	5 SR - GFP 2nM, LeuRS 0.005 nM	13.75	mScarlet
40	4553.65	78.3399	4397.81	73.1856	155.838	107.207	ring_5	5 SR - GFP 2nM, LeuRS 0.005 nM	14	mScarlet
41	4542.73	75.9094	4404.17	74.7652	138.563	106.546	ring_5	5 SR - GFP 2nM, LeuRS 0.005 nM	14.25	mScarlet
42	4524.45	77.0513	4387.21	74.6762	137.233	107.301	ring_5	5 SR - GFP 2nM, LeuRS 0.005 nM	14.5	mScarlet
43	4508.77	77.8786	4377.76	73.4339	131.009	107.04	ring_5	5 SR - GFP 2nM, LeuRS 0.005 nM	14.75	mScarlet
44	4500.32	77.4551	4371.71	75.0867	128.603	107.876	ring_5	5 SR - GFP 2nM, LeuRS 0.005 nM	15	mScarlet
45	4490.55	76.4989	4369.6	75.8533	120.958	107.73	ring_5	5 SR - GFP 2nM, LeuRS 0.005 nM	15.25	mScarlet
46	4484.54	78.2343	4365.73	74.7731	118.808	108.22	ring_5	5 SR - GFP 2nM, LeuRS 0.005 nM	15.5	mScarlet
47	4478.55	74.8216	4361.6	74.3286	116.953	105.466	ring_5	5 SR - GFP 2nM, LeuRS 0.005 nM	15.75	mScarlet
0	29577.6	826.483	4729.92	75.1899	24847.7	829.896	ring_6	6 SR - GFP 2nM, LeuRS 0.005 nM	4	mScarlet
1	29415.4	841.209	4725.32	74.8463	24690.1	844.532	ring_6	6 SR - GFP 2nM, LeuRS 0.005 nM	4.25	mScarlet
2	29171.8	841.026	4723.45	74.2462	24448.3	844.297	ring_6	6 SR - GFP 2nM, LeuRS 0.005 nM	4.5	mScarlet
3	28881.1	819.235	4725.32	74.9927	24155.8	822.66	ring_6	6 SR - GFP 2nM, LeuRS 0.005 nM	4.75	mScarlet
4	28494.1	819.063	4721.1	74.3343	23773	822.429	ring_6	6 SR - GFP 2nM, LeuRS 0.005 nM	5	mScarlet
5	28130.7	827.795	4713.99	74.2508	23416.7	831.118	ring_6	6 SR - GFP 2nM, LeuRS 0.005 nM	5.25	mScarlet
6	27695.3	792.191	4714.07	73.2958	22981.2	795.575	ring_6	6 SR - GFP 2nM, LeuRS 0.005 nM	5.5	mScarlet
7	27308.8	797.729	4710.68	71.0173	22598.1	800.884	ring_6	6 SR - GFP 2nM, LeuRS 0.005 nM	5.75	mScarlet
8	26853.6	778.946	4703.15	76.1592	22150.4	782.66	ring_6	6 SR - GFP 2nM, LeuRS 0.005 nM	6	mScarlet
9	26151.6	761.478	4686.88	73.0571	21464.8	764.975	ring_6	6 SR - GFP 2nM, LeuRS 0.005 nM	6.25	mScarlet
10	24889.2	715.599	4670.1	73.5143	20219.1	719.366	ring_6	6 SR - GFP 2nM, LeuRS 0.005 nM	6.5	mScarlet
11	22873.4	659.532	4655.11	73.2809	18218.2	663.591	ring_6	6 SR - GFP 2nM, LeuRS 0.005 nM	6.75	mScarlet
12	20339.6	545.36	4638.75	70.4457	15700.9	549.891	ring_6	6 SR - GFP 2nM, LeuRS 0.005 nM	7	mScarlet
13	17779.6	461.75	4626.76	70.9625	13152.9	467.171	ring_6	6 SR - GFP 2nM, LeuRS 0.005 nM	7.25	mScarlet
14	15399.3	391.206	4612.96	73.5252	10786.3	398.055	ring_6	6 SR - GFP 2nM, LeuRS 0.005 nM	7.5	mScarlet
15	13374.5	322.522	4601.41	72.9176	8773.11	330.662	ring_6	6 SR - GFP 2nM, LeuRS 0.005 nM	7.75	mScarlet
16	11683.7	274.159	4593.58	72.8372	7090.14	283.67	ring_6	6 SR - GFP 2nM, LeuRS 0.005 nM	8	mScarlet
17	10304	237.707	4582.17	71.945	5721.83	248.356	ring_6	6 SR - GFP 2nM, LeuRS 0.005 nM	8.25	mScarlet
18	9179.62	195.214	4572.71	72.624	4606.91	208.285	ring_6	6 SR - GFP 2nM, LeuRS 0.005 nM	8.5	mScarlet
19	8269.61	163.695	4564.2	73.3523	3705.41	179.379	ring_6	6 SR - GFP 2nM, LeuRS 0.005 nM	8.75	mScarlet
20	7543.28	148.71	4557.15	72.2956	2986.13	165.352	ring_6	6 SR - GFP 2nM, LeuRS 0.005 nM	9	mScarlet
21	6960.66	130.083	4549.52	71.5041	2411.14	148.44	ring_6	6 SR - GFP 2nM, LeuRS 0.005 nM	9.25	mScarlet
22	6495.69	118.127	4545.65	73.3712	1950.05	139.059	ring_6	6 SR - GFP 2nM, LeuRS 0.005 nM	9.5	mScarlet
23	6120.71	111.074	4542.97	71.7882	1577.74	132.254	ring_6	6 SR - GFP 2nM, LeuRS 0.005 nM	9.75	mScarlet
24	5833.06	103.447	4538.31	71.3592	1294.75	125.671	ring_6	6 SR - GFP 2nM, LeuRS 0.005 nM	10	mScarlet
25	5593.86	96.1995	4539.6	73.9769	1054.26	121.355	ring_6	6 SR - GFP 2nM, LeuRS 0.005 nM	10.25	mScarlet
26	5411.4	90.7442	4537.48	73.3817	873.914	116.702	ring_6	6 SR - GFP 2nM, LeuRS 0.005 nM	10.5	mScarlet
27	5267.96	87.6194	4538.37	70.3143	729.597	112.344	ring_6	6 SR - GFP 2nM, LeuRS 0.005 nM	10.75	mScarlet
28	5150.15	84.1894	4537.09	71.9707	613.058	110.759	ring_6	6 SR - GFP 2nM, LeuRS 0.005 nM	11	mScarlet
29	5056.76	82.7472	4541.8	71.0184	514.952	109.045	ring_6	6 SR - GFP 2nM, LeuRS 0.005 nM	11.25	mScarlet
30	4977.87	80.0684	4544.54	72.6821	433.333	108.137	ring_6	6 SR - GFP 2nM, LeuRS 0.005 nM	11.5	mScarlet
31	4915.21	77.5646	4541.54	71.078	373.678	105.206	ring_6	6 SR - GFP 2nM, LeuRS 0.005 nM	11.75	mScarlet
32	4863.75	81.0541	4542.94	71.8717	320.807	108.33	ring_6	6 SR - GFP 2nM, LeuRS 0.005 nM	12	mScarlet
33	4820.98	79.2398	4540.16	73.8131	280.819	108.293	ring_6	6 SR - GFP 2nM, LeuRS 0.005 nM	12.25	mScarlet
34	4782.25	78.1286	4537.37	72.2338	244.878	106.404	ring_6	6 SR - GFP 2nM, LeuRS 0.005 nM	12.5	mScarlet
35	4745.96	75.9927	4524.52	72.7583	221.448	105.208	ring_6	6 SR - GFP 2nM, LeuRS 0.005 nM	12.75	mScarlet
36	4712.61	78.3684	4513.95	71.8257	198.66	106.304	ring_6	6 SR - GFP 2nM, LeuRS 0.005 nM	13	mScarlet
37	4680.1	78.1328	4503.29	71.8058	176.812	106.117	ring_6	6 SR - GFP 2nM, LeuRS 0.005 nM	13.25	mScarlet
38	4667.45	77.1732	4498.44	70.2581	169.01	104.364	ring_6	6 SR - GFP 2nM, LeuRS 0.005 nM	13.5	mScarlet
39	4649.09	75.7715	4496.26	70.0972	152.83	103.223	ring_6	6 SR - GFP 2nM, LeuRS 0.005 nM	13.75	mScarlet
40	4635.8	74.7163	4489.03	70.8697	146.77	102.981	ring_6	6 SR - GFP 2nM, LeuRS 0.005 nM	14	mScarlet
41	4623.43	76.0307	4481.06	71.1437	142.366	104.125	ring_6	6 SR - GFP 2nM, LeuRS 0.005 nM	14.25	mScarlet
42	4604.77	74.1504	4476.42	71.7564	128.348	103.186	ring_6	6 SR - GFP 2nM, LeuRS 0.005 nM	14.5	mScarlet
43	4587.66	76.1147	4459.92	71.6673	127.747	104.545	ring_6	6 SR - GFP 2nM, LeuRS 0.005 nM	14.75	mScarlet
44	4576.81	75.2179	4450.38	70.7038	126.436	103.232	ring_6	6 SR - GFP 2nM, LeuRS 0.005 nM	15	mScarlet
45	4572.34	75.5224	4452.1	70.2293	120.237	103.13	ring_6	6 SR - GFP 2nM, LeuRS 0.005 nM	15.25	mScarlet
46	4564.18	76.3611	4449.03	69.527	115.159	103.272	ring_6	6 SR - GFP 2nM, LeuRS 0.005 nM	15.5	mScarlet
47	4559.92	72.5059	4450.98	69.9142	108.946	100.723	ring_6	6 SR - GFP 2nM, LeuRS 0.005 nM	15.75	mScarlet
0	27630	651.67	5112.82	90.7837	22517.1	657.963	ring_7	7 SR - GFP 2nM, LeuRS 0.01 nM	4	mScarlet
1	27428.7	663.153	5111.83	89.4719	22316.9	669.161	ring_7	7 SR - GFP 2nM, LeuRS 0.01 nM	4.25	mScarlet
2	27166.5	651.179	5113.62	89.706	22052.8	657.329	ring_7	7 SR - GFP 2nM, LeuRS 0.01 nM	4.5	mScarlet
3	26931.3	639.578	5108.79	89.2137	21822.5	645.77	ring_7	7 SR - GFP 2nM, LeuRS 0.01 nM	4.75	mScarlet
4	26637.7	636.446	5105.9	89.8188	21531.8	642.753	ring_7	7 SR - GFP 2nM, LeuRS 0.01 nM	5	mScarlet
5	26342.1	626.01	5100.44	90.269	21241.6	632.485	ring_7	7 SR - GFP 2nM, LeuRS 0.01 nM	5.25	mScarlet
6	26035.8	628.874	5097.95	91.8619	20937.8	635.548	ring_7	7 SR - GFP 2nM, LeuRS 0.01 nM	5.5	mScarlet
7	25799.8	612.218	5096.73	91.3764	20703.1	619	ring_7	7 SR - GFP 2nM, LeuRS 0.01 nM	5.75	mScarlet
8	25533.3	598.48	5081.82	91.951	20451.5	605.502	ring_7	7 SR - GFP 2nM, LeuRS 0.01 nM	6	mScarlet
9	25238.8	590.17	5068.69	91.4735	20170.1	597.217	ring_7	7 SR - GFP 2nM, LeuRS 0.01 nM	6.25	mScarlet
10	24842	573.075	5050.75	90.7181	19791.3	580.211	ring_7	7 SR - GFP 2nM, LeuRS 0.01 nM	6.5	mScarlet
11	24205.1	558.862	5027.93	88.4103	19177.2	565.812	ring_7	7 SR - GFP 2nM, LeuRS 0.01 nM	6.75	mScarlet
12	23181.6	552.907	5018.64	88.8884	18162.9	560.007	ring_7	7 SR - GFP 2nM, LeuRS 0.01 nM	7	mScarlet
13	21635.2	497.636	5004.41	89.2834	16630.8	505.582	ring_7	7 SR - GFP 2nM, LeuRS 0.01 nM	7.25	mScarlet
14	19730.8	441.017	4987.93	89.1589	14742.8	449.939	ring_7	7 SR - GFP 2nM, LeuRS 0.01 nM	7.5	mScarlet
15	17769.7	381.203	4980.19	90.3073	12789.5	391.754	ring_7	7 SR - GFP 2nM, LeuRS 0.01 nM	7.75	mScarlet
16	15833.5	326.995	4964.85	88.161	10868.7	338.672	ring_7	7 SR - GFP 2nM, LeuRS 0.01 nM	8	mScarlet
17	14091.8	290.65	4950.48	88.9056	9141.35	303.943	ring_7	7 SR - GFP 2nM, LeuRS 0.01 nM	8.25	mScarlet
18	12540	253.531	4931	87.4001	7609.02	268.173	ring_7	7 SR - GFP 2nM, LeuRS 0.01 nM	8.5	mScarlet
19	11213.4	217.621	4916.56	86.87	6296.82	234.319	ring_7	7 SR - GFP 2nM, LeuRS 0.01 nM	8.75	mScarlet
20	10098.8	193.568	4901.34	85.68	5197.43	211.683	ring_7	7 SR - GFP 2nM, LeuRS 0.01 nM	9	mScarlet
21	9178.91	171.567	4891.1	86.8756	4287.82	192.309	ring_7	7 SR - GFP 2nM, LeuRS 0.01 nM	9.25	mScarlet
22	8430.61	155.802	4886.22	86.5591	3544.39	178.232	ring_7	7 SR - GFP 2nM, LeuRS 0.01 nM	9.5	mScarlet
23	7810.34	142.526	4895.98	85.3434	2914.36	166.124	ring_7	7 SR - GFP 2nM, LeuRS 0.01 nM	9.75	mScarlet
24	7303.34	131.673	4884.45	87.245	2418.88	157.954	ring_7	7 SR - GFP 2nM, LeuRS 0.01 nM	10	mScarlet
25	6897.65	124.291	4887.52	86.6477	2010.13	151.513	ring_7	7 SR - GFP 2nM, LeuRS 0.01 nM	10.25	mScarlet
26	6560.23	118.209	4891.7	86.5475	1668.53	146.505	ring_7	7 SR - GFP 2nM, LeuRS 0.01 nM	10.5	mScarlet
27	6282.6	109.906	4890	87.0707	1392.6	140.216	ring_7	7 SR - GFP 2nM, LeuRS 0.01 nM	10.75	mScarlet
28	6061.09	109.007	4892.68	86.1621	1168.41	138.948	ring_7	7 SR - GFP 2nM, LeuRS 0.01 nM	11	mScarlet
29	5879.07	99.8498	4891.7	86.6399	987.364	132.199	ring_7	7 SR - GFP 2nM, LeuRS 0.01 nM	11.25	mScarlet
30	5729.53	98.9835	4892.82	87.0084	836.709	131.788	ring_7	7 SR - GFP 2nM, LeuRS 0.01 nM	11.5	mScarlet
31	5610.58	98.1519	4895.55	88.175	715.028	131.942	ring_7	7 SR - GFP 2nM, LeuRS 0.01 nM	11.75	mScarlet
32	5505.13	96.9201	4890.44	87.7102	614.686	130.716	ring_7	7 SR - GFP 2nM, LeuRS 0.01 nM	12	mScarlet
33	5421.8	96.8622	4890.95	86.5567	530.852	129.901	ring_7	7 SR - GFP 2nM, LeuRS 0.01 nM	12.25	mScarlet
34	5351.14	94.0099	4882.84	87.8836	468.301	128.691	ring_7	7 SR - GFP 2nM, LeuRS 0.01 nM	12.5	mScarlet
35	5279.42	96.6177	4871.14	87.9971	408.277	130.685	ring_7	7 SR - GFP 2nM, LeuRS 0.01 nM	12.75	mScarlet
36	5210.29	95.8686	4855.57	87.9878	354.719	130.126	ring_7	7 SR - GFP 2nM, LeuRS 0.01 nM	13	mScarlet
37	5164.7	94.9353	4846.28	86.0127	318.422	128.105	ring_7	7 SR - GFP 2nM, LeuRS 0.01 nM	13.25	mScarlet
38	5131.19	94.7639	4842.39	86.2002	288.796	128.104	ring_7	7 SR - GFP 2nM, LeuRS 0.01 nM	13.5	mScarlet
39	5100.08	94.5877	4830.65	86.4091	269.435	128.115	ring_7	7 SR - GFP 2nM, LeuRS 0.01 nM	13.75	mScarlet
40	5063.96	94.1705	4823.47	86.9023	240.483	128.141	ring_7	7 SR - GFP 2nM, LeuRS 0.01 nM	14	mScarlet
41	5043.5	93.0895	4817.86	87.0715	225.637	127.464	ring_7	7 SR - GFP 2nM, LeuRS 0.01 nM	14.25	mScarlet
42	5011.14	94.2065	4799.23	87.1824	211.907	128.357	ring_7	7 SR - GFP 2nM, LeuRS 0.01 nM	14.5	mScarlet
43	4988.16	91.6915	4788.77	85.2263	199.393	125.183	ring_7	7 SR - GFP 2nM, LeuRS 0.01 nM	14.75	mScarlet
44	4965.69	93.0954	4777.37	83.754	188.318	125.226	ring_7	7 SR - GFP 2nM, LeuRS 0.01 nM	15	mScarlet
45	4955.61	91.2517	4775.17	85.8852	180.434	125.312	ring_7	7 SR - GFP 2nM, LeuRS 0.01 nM	15.25	mScarlet
46	4941.75	92.8759	4770.68	83.8954	171.079	125.157	ring_7	7 SR - GFP 2nM, LeuRS 0.01 nM	15.5	mScarlet
47	4934.41	92.3746	4769.39	82.5554	165.017	123.889	ring_7	7 SR - GFP 2nM, LeuRS 0.01 nM	15.75	mScarlet
0	26603.3	693.747	5120.7	80.4865	21482.6	698.401	ring_8	8 SR - GFP 2nM, LeuRS 0.01 nM	4	mScarlet
1	26500.1	698.81	5118	82.099	21382.1	703.616	ring_8	8 SR - GFP 2nM, LeuRS 0.01 nM	4.25	mScarlet
2	26416.4	702.605	5116.71	83.9942	21299.7	707.608	ring_8	8 SR - GFP 2nM, LeuRS 0.01 nM	4.5	mScarlet
3	26288.8	705.762	5122.38	83.4697	21166.4	710.681	ring_8	8 SR - GFP 2nM, LeuRS 0.01 nM	4.75	mScarlet
4	26150.4	694.463	5115.22	83.0305	21035.2	699.409	ring_8	8 SR - GFP 2nM, LeuRS 0.01 nM	5	mScarlet
5	25958.4	685.511	5110.64	84.1595	20847.7	690.658	ring_8	8 SR - GFP 2nM, LeuRS 0.01 nM	5.25	mScarlet
6	25764.6	702.341	5103.38	82.6682	20661.3	707.19	ring_8	8 SR - GFP 2nM, LeuRS 0.01 nM	5.5	mScarlet
7	25642.8	684.707	5103.93	81.8601	20538.8	689.583	ring_8	8 SR - GFP 2nM, LeuRS 0.01 nM	5.75	mScarlet
8	25482.2	682.454	5092.96	82.4226	20389.2	687.414	ring_8	8 SR - GFP 2nM, LeuRS 0.01 nM	6	mScarlet
9	25284.6	677.184	5076.23	81.9685	20208.4	682.127	ring_8	8 SR - GFP 2nM, LeuRS 0.01 nM	6.25	mScarlet
10	25001.9	682.229	5059.38	81.148	19942.5	687.038	ring_8	8 SR - GFP 2nM, LeuRS 0.01 nM	6.5	mScarlet
11	24560.4	671.317	5041.72	83.3885	19518.7	676.476	ring_8	8 SR - GFP 2nM, LeuRS 0.01 nM	6.75	mScarlet
12	23775.1	634.37	5031.35	83.1248	18743.7	639.793	ring_8	8 SR - GFP 2nM, LeuRS 0.01 nM	7	mScarlet
13	22433.8	594.968	5022.81	81.1967	17411	600.483	ring_8	8 SR - GFP 2nM, LeuRS 0.01 nM	7.25	mScarlet
14	20638.3	520.865	5005.69	82.5362	15632.6	527.364	ring_8	8 SR - GFP 2nM, LeuRS 0.01 nM	7.5	mScarlet
15	18742.5	460.428	4994.95	83.0021	13747.5	467.849	ring_8	8 SR - GFP 2nM, LeuRS 0.01 nM	7.75	mScarlet
16	16785.7	401.456	4980.48	79.5831	11805.2	409.268	ring_8	8 SR - GFP 2nM, LeuRS 0.01 nM	8	mScarlet
17	14994.3	347.178	4963.93	82.0692	10030.4	356.746	ring_8	8 SR - GFP 2nM, LeuRS 0.01 nM	8.25	mScarlet
18	13377.7	294.838	4950.76	80.0734	8426.99	305.518	ring_8	8 SR - GFP 2nM, LeuRS 0.01 nM	8.5	mScarlet
19	11970.6	253.349	4936.79	80.9644	7033.84	265.972	ring_8	8 SR - GFP 2nM, LeuRS 0.01 nM	8.75	mScarlet
20	10763.8	222.111	4929.85	79.6271	5833.92	235.953	ring_8	8 SR - GFP 2nM, LeuRS 0.01 nM	9	mScarlet
21	9758.7	188.369	4920.65	80.4408	4838.04	204.826	ring_8	8 SR - GFP 2nM, LeuRS 0.01 nM	9.25	mScarlet
22	8917.85	167.787	4920.53	80.347	3997.32	186.033	ring_8	8 SR - GFP 2nM, LeuRS 0.01 nM	9.5	mScarlet
23	8214.84	148.011	4910.66	80.8643	3304.18	168.66	ring_8	8 SR - GFP 2nM, LeuRS 0.01 nM	9.75	mScarlet
24	7639.23	134.452	4908.53	78.9775	2730.7	155.932	ring_8	8 SR - GFP 2nM, LeuRS 0.01 nM	10	mScarlet
25	7165.98	126.874	4910.37	80.0639	2255.61	150.024	ring_8	8 SR - GFP 2nM, LeuRS 0.01 nM	10.25	mScarlet
26	6774.64	111.812	4906.63	80.232	1868.01	137.62	ring_8	8 SR - GFP 2nM, LeuRS 0.01 nM	10.5	mScarlet
27	6451.15	107.992	4909.22	80.0989	1541.93	134.455	ring_8	8 SR - GFP 2nM, LeuRS 0.01 nM	10.75	mScarlet
28	6182.39	103.136	4908.6	80.43	1273.79	130.79	ring_8	8 SR - GFP 2nM, LeuRS 0.01 nM	11	mScarlet
29	5968.9	97.8909	4909.87	79.6308	1059.03	126.189	ring_8	8 SR - GFP 2nM, LeuRS 0.01 nM	11.25	mScarlet
30	5795.21	92.0419	4911.36	78.8402	883.856	121.192	ring_8	8 SR - GFP 2nM, LeuRS 0.01 nM	11.5	mScarlet
31	5647.36	93.0889	4914.37	79.5323	732.992	122.437	ring_8	8 SR - GFP 2nM, LeuRS 0.01 nM	11.75	mScarlet
32	5527.3	88.2312	4912.89	80.6333	614.405	119.526	ring_8	8 SR - GFP 2nM, LeuRS 0.01 nM	12	mScarlet
33	5421.3	86.3353	4911.69	79.8971	509.609	117.632	ring_8	8 SR - GFP 2nM, LeuRS 0.01 nM	12.25	mScarlet
34	5332.49	84.3438	4898.62	79.3782	433.871	115.822	ring_8	8 SR - GFP 2nM, LeuRS 0.01 nM	12.5	mScarlet
35	5256.35	84.0226	4887.84	79.7509	368.509	115.845	ring_8	8 SR - GFP 2nM, LeuRS 0.01 nM	12.75	mScarlet
36	5185.22	84.425	4873.06	79.4156	312.157	115.907	ring_8	8 SR - GFP 2nM, LeuRS 0.01 nM	13	mScarlet
37	5130.33	84.8735	4862.22	77.5301	268.109	114.954	ring_8	8 SR - GFP 2nM, LeuRS 0.01 nM	13.25	mScarlet
38	5097.25	82.5257	4868.07	81.3435	229.184	115.876	ring_8	8 SR - GFP 2nM, LeuRS 0.01 nM	13.5	mScarlet
39	5055.48	81.1672	4851.84	78.2749	203.641	112.761	ring_8	8 SR - GFP 2nM, LeuRS 0.01 nM	13.75	mScarlet
40	5018.29	82.0999	4844.63	78.6852	173.659	113.718	ring_8	8 SR - GFP 2nM, LeuRS 0.01 nM	14	mScarlet
41	4994.62	82.4912	4836.39	78.7358	158.234	114.036	ring_8	8 SR - GFP 2nM, LeuRS 0.01 nM	14.25	mScarlet
42	4960.17	80.6213	4819.58	79.8298	140.59	113.457	ring_8	8 SR - GFP 2nM, LeuRS 0.01 nM	14.5	mScarlet
43	4938	81.7472	4808.9	78.4275	129.1	113.285	ring_8	8 SR - GFP 2nM, LeuRS 0.01 nM	14.75	mScarlet
44	4912.15	82.2662	4801.51	78.8645	110.641	113.962	ring_8	8 SR - GFP 2nM, LeuRS 0.01 nM	15	mScarlet
45	4904.93	81.6966	4795.38	78.3411	109.55	113.189	ring_8	8 SR - GFP 2nM, LeuRS 0.01 nM	15.25	mScarlet
46	4892.72	79.1745	4793.08	80.6922	99.642	113.048	ring_8	8 SR - GFP 2nM, LeuRS 0.01 nM	15.5	mScarlet
47	4881.49	79.8246	4793.53	77.7739	87.9655	111.448	ring_8	8 SR - GFP 2nM, LeuRS 0.01 nM	15.75	mScarlet
0	29809.4	875.556	4396.44	71.2122	25413	878.447	ring_1	1 P - GFP 2nM	16	mScarlet
1	29677.4	890.558	4398.52	73.1229	25278.9	893.555	ring_1	1 P - GFP 2nM	16.25	mScarlet
2	29677.3	875.557	4400.1	72.2264	25277.2	878.531	ring_1	1 P - GFP 2nM	16.5	mScarlet
3	29631.9	868.993	4415.48	70.0838	25216.5	871.814	ring_1	1 P - GFP 2nM	16.75	mScarlet
4	29473.8	876.044	4407.95	73.6272	25065.9	879.132	ring_1	1 P - GFP 2nM	17	mScarlet
5	29336.1	878.028	4414.85	72.7541	24921.2	881.037	ring_1	1 P - GFP 2nM	17.25	mScarlet
6	29218.7	873.115	4422.07	72.1982	24796.6	876.095	ring_1	1 P - GFP 2nM	17.5	mScarlet
7	29132.7	858.041	4426.57	73.215	24706.1	861.159	ring_1	1 P - GFP 2nM	17.75	mScarlet
8	28997.1	869.03	4424.91	72.5557	24572.2	872.053	ring_1	1 P - GFP 2nM	18	mScarlet
9	28862.3	850.21	4430.37	73.2278	24432	853.358	ring_1	1 P - GFP 2nM	18.25	mScarlet
10	28711.4	839.124	4431.59	72.0634	24279.8	842.213	ring_1	1 P - GFP 2nM	18.5	mScarlet
11	28528.3	843.166	4424.96	73.5907	24103.3	846.372	ring_1	1 P - GFP 2nM	18.75	mScarlet
12	28297.7	848.124	4408.57	74.2802	23889.1	851.371	ring_1	1 P - GFP 2nM	19	mScarlet
13	28073	852.899	4398.51	72.7179	23674.5	855.993	ring_1	1 P - GFP 2nM	19.25	mScarlet
14	27806.1	851.764	4388.11	70.4175	23417.9	854.67	ring_1	1 P - GFP 2nM	19.5	mScarlet
15	27600	826.593	4381.98	70.4138	23218	829.587	ring_1	1 P - GFP 2nM	19.75	mScarlet
16	27383.7	838.241	4374.4	73.3453	23009.4	841.444	ring_1	1 P - GFP 2nM	20	mScarlet
17	27132.1	826.22	4368.34	71.5601	22763.7	829.313	ring_1	1 P - GFP 2nM	20.25	mScarlet
18	26880.2	814.468	4355.46	72.193	22524.8	817.661	ring_1	1 P - GFP 2nM	20.5	mScarlet
0	29111.8	850.976	4457.3	71.3605	24654.5	853.962	ring_2	2 P - GFP 2nM	16	mScarlet
1	28995.6	841.369	4451.49	70.0212	24544.1	844.278	ring_2	2 P - GFP 2nM	16.25	mScarlet
2	28977.2	856.404	4456.28	68.5385	24521	859.143	ring_2	2 P - GFP 2nM	16.5	mScarlet
3	28947.9	838.969	4468.76	70.8143	24479.1	841.952	ring_2	2 P - GFP 2nM	16.75	mScarlet
4	28882.6	863.016	4465.71	71.886	24416.9	866.005	ring_2	2 P - GFP 2nM	17	mScarlet
5	28844.8	859.963	4469.23	69.6912	24375.6	862.782	ring_2	2 P - GFP 2nM	17.25	mScarlet
6	28797.9	860.814	4471.84	71.6825	24326	863.794	ring_2	2 P - GFP 2nM	17.5	mScarlet
7	28731.5	871.506	4479.74	69.2303	24251.7	874.252	ring_2	2 P - GFP 2nM	17.75	mScarlet
8	28612.8	867.23	4479.04	70.1483	24133.7	870.062	ring_2	2 P - GFP 2nM	18	mScarlet
9	28525.1	873.777	4482.58	71.3203	24042.5	876.683	ring_2	2 P - GFP 2nM	18.25	mScarlet
10	28348.2	878.205	4476.27	71.0393	23871.9	881.074	ring_2	2 P - GFP 2nM	18.5	mScarlet
11	28208.8	868.348	4474.18	69.6961	23734.7	871.14	ring_2	2 P - GFP 2nM	18.75	mScarlet
12	27974.8	853.596	4462.65	71.148	23512.2	856.556	ring_2	2 P - GFP 2nM	19	mScarlet
13	27783	860.64	4453.54	73.032	23329.5	863.733	ring_2	2 P - GFP 2nM	19.25	mScarlet
14	27566.8	855.554	4446.7	69.5734	23120.1	858.378	ring_2	2 P - GFP 2nM	19.5	mScarlet
15	27385.2	865.325	4438.85	70.6146	22946.4	868.201	ring_2	2 P - GFP 2nM	19.75	mScarlet
16	27230.6	842.543	4434.21	71.0261	22796.4	845.531	ring_2	2 P - GFP 2nM	20	mScarlet
17	27020.8	816.172	4422.2	70.5222	22598.6	819.214	ring_2	2 P - GFP 2nM	20.25	mScarlet
18	26797.9	805.235	4418.75	68.6786	22379.2	808.159	ring_2	2 P - GFP 2nM	20.5	mScarlet
0	4560.79	77.1971	4454.46	75.6991	106.339	108.119	ring_3	3 N - GFP 2nM	16	mScarlet
1	4561.87	79.1331	4452.06	74.8077	109.809	108.896	ring_3	3 N - GFP 2nM	16.25	mScarlet
2	4564.66	78.9814	4455.74	75.2707	108.922	109.104	ring_3	3 N - GFP 2nM	16.5	mScarlet
3	4577.17	78.0296	4469.09	76.503	108.073	109.276	ring_3	3 N - GFP 2nM	16.75	mScarlet
4	4572.27	76.8831	4463.89	76.2611	108.377	108.29	ring_3	3 N - GFP 2nM	17	mScarlet
5	4570.61	78.5487	4464.67	75.7992	105.938	109.158	ring_3	3 N - GFP 2nM	17.25	mScarlet
6	4572.88	79.0386	4471.93	75.2252	100.957	109.114	ring_3	3 N - GFP 2nM	17.5	mScarlet
7	4582.08	82.9412	4478.01	74.8849	104.07	111.745	ring_3	3 N - GFP 2nM	17.75	mScarlet
8	4574.94	78.443	4478.84	75.7815	96.0955	109.069	ring_3	3 N - GFP 2nM	18	mScarlet
9	4582.15	76.5914	4484.12	76.8008	98.0261	108.465	ring_3	3 N - GFP 2nM	18.25	mScarlet
10	4575.23	80.6297	4478.9	72.61	96.3333	108.505	ring_3	3 N - GFP 2nM	18.5	mScarlet
11	4569	78.9476	4476.45	75.6523	92.5557	109.343	ring_3	3 N - GFP 2nM	18.75	mScarlet
12	4553.94	79.1466	4457.54	75.0865	96.3939	109.097	ring_3	3 N - GFP 2nM	19	mScarlet
13	4539.84	78.1413	4451	75.5143	88.8371	108.667	ring_3	3 N - GFP 2nM	19.25	mScarlet
14	4535.99	79.3077	4445.58	75.2683	90.4072	109.339	ring_3	3 N - GFP 2nM	19.5	mScarlet
15	4534.51	78.6984	4451.06	73.09	83.4447	107.404	ring_3	3 N - GFP 2nM	19.75	mScarlet
16	4526.43	77.9955	4432.18	75.015	94.2515	108.215	ring_3	3 N - GFP 2nM	20	mScarlet
17	4514.38	78.3304	4425.71	74.6045	88.6754	108.173	ring_3	3 N - GFP 2nM	20.25	mScarlet
18	4502.17	80.2784	4418.3	74.3436	83.8686	109.415	ring_3	3 N - GFP 2nM	20.5	mScarlet
0	4467.41	80.5348	4350.86	69.4347	116.547	106.335	ring_4	4 N - GFP 2nM	16	mScarlet
1	4464.92	77.453	4343.43	73.1105	121.494	106.509	ring_4	4 N - GFP 2nM	16.25	mScarlet
2	4467.09	77.5791	4348.45	73.975	118.639	107.195	ring_4	4 N - GFP 2nM	16.5	mScarlet
3	4480.76	78.0868	4361.46	73.1652	119.296	107.008	ring_4	4 N - GFP 2nM	16.75	mScarlet
4	4474.97	78.5068	4357.76	73.3937	117.213	107.471	ring_4	4 N - GFP 2nM	17	mScarlet
5	4476.4	78.0424	4361.18	71.9497	115.223	106.148	ring_4	4 N - GFP 2nM	17.25	mScarlet
6	4477.61	75.669	4367.78	72.4115	109.837	104.734	ring_4	4 N - GFP 2nM	17.5	mScarlet
7	4489.43	78.0061	4368.35	75.2904	121.081	108.414	ring_4	4 N - GFP 2nM	17.75	mScarlet
8	4480.14	76.7353	4368.4	75.1189	111.731	107.383	ring_4	4 N - GFP 2nM	18	mScarlet
9	4486.17	78.0736	4375.81	74.3782	110.359	107.831	ring_4	4 N - GFP 2nM	18.25	mScarlet
10	4476.1	76.6028	4370.01	71.0783	106.089	104.499	ring_4	4 N - GFP 2nM	18.5	mScarlet
11	4471.47	80.7729	4368.67	71.1851	102.794	107.664	ring_4	4 N - GFP 2nM	18.75	mScarlet
12	4456.25	78.84	4354.39	73.9226	101.858	108.075	ring_4	4 N - GFP 2nM	19	mScarlet
13	4444.64	76.3402	4338.23	70.8761	106.403	104.169	ring_4	4 N - GFP 2nM	19.25	mScarlet
14	4440.01	76.7879	4335.63	72.9877	104.382	105.941	ring_4	4 N - GFP 2nM	19.5	mScarlet
15	4437.25	77.2237	4335.24	73.7981	102.014	106.816	ring_4	4 N - GFP 2nM	19.75	mScarlet
16	4430.58	78.856	4328.84	72.9079	101.74	107.396	ring_4	4 N - GFP 2nM	20	mScarlet
17	4421.74	78.1783	4319.1	72.2231	102.645	106.433	ring_4	4 N - GFP 2nM	20.25	mScarlet
18	4409.38	77.2046	4307.5	73.6039	101.875	106.668	ring_4	4 N - GFP 2nM	20.5	mScarlet
0	4477.33	76.2187	4362.35	73.1409	114.98	105.636	ring_5	5 SR - GFP 2nM, LeuRS 0.005 nM	16	mScarlet
1	4477.33	77.079	4366.25	74.2678	111.072	107.037	ring_5	5 SR - GFP 2nM, LeuRS 0.005 nM	16.25	mScarlet
2	4481.9	76.8989	4371.9	75.6851	109.999	107.897	ring_5	5 SR - GFP 2nM, LeuRS 0.005 nM	16.5	mScarlet
3	4492.13	76.6894	4379.75	73.144	112.379	105.978	ring_5	5 SR - GFP 2nM, LeuRS 0.005 nM	16.75	mScarlet
4	4487.85	78.5307	4375.29	74.4575	112.562	108.217	ring_5	5 SR - GFP 2nM, LeuRS 0.005 nM	17	mScarlet
5	4489.8	77.8878	4379.06	76.6745	110.734	109.295	ring_5	5 SR - GFP 2nM, LeuRS 0.005 nM	17.25	mScarlet
6	4493.77	77.121	4381.47	71.8752	112.293	105.422	ring_5	5 SR - GFP 2nM, LeuRS 0.005 nM	17.5	mScarlet
7	4498.71	75.8193	4391.14	74.1583	107.572	106.057	ring_5	5 SR - GFP 2nM, LeuRS 0.005 nM	17.75	mScarlet
8	4491.81	77.6907	4387.34	75.459	104.471	108.305	ring_5	5 SR - GFP 2nM, LeuRS 0.005 nM	18	mScarlet
9	4496.38	76.1933	4391.46	75.9657	104.916	107.593	ring_5	5 SR - GFP 2nM, LeuRS 0.005 nM	18.25	mScarlet
10	4485.61	76.8271	4386.82	75.6781	98.7962	107.841	ring_5	5 SR - GFP 2nM, LeuRS 0.005 nM	18.5	mScarlet
11	4482.91	76.799	4386.44	73.3086	96.4727	106.171	ring_5	5 SR - GFP 2nM, LeuRS 0.005 nM	18.75	mScarlet
12	4465.21	77.597	4368.59	75.7307	96.6193	108.427	ring_5	5 SR - GFP 2nM, LeuRS 0.005 nM	19	mScarlet
13	4454.72	75.7868	4358.57	74.6843	96.1508	106.402	ring_5	5 SR - GFP 2nM, LeuRS 0.005 nM	19.25	mScarlet
14	4454.87	74.9897	4354.39	74.7579	100.479	105.888	ring_5	5 SR - GFP 2nM, LeuRS 0.005 nM	19.5	mScarlet
15	4448.28	74.975	4350.1	73.7705	98.183	105.182	ring_5	5 SR - GFP 2nM, LeuRS 0.005 nM	19.75	mScarlet
16	4439.91	74.6134	4337.57	74.3429	102.337	105.328	ring_5	5 SR - GFP 2nM, LeuRS 0.005 nM	20	mScarlet
17	4433.17	76.8582	4337.39	72.1973	95.7811	105.45	ring_5	5 SR - GFP 2nM, LeuRS 0.005 nM	20.25	mScarlet
18	4421.9	75.5319	4329.3	72.6382	92.5996	104.792	ring_5	5 SR - GFP 2nM, LeuRS 0.005 nM	20.5	mScarlet
0	4564.8	75.1105	4452.55	70.5782	112.245	103.067	ring_6	6 SR - GFP 2nM, LeuRS 0.005 nM	16	mScarlet
1	4556.87	73.0874	4444.12	70.1761	112.748	101.323	ring_6	6 SR - GFP 2nM, LeuRS 0.005 nM	16.25	mScarlet
2	4561.96	75.4519	4451.15	71.3115	110.805	103.819	ring_6	6 SR - GFP 2nM, LeuRS 0.005 nM	16.5	mScarlet
3	4571.19	75.725	4460.75	70.6989	110.439	103.598	ring_6	6 SR - GFP 2nM, LeuRS 0.005 nM	16.75	mScarlet
4	4562.6	74.8901	4454.98	70.8629	107.625	103.102	ring_6	6 SR - GFP 2nM, LeuRS 0.005 nM	17	mScarlet
5	4568.14	77.3302	4458.51	72.4091	109.631	105.939	ring_6	6 SR - GFP 2nM, LeuRS 0.005 nM	17.25	mScarlet
6	4571.02	73.6537	4466.87	70.8846	104.159	102.223	ring_6	6 SR - GFP 2nM, LeuRS 0.005 nM	17.5	mScarlet
7	4577.37	75.6704	4471.56	72.6321	105.808	104.888	ring_6	6 SR - GFP 2nM, LeuRS 0.005 nM	17.75	mScarlet
8	4570.77	74.694	4468.58	69.9713	102.192	102.348	ring_6	6 SR - GFP 2nM, LeuRS 0.005 nM	18	mScarlet
9	4574.88	72.9063	4472.09	73.3008	102.789	103.384	ring_6	6 SR - GFP 2nM, LeuRS 0.005 nM	18.25	mScarlet
10	4563.7	75.7617	4467.75	71.3833	95.9553	104.093	ring_6	6 SR - GFP 2nM, LeuRS 0.005 nM	18.5	mScarlet
11	4558.57	75.5287	4459.72	72.0037	98.8553	104.351	ring_6	6 SR - GFP 2nM, LeuRS 0.005 nM	18.75	mScarlet
12	4545.04	75.6858	4447.94	69.7971	97.0985	102.956	ring_6	6 SR - GFP 2nM, LeuRS 0.005 nM	19	mScarlet
13	4534.18	72.8264	4438.43	70.9485	95.747	101.673	ring_6	6 SR - GFP 2nM, LeuRS 0.005 nM	19.25	mScarlet
14	4528.73	73.3028	4437.16	69.977	91.5723	101.341	ring_6	6 SR - GFP 2nM, LeuRS 0.005 nM	19.5	mScarlet
15	4522.27	75.2851	4429.32	71.9508	92.9447	104.138	ring_6	6 SR - GFP 2nM, LeuRS 0.005 nM	19.75	mScarlet
16	4516.68	74.6112	4419.01	69.3569	97.6636	101.869	ring_6	6 SR - GFP 2nM, LeuRS 0.005 nM	20	mScarlet
17	4507.45	74.5378	4415.36	69.4315	92.0913	101.866	ring_6	6 SR - GFP 2nM, LeuRS 0.005 nM	20.25	mScarlet
18	4498.88	77.5176	4405.05	71.1323	93.8284	105.208	ring_6	6 SR - GFP 2nM, LeuRS 0.005 nM	20.5	mScarlet
0	4931.78	93.9471	4770.51	83.2497	161.27	125.525	ring_7	7 SR - GFP 2nM, LeuRS 0.01 nM	16	mScarlet
1	4928.88	95.6509	4766.55	84.9085	162.33	127.901	ring_7	7 SR - GFP 2nM, LeuRS 0.01 nM	16.25	mScarlet
2	4931.61	93.3439	4769.41	85.7077	162.204	126.724	ring_7	7 SR - GFP 2nM, LeuRS 0.01 nM	16.5	mScarlet
3	4939.88	93.9535	4775.47	84.2501	164.402	126.196	ring_7	7 SR - GFP 2nM, LeuRS 0.01 nM	16.75	mScarlet
4	4932.7	93.9007	4779.5	86.14	153.204	127.426	ring_7	7 SR - GFP 2nM, LeuRS 0.01 nM	17	mScarlet
5	4936.19	93.0902	4781.21	87.1519	154.98	127.52	ring_7	7 SR - GFP 2nM, LeuRS 0.01 nM	17.25	mScarlet
6	4940.44	92.5722	4785.29	88.5955	155.152	128.136	ring_7	7 SR - GFP 2nM, LeuRS 0.01 nM	17.5	mScarlet
7	4950.24	95.2261	4800.48	84.5082	149.766	127.317	ring_7	7 SR - GFP 2nM, LeuRS 0.01 nM	17.75	mScarlet
8	4944.16	94.4875	4795.65	86.2024	148.502	127.901	ring_7	7 SR - GFP 2nM, LeuRS 0.01 nM	18	mScarlet
9	4947.21	93.267	4791.9	86.698	155.308	127.339	ring_7	7 SR - GFP 2nM, LeuRS 0.01 nM	18.25	mScarlet
10	4937.91	93.8047	4789.96	87.68	147.953	128.402	ring_7	7 SR - GFP 2nM, LeuRS 0.01 nM	18.5	mScarlet
11	4929.43	93.075	4775.03	86.1913	154.4	126.854	ring_7	7 SR - GFP 2nM, LeuRS 0.01 nM	18.75	mScarlet
12	4911.78	93.938	4768.91	86.7659	142.872	127.878	ring_7	7 SR - GFP 2nM, LeuRS 0.01 nM	19	mScarlet
13	4893.52	95.2892	4755.3	84.9509	138.216	127.658	ring_7	7 SR - GFP 2nM, LeuRS 0.01 nM	19.25	mScarlet
14	4889.28	92.1836	4747.03	85.9836	142.249	126.059	ring_7	7 SR - GFP 2nM, LeuRS 0.01 nM	19.5	mScarlet
15	4880.42	93.0915	4737.6	85.8327	142.823	126.623	ring_7	7 SR - GFP 2nM, LeuRS 0.01 nM	19.75	mScarlet
16	4873.79	95.5147	4732.66	80.4246	141.124	124.865	ring_7	7 SR - GFP 2nM, LeuRS 0.01 nM	20	mScarlet
17	4862.87	94.2784	4725.47	85.0999	137.395	127.005	ring_7	7 SR - GFP 2nM, LeuRS 0.01 nM	20.25	mScarlet
18	4848.47	92.9313	4717.57	85.5825	130.892	126.335	ring_7	7 SR - GFP 2nM, LeuRS 0.01 nM	20.5	mScarlet
0	4880.52	81.7401	4790.23	79.7658	90.292	114.21	ring_8	8 SR - GFP 2nM, LeuRS 0.01 nM	16	mScarlet
1	4873.01	82.17	4789.04	79.5334	83.9697	114.357	ring_8	8 SR - GFP 2nM, LeuRS 0.01 nM	16.25	mScarlet
2	4874.22	80.1414	4795.44	79.4462	78.7841	112.847	ring_8	8 SR - GFP 2nM, LeuRS 0.01 nM	16.5	mScarlet
3	4884.11	81.7678	4807.42	78.4997	76.6939	113.35	ring_8	8 SR - GFP 2nM, LeuRS 0.01 nM	16.75	mScarlet
4	4878.14	82.711	4808.49	79.4499	69.6496	114.688	ring_8	8 SR - GFP 2nM, LeuRS 0.01 nM	17	mScarlet
5	4875.33	83.6091	4805.93	77.8121	69.4038	114.216	ring_8	8 SR - GFP 2nM, LeuRS 0.01 nM	17.25	mScarlet
6	4878.25	81.1673	4809.9	79.7695	68.35	113.804	ring_8	8 SR - GFP 2nM, LeuRS 0.01 nM	17.5	mScarlet
7	4883.16	80.4755	4815.15	78.4936	68.014	112.417	ring_8	8 SR - GFP 2nM, LeuRS 0.01 nM	17.75	mScarlet
8	4873.18	81.0469	4811.38	77.6213	61.8	112.222	ring_8	8 SR - GFP 2nM, LeuRS 0.01 nM	18	mScarlet
9	4877.61	82.518	4814.5	78.2901	63.1125	113.748	ring_8	8 SR - GFP 2nM, LeuRS 0.01 nM	18.25	mScarlet
10	4868.45	80.1369	4814.73	77.6697	53.7189	111.6	ring_8	8 SR - GFP 2nM, LeuRS 0.01 nM	18.5	mScarlet
11	4859.41	80.6781	4802.51	76.9418	56.8989	111.485	ring_8	8 SR - GFP 2nM, LeuRS 0.01 nM	18.75	mScarlet
12	4843.07	83.6692	4787.3	79.4368	55.7761	115.372	ring_8	8 SR - GFP 2nM, LeuRS 0.01 nM	19	mScarlet
13	4827.15	81.636	4774.37	76.4682	52.7765	111.856	ring_8	8 SR - GFP 2nM, LeuRS 0.01 nM	19.25	mScarlet
14	4823.99	81.7521	4773.03	77.6492	50.9621	112.751	ring_8	8 SR - GFP 2nM, LeuRS 0.01 nM	19.5	mScarlet
15	4821.19	80.2479	4761.39	79.4959	59.803	112.957	ring_8	8 SR - GFP 2nM, LeuRS 0.01 nM	19.75	mScarlet
16	4813.54	81.2656	4757.55	76.7995	55.9951	111.814	ring_8	8 SR - GFP 2nM, LeuRS 0.01 nM	20	mScarlet
17	4804.68	82.8344	4749.56	76.2591	55.1212	112.592	ring_8	8 SR - GFP 2nM, LeuRS 0.01 nM	20.25	mScarlet
18	4787.26	81.8627	4735.42	78.8648	51.8413	113.671	ring_8	8 SR - GFP 2nM, LeuRS 0.01 nM	20.5	mScarlet

## Sheet: LeuRS (0.05, 0.1 nM)
Cycle	Avg bright	Stdev bright	Avg dark	Stdev dark	Avg dark-corrected intensity	Error dark-corrected	ring number	description	time [h]	Fluorescence
0	7055.99	116.052	6809.94	104.523	246.056	156.183	ring_1	1 P - GFP 2nM	0	eGFP
1	11990.2	271.831	6673.72	105.277	5316.45	291.505	ring_1	1 P - GFP 2nM	0.25	eGFP
2	14730.3	366.074	6628.02	104.14	8102.28	380.599	ring_1	1 P - GFP 2nM	0.5	eGFP
3	15050.4	379.531	6580.81	103.26	8469.55	393.327	ring_1	1 P - GFP 2nM	0.75	eGFP
4	14593.6	357.417	6535.32	105.536	8058.27	372.672	ring_1	1 P - GFP 2nM	1	eGFP
5	14017.1	330.868	6492.69	101.754	7524.45	346.161	ring_1	1 P - GFP 2nM	1.25	eGFP
6	13466.7	308.785	6458.31	101.075	7008.34	324.907	ring_1	1 P - GFP 2nM	1.5	eGFP
7	12971	289.761	6426.03	101.249	6544.97	306.94	ring_1	1 P - GFP 2nM	1.75	eGFP
8	12575.3	278.993	6390.61	101.622	6184.73	296.924	ring_1	1 P - GFP 2nM	2	eGFP
9	12261.8	265.337	6365.49	100.725	5896.27	283.812	ring_1	1 P - GFP 2nM	2.25	eGFP
10	12032.8	254.286	6343.15	97.1549	5689.66	272.214	ring_1	1 P - GFP 2nM	2.5	eGFP
11	11897.3	245.916	6338.4	99.4803	5558.93	265.275	ring_1	1 P - GFP 2nM	2.75	eGFP
12	11842.8	242.964	6341.35	100.908	5501.4	263.086	ring_1	1 P - GFP 2nM	3	eGFP
13	11869.7	243.064	6354.01	100.104	5515.7	262.87	ring_1	1 P - GFP 2nM	3.25	eGFP
14	11953.4	249.031	6369.86	102.136	5583.53	269.162	ring_1	1 P - GFP 2nM	3.5	eGFP
15	12103.4	250.114	6385.8	99.9842	5717.62	269.358	ring_1	1 P - GFP 2nM	3.75	eGFP
0	5530.52	95.8516	5287.41	85.685	243.114	128.567	ring_2	2 P - GFP 2nM	0	eGFP
1	11868.1	296.397	5189.83	82.9253	6678.23	307.779	ring_2	2 P - GFP 2nM	0.25	eGFP
2	15671.1	409.522	5160.74	82.4682	10510.4	417.743	ring_2	2 P - GFP 2nM	0.5	eGFP
3	16251.4	422.165	5115.28	84.4751	11136.1	430.533	ring_2	2 P - GFP 2nM	0.75	eGFP
4	15858.2	409.937	5077.01	80.2319	10781.1	417.714	ring_2	2 P - GFP 2nM	1	eGFP
5	15243.1	385.499	5048.47	81.1085	10194.7	393.939	ring_2	2 P - GFP 2nM	1.25	eGFP
6	14600.2	370.778	5017.74	83.1471	9582.5	379.987	ring_2	2 P - GFP 2nM	1.5	eGFP
7	14025.3	344.904	4990.62	82.6524	9034.69	354.67	ring_2	2 P - GFP 2nM	1.75	eGFP
8	13539.9	326.313	4967.86	81.0349	8572.04	336.224	ring_2	2 P - GFP 2nM	2	eGFP
9	13056.2	499.917	4946.38	81.8082	8109.78	506.567	ring_2	2 P - GFP 2nM	2.25	eGFP
10	12861.7	307.454	4923.45	82.3368	7938.27	318.288	ring_2	2 P - GFP 2nM	2.5	eGFP
11	12668.8	294.909	4914.89	77.9552	7753.96	305.039	ring_2	2 P - GFP 2nM	2.75	eGFP
12	12561.3	294.725	4896.51	78.5752	7664.81	305.019	ring_2	2 P - GFP 2nM	3	eGFP
13	12560.4	296.945	4889.25	80.1	7671.16	307.559	ring_2	2 P - GFP 2nM	3.25	eGFP
14	12636.9	297.304	4884.99	80.229	7751.88	307.939	ring_2	2 P - GFP 2nM	3.5	eGFP
15	12785.4	309.407	4881.16	78.5837	7904.26	319.231	ring_2	2 P - GFP 2nM	3.75	eGFP
0	5901.02	98.9379	5487.48	83.9952	413.541	129.784	ring_3	3 N - GFP 2nM	0	eGFP
1	13624.5	329.736	5398.15	83.5723	8226.35	340.162	ring_3	3 N - GFP 2nM	0.25	eGFP
2	18072	465.715	5362.15	85.1361	12709.8	473.433	ring_3	3 N - GFP 2nM	0.5	eGFP
3	18571.1	480.465	5317.88	83.8762	13253.2	487.731	ring_3	3 N - GFP 2nM	0.75	eGFP
4	17949.8	455.704	5284.34	81.589	12665.4	462.95	ring_3	3 N - GFP 2nM	1	eGFP
5	17143.6	430.544	5252.92	80.6097	11890.7	438.025	ring_3	3 N - GFP 2nM	1.25	eGFP
6	16329.5	414.563	5224.14	80.8651	11105.3	422.376	ring_3	3 N - GFP 2nM	1.5	eGFP
7	15638.7	386.98	5192.54	81.4034	10446.1	395.45	ring_3	3 N - GFP 2nM	1.75	eGFP
8	15100.3	355.237	5172.39	81.1755	9927.92	364.393	ring_3	3 N - GFP 2nM	2	eGFP
9	14693.7	349.921	5148.51	83.3496	9545.17	359.711	ring_3	3 N - GFP 2nM	2.25	eGFP
10	14420.6	334.765	5130.69	79.8186	9289.91	344.149	ring_3	3 N - GFP 2nM	2.5	eGFP
11	14303.6	337.092	5116.07	79.2072	9187.5	346.273	ring_3	3 N - GFP 2nM	2.75	eGFP
12	14272.3	331.02	5106.44	81.7507	9165.9	340.966	ring_3	3 N - GFP 2nM	3	eGFP
13	14372.9	339.569	5100.24	78.6877	9272.62	348.567	ring_3	3 N - GFP 2nM	3.25	eGFP
14	14583.9	341.411	5092.12	81.3962	9491.81	350.98	ring_3	3 N - GFP 2nM	3.5	eGFP
15	14840	346.639	5088.76	82.1332	9751.22	356.236	ring_3	3 N - GFP 2nM	3.75	eGFP
0	5854.95	94.6865	5392	82.0111	462.945	125.265	ring_4	4 N - GFP 2nM	0	eGFP
1	13737	304.72	5298.49	83.679	8438.54	316	ring_4	4 N - GFP 2nM	0.25	eGFP
2	18141.9	429.35	5262.69	83.027	12879.2	437.304	ring_4	4 N - GFP 2nM	0.5	eGFP
3	18696.6	447.671	5223.04	80.736	13473.6	454.893	ring_4	4 N - GFP 2nM	0.75	eGFP
4	18110.4	439.558	5185.14	82.0828	12925.3	447.156	ring_4	4 N - GFP 2nM	1	eGFP
5	17310.8	412.704	5153.65	80.361	12157.1	420.455	ring_4	4 N - GFP 2nM	1.25	eGFP
6	16560.5	395.96	5123.31	81.0059	11437.1	404.161	ring_4	4 N - GFP 2nM	1.5	eGFP
7	15922.9	368.955	5099.41	79.8892	10823.5	377.505	ring_4	4 N - GFP 2nM	1.75	eGFP
8	15467.1	357.982	5071.82	79.4733	10395.2	366.698	ring_4	4 N - GFP 2nM	2	eGFP
9	15139.8	353.537	5048.28	79.0048	10091.5	362.257	ring_4	4 N - GFP 2nM	2.25	eGFP
10	14956.6	349.066	5034.45	79.131	9922.18	357.923	ring_4	4 N - GFP 2nM	2.5	eGFP
11	14930.1	344.771	5022.85	77.8397	9907.3	353.448	ring_4	4 N - GFP 2nM	2.75	eGFP
12	15013	348.267	5006.38	79.7743	10006.6	357.286	ring_4	4 N - GFP 2nM	3	eGFP
13	15224.7	351.096	4997.59	77.713	10227.1	359.594	ring_4	4 N - GFP 2nM	3.25	eGFP
14	15544.9	357.378	4995.03	78.3043	10549.8	365.856	ring_4	4 N - GFP 2nM	3.5	eGFP
15	15956.6	372.425	4993.61	79.2455	10963	380.763	ring_4	4 N - GFP 2nM	3.75	eGFP
0	6039.19	99.4169	5483.22	84.6734	555.971	130.588	ring_5	5 SR - GFP 2nM, LeuRS 0.05 nM	0	eGFP
1	14111.5	343.56	5384.95	84.9324	8726.54	353.903	ring_5	5 SR - GFP 2nM, LeuRS 0.05 nM	0.25	eGFP
2	18728.5	484.099	5347.24	84.8259	13381.2	491.475	ring_5	5 SR - GFP 2nM, LeuRS 0.05 nM	0.5	eGFP
3	19317.8	500.318	5303.91	85.352	14013.9	507.546	ring_5	5 SR - GFP 2nM, LeuRS 0.05 nM	0.75	eGFP
4	18683.2	465.734	5265.19	83.3954	13418	473.142	ring_5	5 SR - GFP 2nM, LeuRS 0.05 nM	1	eGFP
5	17786.9	455.851	5233.02	84.4413	12553.9	463.606	ring_5	5 SR - GFP 2nM, LeuRS 0.05 nM	1.25	eGFP
6	16994.4	418.546	5198.72	84.1891	11795.6	426.929	ring_5	5 SR - GFP 2nM, LeuRS 0.05 nM	1.5	eGFP
7	16300.4	386.079	5169.21	81.6613	11131.2	394.621	ring_5	5 SR - GFP 2nM, LeuRS 0.05 nM	1.75	eGFP
8	15797.5	371.15	5147.51	83.3881	10650	380.402	ring_5	5 SR - GFP 2nM, LeuRS 0.05 nM	2	eGFP
9	15469.3	359.255	5123.49	82.9996	10345.8	368.718	ring_5	5 SR - GFP 2nM, LeuRS 0.05 nM	2.25	eGFP
10	15273.3	358.666	5103.38	81.2325	10170	367.75	ring_5	5 SR - GFP 2nM, LeuRS 0.05 nM	2.5	eGFP
11	15233	356.379	5086.48	80.7122	10146.5	365.405	ring_5	5 SR - GFP 2nM, LeuRS 0.05 nM	2.75	eGFP
12	15301.9	361.239	5071.33	81.6758	10230.5	370.358	ring_5	5 SR - GFP 2nM, LeuRS 0.05 nM	3	eGFP
13	15502.4	365.35	5069.6	80.6284	10432.8	374.141	ring_5	5 SR - GFP 2nM, LeuRS 0.05 nM	3.25	eGFP
14	15811.2	379.077	5057.69	78.7124	10753.5	387.163	ring_5	5 SR - GFP 2nM, LeuRS 0.05 nM	3.5	eGFP
15	16192.2	390.181	5049.6	81.7946	11142.6	398.662	ring_5	5 SR - GFP 2nM, LeuRS 0.05 nM	3.75	eGFP
0	6537.05	103.416	6203.35	90.856	333.699	137.658	ring_6	6 SR - GFP 2nM, LeuRS 0.05 nM	0	eGFP
1	14141.9	338.283	6091.77	89.9737	8050.13	350.044	ring_6	6 SR - GFP 2nM, LeuRS 0.05 nM	0.25	eGFP
2	18644.5	488.966	6046.94	89.7423	12597.5	497.133	ring_6	6 SR - GFP 2nM, LeuRS 0.05 nM	0.5	eGFP
3	19328.7	507.561	5997.98	89.1163	13330.8	515.325	ring_6	6 SR - GFP 2nM, LeuRS 0.05 nM	0.75	eGFP
4	18837.5	490.204	5953.37	88.6411	12884.2	498.154	ring_6	6 SR - GFP 2nM, LeuRS 0.05 nM	1	eGFP
5	18085.2	458.9	5907.56	89.3041	12177.6	467.508	ring_6	6 SR - GFP 2nM, LeuRS 0.05 nM	1.25	eGFP
6	17352.2	439.878	5866.45	86.0189	11485.8	448.21	ring_6	6 SR - GFP 2nM, LeuRS 0.05 nM	1.5	eGFP
7	16739	416.584	5829.64	89.8026	10909.4	426.154	ring_6	6 SR - GFP 2nM, LeuRS 0.05 nM	1.75	eGFP
8	16300.8	394.739	5798.77	87.5164	10502	404.324	ring_6	6 SR - GFP 2nM, LeuRS 0.05 nM	2	eGFP
9	16025.8	389.573	5766.56	86.7263	10259.2	399.11	ring_6	6 SR - GFP 2nM, LeuRS 0.05 nM	2.25	eGFP
10	15886.6	385.562	5740.01	85.5623	10146.6	394.942	ring_6	6 SR - GFP 2nM, LeuRS 0.05 nM	2.5	eGFP
11	15883.4	389.716	5717.42	86.6461	10165.9	399.232	ring_6	6 SR - GFP 2nM, LeuRS 0.05 nM	2.75	eGFP
12	16009.3	389.597	5701.45	84.7642	10307.8	398.712	ring_6	6 SR - GFP 2nM, LeuRS 0.05 nM	3	eGFP
13	16252.3	378.747	5694.24	85.4291	10558.1	388.262	ring_6	6 SR - GFP 2nM, LeuRS 0.05 nM	3.25	eGFP
14	16600.6	404.814	5683.39	84.0896	10917.2	413.455	ring_6	6 SR - GFP 2nM, LeuRS 0.05 nM	3.5	eGFP
15	16997.4	428.532	5669.11	84.2896	11328.3	436.743	ring_6	6 SR - GFP 2nM, LeuRS 0.05 nM	3.75	eGFP
0	5822.44	93.7819	5621.9	92.5061	200.543	131.729	ring_7	7 SR - GFP 2nM, LeuRS 0.1 nM	0	eGFP
1	12456.7	302.749	5525.35	90.3716	6931.37	315.95	ring_7	7 SR - GFP 2nM, LeuRS 0.1 nM	0.25	eGFP
2	16649.6	433.584	5482.23	93.0331	11167.3	443.453	ring_7	7 SR - GFP 2nM, LeuRS 0.1 nM	0.5	eGFP
3	17517.1	463.976	5433.84	89.6248	12083.3	472.553	ring_7	7 SR - GFP 2nM, LeuRS 0.1 nM	0.75	eGFP
4	17205.2	450.438	5394.34	88.3145	11810.8	459.014	ring_7	7 SR - GFP 2nM, LeuRS 0.1 nM	1	eGFP
5	16611.2	430.542	5360.56	87.5263	11250.6	439.348	ring_7	7 SR - GFP 2nM, LeuRS 0.1 nM	1.25	eGFP
6	15968.1	412.758	5328.92	88.4957	10639.2	422.138	ring_7	7 SR - GFP 2nM, LeuRS 0.1 nM	1.5	eGFP
7	15447.4	388.024	5295.4	85.3386	10152	397.298	ring_7	7 SR - GFP 2nM, LeuRS 0.1 nM	1.75	eGFP
8	15018.8	369.746	5271.82	85.8301	9746.94	379.577	ring_7	7 SR - GFP 2nM, LeuRS 0.1 nM	2	eGFP
9	14743.7	360.234	5247.79	86.3135	9495.87	370.43	ring_7	7 SR - GFP 2nM, LeuRS 0.1 nM	2.25	eGFP
10	14600.5	357.883	5223.83	84.0394	9376.68	367.618	ring_7	7 SR - GFP 2nM, LeuRS 0.1 nM	2.5	eGFP
11	14555.6	351.236	5210.27	85.0112	9345.38	361.377	ring_7	7 SR - GFP 2nM, LeuRS 0.1 nM	2.75	eGFP
12	14631.8	363.463	5198.22	84.6451	9433.56	373.189	ring_7	7 SR - GFP 2nM, LeuRS 0.1 nM	3	eGFP
13	14801.5	360.904	5185.12	86.0329	9616.39	371.017	ring_7	7 SR - GFP 2nM, LeuRS 0.1 nM	3.25	eGFP
14	15073.7	378.923	5179.56	83.9681	9894.1	388.115	ring_7	7 SR - GFP 2nM, LeuRS 0.1 nM	3.5	eGFP
15	15394.4	386.999	5168.77	84.5978	10225.6	396.138	ring_7	7 SR - GFP 2nM, LeuRS 0.1 nM	3.75	eGFP
0	6789.91	153.908	6241.74	111.143	548.177	189.843	ring_8	8 SR - GFP 2nM, LeuRS 0.1 nM	0	eGFP
1	14970.2	400.835	6167	112.42	8803.19	416.301	ring_8	8 SR - GFP 2nM, LeuRS 0.1 nM	0.25	eGFP
2	19904.6	579.539	6129.7	112.969	13774.9	590.447	ring_8	8 SR - GFP 2nM, LeuRS 0.1 nM	0.5	eGFP
3	20695.8	599.8	6084.14	110.925	14611.7	609.971	ring_8	8 SR - GFP 2nM, LeuRS 0.1 nM	0.75	eGFP
4	20107.5	567.823	6032.43	112.638	14075.1	578.887	ring_8	8 SR - GFP 2nM, LeuRS 0.1 nM	1	eGFP
5	19144.6	525.203	5991.62	109.65	13153	536.528	ring_8	8 SR - GFP 2nM, LeuRS 0.1 nM	1.25	eGFP
6	18170.9	498.907	5947.48	111.082	12223.4	511.124	ring_8	8 SR - GFP 2nM, LeuRS 0.1 nM	1.5	eGFP
7	17334.1	464.674	5912.17	111.947	11421.9	477.969	ring_8	8 SR - GFP 2nM, LeuRS 0.1 nM	1.75	eGFP
8	16607.2	451.471	5880.66	112.306	10726.6	465.229	ring_8	8 SR - GFP 2nM, LeuRS 0.1 nM	2	eGFP
9	16073	426.617	5854.15	112.879	10218.8	441.298	ring_8	8 SR - GFP 2nM, LeuRS 0.1 nM	2.25	eGFP
10	15664.1	403.954	5828.7	113.11	9835.38	419.491	ring_8	8 SR - GFP 2nM, LeuRS 0.1 nM	2.5	eGFP
11	15406.5	399.322	5804.76	112.558	9601.71	414.883	ring_8	8 SR - GFP 2nM, LeuRS 0.1 nM	2.75	eGFP
12	15252.7	393.105	5791.47	110.507	9461.24	408.342	ring_8	8 SR - GFP 2nM, LeuRS 0.1 nM	3	eGFP
13	15240.4	389.766	5777.31	111.594	9463.06	405.427	ring_8	8 SR - GFP 2nM, LeuRS 0.1 nM	3.25	eGFP
14	15325	397.474	5764.72	112.491	9560.26	413.086	ring_8	8 SR - GFP 2nM, LeuRS 0.1 nM	3.5	eGFP
15	15479.7	397.224	5755.27	112.942	9724.43	412.968	ring_8	8 SR - GFP 2nM, LeuRS 0.1 nM	3.75	eGFP
0	12316.6	257.157	6403.03	102.715	5913.55	276.912	ring_1	1 P - GFP 2nM	4	eGFP
1	12612.1	274.843	6416.58	100.471	6195.53	292.631	ring_1	1 P - GFP 2nM	4.25	eGFP
2	13011.7	285.53	6429.53	101.005	6582.13	302.869	ring_1	1 P - GFP 2nM	4.5	eGFP
3	13466.7	298.922	6432.81	101.146	7033.89	315.571	ring_1	1 P - GFP 2nM	4.75	eGFP
4	13979.6	313.383	6422.22	103.02	7557.34	329.882	ring_1	1 P - GFP 2nM	5	eGFP
5	14556.9	339.007	6418.33	101.937	8138.54	354.002	ring_1	1 P - GFP 2nM	5.25	eGFP
6	15134.1	348.854	6399.66	99.9371	8734.47	362.886	ring_1	1 P - GFP 2nM	5.5	eGFP
7	15727	376.121	6381.09	100.878	9345.94	389.414	ring_1	1 P - GFP 2nM	5.75	eGFP
8	16312.8	389.127	6346.68	102.103	9966.17	402.3	ring_1	1 P - GFP 2nM	6	eGFP
9	16869.9	407.414	6302.88	100.06	10567.1	419.522	ring_1	1 P - GFP 2nM	6.25	eGFP
10	17423.2	423.282	6268.38	101.478	11154.8	435.276	ring_1	1 P - GFP 2nM	6.5	eGFP
11	18021.8	447.71	6244.76	101.214	11777	459.008	ring_1	1 P - GFP 2nM	6.75	eGFP
12	18655.3	468.476	6232.07	98.047	12423.2	478.626	ring_1	1 P - GFP 2nM	7	eGFP
13	19306.6	478.555	6213.84	98.3736	13092.8	488.562	ring_1	1 P - GFP 2nM	7.25	eGFP
14	19944.6	499.019	6196.56	98.3869	13748.1	508.625	ring_1	1 P - GFP 2nM	7.5	eGFP
15	20531.3	526.913	6183.52	99.9656	14347.8	536.312	ring_1	1 P - GFP 2nM	7.75	eGFP
16	21101.8	553.967	6167.4	97.458	14934.4	562.474	ring_1	1 P - GFP 2nM	8	eGFP
17	21728.6	566.192	6179.88	96.5107	15548.7	574.359	ring_1	1 P - GFP 2nM	8.25	eGFP
18	22284.3	590.306	6190.86	99.6424	16093.5	598.656	ring_1	1 P - GFP 2nM	8.5	eGFP
19	22839.5	609.531	6199.57	99.7265	16640	617.635	ring_1	1 P - GFP 2nM	8.75	eGFP
20	23352.1	622.974	6211.87	100.656	17140.2	631.053	ring_1	1 P - GFP 2nM	9	eGFP
21	23829.2	636.559	6234.62	101.793	17594.6	644.647	ring_1	1 P - GFP 2nM	9.25	eGFP
22	24300.7	649.514	6248.39	103.543	18052.3	657.715	ring_1	1 P - GFP 2nM	9.5	eGFP
23	24716.8	669.745	6265.68	102.249	18451.1	677.505	ring_1	1 P - GFP 2nM	9.75	eGFP
24	25102.9	680.89	6285.57	100.632	18817.3	688.286	ring_1	1 P - GFP 2nM	10	eGFP
25	25442.5	681.979	6298.05	100.576	19144.4	689.355	ring_1	1 P - GFP 2nM	10.25	eGFP
26	25768.8	697.861	6311.12	102.647	19457.7	705.369	ring_1	1 P - GFP 2nM	10.5	eGFP
27	26022.7	714.21	6311.07	101.033	19711.6	721.321	ring_1	1 P - GFP 2nM	10.75	eGFP
28	26215.5	715.467	6309.37	99.7022	19906.1	722.381	ring_1	1 P - GFP 2nM	11	eGFP
29	26314.8	718.106	6292.44	100.664	20022.3	725.128	ring_1	1 P - GFP 2nM	11.25	eGFP
30	26423.1	713.66	6275.69	102.337	20147.4	720.96	ring_1	1 P - GFP 2nM	11.5	eGFP
31	26461.5	728.265	6247.17	102.526	20214.3	735.446	ring_1	1 P - GFP 2nM	11.75	eGFP
32	26400.3	722.532	6199.41	104.481	20200.9	730.047	ring_1	1 P - GFP 2nM	12	eGFP
33	26371	731.068	6169.59	102.745	20201.4	738.252	ring_1	1 P - GFP 2nM	12.25	eGFP
34	26325.5	731.792	6152.23	101.017	20173.2	738.731	ring_1	1 P - GFP 2nM	12.5	eGFP
35	26243.1	719.295	6135.98	97.3986	20107.2	725.86	ring_1	1 P - GFP 2nM	12.75	eGFP
36	26204.1	722.856	6124.83	98.378	20079.3	729.519	ring_1	1 P - GFP 2nM	13	eGFP
37	26107.7	721.396	6113.06	100.256	19994.6	728.33	ring_1	1 P - GFP 2nM	13.25	eGFP
38	25929.5	699.236	6092.51	99.4653	19837	706.275	ring_1	1 P - GFP 2nM	13.5	eGFP
39	25834.1	694.294	6078.54	97.89	19755.6	701.161	ring_1	1 P - GFP 2nM	13.75	eGFP
40	25634.8	687.21	6066.15	96.0022	19568.6	693.884	ring_1	1 P - GFP 2nM	14	eGFP
41	25490.1	675.372	6067.61	95.3199	19422.5	682.066	ring_1	1 P - GFP 2nM	14.25	eGFP
42	25340.7	665.677	6082.4	99.164	19258.3	673.023	ring_1	1 P - GFP 2nM	14.5	eGFP
43	25218.7	661.917	6094.88	98.869	19123.8	669.261	ring_1	1 P - GFP 2nM	14.75	eGFP
44	25054.2	667.997	6116.81	99.0755	18937.4	675.304	ring_1	1 P - GFP 2nM	15	eGFP
45	24940.8	652.345	6145.24	101.017	18795.6	660.12	ring_1	1 P - GFP 2nM	15.25	eGFP
46	24824.6	648.957	6172.63	101.547	18651.9	656.854	ring_1	1 P - GFP 2nM	15.5	eGFP
47	24712.9	647.715	6197.05	101.58	18515.8	655.632	ring_1	1 P - GFP 2nM	15.75	eGFP
0	13000.5	311.957	4873.95	80.7593	8126.54	322.241	ring_2	2 P - GFP 2nM	4	eGFP
1	13302.8	321.014	4871.27	82.4879	8431.56	331.443	ring_2	2 P - GFP 2nM	4.25	eGFP
2	13701.7	335.6	4873.9	79.8293	8827.84	344.964	ring_2	2 P - GFP 2nM	4.5	eGFP
3	14147.4	343.949	4870.92	80.6242	9276.5	353.272	ring_2	2 P - GFP 2nM	4.75	eGFP
4	14641.7	369.921	4866.31	79.4098	9775.34	378.348	ring_2	2 P - GFP 2nM	5	eGFP
5	15206.5	379.939	4865.8	77.7773	10340.7	387.818	ring_2	2 P - GFP 2nM	5.25	eGFP
6	15767.3	404.449	4863.85	78.6388	10903.5	412.023	ring_2	2 P - GFP 2nM	5.5	eGFP
7	16343.9	424.08	4856.28	80.6835	11487.6	431.687	ring_2	2 P - GFP 2nM	5.75	eGFP
8	16911.3	454.623	4843.78	80.7982	12067.5	461.747	ring_2	2 P - GFP 2nM	6	eGFP
9	17457.8	463.862	4829.46	78.0584	12628.4	470.384	ring_2	2 P - GFP 2nM	6.25	eGFP
10	17990.3	484.403	4813.15	81.9529	13177.1	491.287	ring_2	2 P - GFP 2nM	6.5	eGFP
11	18534.5	503.92	4799.76	80.7974	13734.7	510.357	ring_2	2 P - GFP 2nM	6.75	eGFP
12	19082	512.015	4794.44	79.3282	14287.6	518.123	ring_2	2 P - GFP 2nM	7	eGFP
13	19638	526.373	4787.87	79.2166	14850.1	532.3	ring_2	2 P - GFP 2nM	7.25	eGFP
14	20204	545.918	4778.83	78.5977	15425.2	551.546	ring_2	2 P - GFP 2nM	7.5	eGFP
15	20733.2	565.905	4769.53	79.9033	15963.6	571.518	ring_2	2 P - GFP 2nM	7.75	eGFP
16	21276.9	581.621	4758.66	79.7425	16518.2	587.062	ring_2	2 P - GFP 2nM	8	eGFP
17	21813.9	596.202	4752.67	76.3707	17061.2	601.073	ring_2	2 P - GFP 2nM	8.25	eGFP
18	22325.6	612.9	4751.78	77.1651	17573.8	617.739	ring_2	2 P - GFP 2nM	8.5	eGFP
19	22843.8	634.121	4747.36	77.8978	18096.4	638.888	ring_2	2 P - GFP 2nM	8.75	eGFP
20	23279.2	651.551	4747.23	79.7333	18531.9	656.411	ring_2	2 P - GFP 2nM	9	eGFP
21	23724.9	661.391	4745.91	76.299	18979	665.778	ring_2	2 P - GFP 2nM	9.25	eGFP
22	24182.2	683.238	4749.23	77.4184	19433	687.611	ring_2	2 P - GFP 2nM	9.5	eGFP
23	24547.2	691.311	4751.3	79.9104	19795.9	695.914	ring_2	2 P - GFP 2nM	9.75	eGFP
24	24908.7	710.89	4751.18	78.3227	20157.6	715.192	ring_2	2 P - GFP 2nM	10	eGFP
25	25208.9	722.286	4758.97	78.6568	20449.9	726.556	ring_2	2 P - GFP 2nM	10.25	eGFP
26	25495	717.748	4758.93	77.2907	20736.1	721.897	ring_2	2 P - GFP 2nM	10.5	eGFP
27	25719.2	736.697	4758.65	79.5496	20960.6	740.979	ring_2	2 P - GFP 2nM	10.75	eGFP
28	25886	749.573	4759.3	78.2175	21126.7	753.643	ring_2	2 P - GFP 2nM	11	eGFP
29	25960.5	763.063	4757.3	76.8375	21203.2	766.922	ring_2	2 P - GFP 2nM	11.25	eGFP
30	26054.3	762.804	4755.62	77.522	21298.7	766.733	ring_2	2 P - GFP 2nM	11.5	eGFP
31	26063.7	767.988	4746.92	77.6381	21316.8	771.902	ring_2	2 P - GFP 2nM	11.75	eGFP
32	25997.3	759.882	4730.47	78.613	21266.9	763.937	ring_2	2 P - GFP 2nM	12	eGFP
33	25951.6	762.214	4721.65	76.8129	21229.9	766.074	ring_2	2 P - GFP 2nM	12.25	eGFP
34	25906.9	755.774	4712.48	78.0708	21194.4	759.796	ring_2	2 P - GFP 2nM	12.5	eGFP
35	25820.8	757.26	4705.24	78.0243	21115.5	761.269	ring_2	2 P - GFP 2nM	12.75	eGFP
36	25772.8	748.708	4700.67	80.9152	21072.2	753.068	ring_2	2 P - GFP 2nM	13	eGFP
37	25671.6	756.023	4697.77	77.1159	20973.8	759.946	ring_2	2 P - GFP 2nM	13.25	eGFP
38	25509.5	752.93	4684.26	76.7813	20825.3	756.835	ring_2	2 P - GFP 2nM	13.5	eGFP
39	25420	743.354	4678.7	76.2468	20741.3	747.254	ring_2	2 P - GFP 2nM	13.75	eGFP
40	25205.9	722.342	4664.96	79.0618	20540.9	726.656	ring_2	2 P - GFP 2nM	14	eGFP
41	25041.5	714.152	4661.11	75.8028	20380.4	718.164	ring_2	2 P - GFP 2nM	14.25	eGFP
42	24877.4	711.898	4654.88	76.8139	20222.5	716.03	ring_2	2 P - GFP 2nM	14.5	eGFP
43	24756.4	696.147	4655.48	78.1392	20100.9	700.519	ring_2	2 P - GFP 2nM	14.75	eGFP
44	24553	689.231	4657.77	77.2998	19895.2	693.552	ring_2	2 P - GFP 2nM	15	eGFP
45	24404.5	674.9	4656.96	75.9294	19747.6	679.158	ring_2	2 P - GFP 2nM	15.25	eGFP
46	24272.2	678.117	4661.57	76.7429	19610.6	682.445	ring_2	2 P - GFP 2nM	15.5	eGFP
47	24104.5	684.707	4665.08	79.2235	19439.5	689.275	ring_2	2 P - GFP 2nM	15.75	eGFP
0	15175.9	361.974	5086.77	81.1943	10089.2	370.969	ring_3	3 N - GFP 2nM	4	eGFP
1	15609.8	371.852	5082.5	80.6778	10527.3	380.503	ring_3	3 N - GFP 2nM	4.25	eGFP
2	16022.8	390.586	5086.01	81.7529	10936.8	399.05	ring_3	3 N - GFP 2nM	4.5	eGFP
3	16382.3	407.779	5084.24	80.2016	11298.1	415.591	ring_3	3 N - GFP 2nM	4.75	eGFP
4	16699.8	417.97	5076.56	79.06	11623.2	425.381	ring_3	3 N - GFP 2nM	5	eGFP
5	17061.9	435.75	5076.74	80.9783	11985.2	443.211	ring_3	3 N - GFP 2nM	5.25	eGFP
6	17405.6	444.273	5064.16	79.5811	12341.4	451.344	ring_3	3 N - GFP 2nM	5.5	eGFP
7	17743.9	463.563	5062.68	79.4609	12681.3	470.324	ring_3	3 N - GFP 2nM	5.75	eGFP
8	18081.8	475.536	5045.62	80.6612	13036.2	482.328	ring_3	3 N - GFP 2nM	6	eGFP
9	18367.8	488.179	5032.85	78.9716	13334.9	494.525	ring_3	3 N - GFP 2nM	6.25	eGFP
10	18569.7	484.639	5020.86	81.2627	13548.8	491.404	ring_3	3 N - GFP 2nM	6.5	eGFP
11	18624.3	487.829	5010.36	79.6431	13614	494.288	ring_3	3 N - GFP 2nM	6.75	eGFP
12	18203.9	477.53	4996.98	78.3139	13206.9	483.909	ring_3	3 N - GFP 2nM	7	eGFP
13	17103.7	436.469	4987.12	78.6906	12116.6	443.505	ring_3	3 N - GFP 2nM	7.25	eGFP
14	15474.3	387.432	4972.51	79.4783	10501.8	395.5	ring_3	3 N - GFP 2nM	7.5	eGFP
15	13764.4	331.294	4954.53	78.3279	8809.84	340.428	ring_3	3 N - GFP 2nM	7.75	eGFP
16	12230.8	277.762	4942.09	76.9836	7288.7	288.233	ring_3	3 N - GFP 2nM	8	eGFP
17	10920.1	241.847	4939.53	79.8421	5980.55	254.686	ring_3	3 N - GFP 2nM	8.25	eGFP
18	9846.5	208.526	4929.21	80.1761	4917.28	223.408	ring_3	3 N - GFP 2nM	8.5	eGFP
19	8964.9	183.686	4928.81	78.8495	4036.09	199.895	ring_3	3 N - GFP 2nM	8.75	eGFP
20	8242.85	165.8	4922.93	78.4858	3319.92	183.438	ring_3	3 N - GFP 2nM	9	eGFP
21	7644.56	144.73	4918.92	80.5949	2725.63	165.657	ring_3	3 N - GFP 2nM	9.25	eGFP
22	7168.7	135.651	4917.84	76.214	2250.86	155.595	ring_3	3 N - GFP 2nM	9.5	eGFP
23	6777.73	126.576	4919.68	76.2591	1858.05	147.773	ring_3	3 N - GFP 2nM	9.75	eGFP
24	6451.76	118.093	4917.03	76.8087	1534.73	140.874	ring_3	3 N - GFP 2nM	10	eGFP
25	6193.12	108.668	4920.99	78.3878	1272.13	133.99	ring_3	3 N - GFP 2nM	10.25	eGFP
26	5988.07	103.589	4928.81	77.7661	1059.26	129.531	ring_3	3 N - GFP 2nM	10.5	eGFP
27	5815.09	97.8802	4930.8	78.1599	884.286	125.258	ring_3	3 N - GFP 2nM	10.75	eGFP
28	5665.62	95.3	4926.06	78.3758	739.558	123.389	ring_3	3 N - GFP 2nM	11	eGFP
29	5549.15	92.5382	4919.74	76.4626	629.413	120.041	ring_3	3 N - GFP 2nM	11.25	eGFP
30	5449.41	92.7847	4915.95	76.3718	533.452	120.173	ring_3	3 N - GFP 2nM	11.5	eGFP
31	5363.85	87.677	4909.78	78.2668	454.067	117.529	ring_3	3 N - GFP 2nM	11.75	eGFP
32	5283.75	86.5735	4898.36	77.681	385.395	116.316	ring_3	3 N - GFP 2nM	12	eGFP
33	5226.65	84.9481	4891.82	77.1147	334.824	114.729	ring_3	3 N - GFP 2nM	12.25	eGFP
34	5177.87	86.5735	4878.42	77.107	299.446	115.933	ring_3	3 N - GFP 2nM	12.5	eGFP
35	5131.91	84.2826	4867.15	77.8491	264.755	114.735	ring_3	3 N - GFP 2nM	12.75	eGFP
36	5100.75	83.3467	4866.45	75.4145	234.303	112.401	ring_3	3 N - GFP 2nM	13	eGFP
37	5071.98	84.8198	4858.05	78.5791	213.934	115.625	ring_3	3 N - GFP 2nM	13.25	eGFP
38	5043.56	84.075	4851.6	76.6979	191.959	113.803	ring_3	3 N - GFP 2nM	13.5	eGFP
39	5017.94	84.4927	4840.18	77.089	177.766	114.375	ring_3	3 N - GFP 2nM	13.75	eGFP
40	4997.03	82.3921	4828.39	76.4703	168.644	112.411	ring_3	3 N - GFP 2nM	14	eGFP
41	4984.71	82.3192	4830.54	76.3817	154.171	112.297	ring_3	3 N - GFP 2nM	14.25	eGFP
42	4976.78	83.8393	4826.52	78.983	150.261	115.184	ring_3	3 N - GFP 2nM	14.5	eGFP
43	4965.74	82.9497	4824.88	77.0432	140.857	113.209	ring_3	3 N - GFP 2nM	14.75	eGFP
44	4958.7	82.4897	4819.57	77.1636	139.131	112.955	ring_3	3 N - GFP 2nM	15	eGFP
45	4961.08	83.9232	4825.79	77.2333	135.29	114.053	ring_3	3 N - GFP 2nM	15.25	eGFP
46	4960.04	81.2494	4828.11	78.0498	131.936	112.664	ring_3	3 N - GFP 2nM	15.5	eGFP
47	4957.92	82.8838	4831.22	75.7894	126.702	112.311	ring_3	3 N - GFP 2nM	15.75	eGFP
0	16397.9	396.378	4984.8	77.6667	11413.1	403.915	ring_4	4 N - GFP 2nM	4	eGFP
1	16946.5	406.317	4983.14	80.9568	11963.4	414.304	ring_4	4 N - GFP 2nM	4.25	eGFP
2	17515.6	435.981	4993.06	77.0926	12522.5	442.745	ring_4	4 N - GFP 2nM	4.5	eGFP
3	18023.6	456.306	4984.84	78.9027	13038.8	463.078	ring_4	4 N - GFP 2nM	4.75	eGFP
4	18528.3	462.976	4978.36	80.0288	13550	469.842	ring_4	4 N - GFP 2nM	5	eGFP
5	19043.8	488.491	4979.06	77.3214	14064.8	494.573	ring_4	4 N - GFP 2nM	5.25	eGFP
6	19544.4	497.051	4971.42	79.633	14572.9	503.39	ring_4	4 N - GFP 2nM	5.5	eGFP
7	19982	524.75	4965.61	77.6201	15016.4	530.459	ring_4	4 N - GFP 2nM	5.75	eGFP
8	20377.2	548.646	4952.64	77.469	15424.5	554.088	ring_4	4 N - GFP 2nM	6	eGFP
9	20669.3	559.088	4941.37	79.6605	15727.9	564.735	ring_4	4 N - GFP 2nM	6.25	eGFP
10	20745.3	553.623	4920.95	76.2253	15824.3	558.846	ring_4	4 N - GFP 2nM	6.5	eGFP
11	20369.8	537.022	4910.71	77.2226	15459.1	542.546	ring_4	4 N - GFP 2nM	6.75	eGFP
12	19206	498.451	4900.5	76.8793	14305.5	504.345	ring_4	4 N - GFP 2nM	7	eGFP
13	17392	435.325	4888.16	77.6887	12503.8	442.203	ring_4	4 N - GFP 2nM	7.25	eGFP
14	15372.8	371.17	4869.38	79.4101	10503.4	379.57	ring_4	4 N - GFP 2nM	7.5	eGFP
15	13508.9	315.469	4859.24	79.7718	8649.62	325.399	ring_4	4 N - GFP 2nM	7.75	eGFP
16	11920.8	263.607	4844.77	78.3125	7076.07	274.993	ring_4	4 N - GFP 2nM	8	eGFP
17	10630.7	233.17	4841.27	78.6996	5789.47	246.093	ring_4	4 N - GFP 2nM	8.25	eGFP
18	9563.45	198.055	4836.86	77.8796	4726.59	212.817	ring_4	4 N - GFP 2nM	8.5	eGFP
19	8703.85	169.791	4834.33	76.9474	3869.52	186.413	ring_4	4 N - GFP 2nM	8.75	eGFP
20	7996.41	151.656	4828.01	77.255	3168.4	170.199	ring_4	4 N - GFP 2nM	9	eGFP
21	7424.1	137.812	4825.09	78.4785	2599.01	158.591	ring_4	4 N - GFP 2nM	9.25	eGFP
22	6965.13	128.527	4824.79	77.6732	2140.34	150.174	ring_4	4 N - GFP 2nM	9.5	eGFP
23	6590.83	116.588	4826.8	78.3643	1764.03	140.477	ring_4	4 N - GFP 2nM	9.75	eGFP
24	6279.56	108.939	4826.44	77.3979	1453.12	133.635	ring_4	4 N - GFP 2nM	10	eGFP
25	6042.33	106.578	4826.72	77.0857	1215.62	131.534	ring_4	4 N - GFP 2nM	10.25	eGFP
26	5843.12	97.1272	4827.23	76.6202	1015.89	123.711	ring_4	4 N - GFP 2nM	10.5	eGFP
27	5681.68	94.7735	4829.43	76.5696	852.25	121.84	ring_4	4 N - GFP 2nM	10.75	eGFP
28	5553.32	94.095	4830.5	76.4143	722.823	121.215	ring_4	4 N - GFP 2nM	11	eGFP
29	5440.67	87.9403	4826.36	76.901	614.31	116.821	ring_4	4 N - GFP 2nM	11.25	eGFP
30	5345	88.5543	4822.51	77.6632	522.492	117.786	ring_4	4 N - GFP 2nM	11.5	eGFP
31	5263.26	83.9672	4810.16	74.8747	453.096	112.502	ring_4	4 N - GFP 2nM	11.75	eGFP
32	5189.14	84.5465	4795.51	77.6975	393.623	114.826	ring_4	4 N - GFP 2nM	12	eGFP
33	5140.5	82.4832	4791.16	76.6901	349.337	112.627	ring_4	4 N - GFP 2nM	12.25	eGFP
34	5096.2	82.3307	4779.7	75.3206	316.494	111.586	ring_4	4 N - GFP 2nM	12.5	eGFP
35	5052.85	80.9099	4769.8	75.8764	283.05	110.922	ring_4	4 N - GFP 2nM	12.75	eGFP
36	5022.46	80.5966	4765.95	74.9147	256.511	110.036	ring_4	4 N - GFP 2nM	13	eGFP
37	4999.24	80.3993	4761.13	76.1907	238.11	110.766	ring_4	4 N - GFP 2nM	13.25	eGFP
38	4967.37	81.0774	4750.06	77.0399	217.315	111.842	ring_4	4 N - GFP 2nM	13.5	eGFP
39	4951.88	78.2604	4742.65	76.8369	209.232	109.675	ring_4	4 N - GFP 2nM	13.75	eGFP
40	4925.51	80.1486	4729.1	77.6954	196.418	111.626	ring_4	4 N - GFP 2nM	14	eGFP
41	4917.19	81.866	4727.41	75.1493	189.782	111.128	ring_4	4 N - GFP 2nM	14.25	eGFP
42	4907.53	77.2577	4724.1	73.1046	183.436	106.363	ring_4	4 N - GFP 2nM	14.5	eGFP
43	4899.89	79.8035	4728.68	74.6561	171.209	109.28	ring_4	4 N - GFP 2nM	14.75	eGFP
44	4898.65	81.674	4731.18	75.3224	167.476	111.104	ring_4	4 N - GFP 2nM	15	eGFP
45	4898.03	81.2906	4728.71	76.7468	169.327	111.796	ring_4	4 N - GFP 2nM	15.25	eGFP
46	4899.06	79.5691	4731.71	74.9452	167.348	109.307	ring_4	4 N - GFP 2nM	15.5	eGFP
47	4899.87	79.8863	4734.79	75.5748	165.087	109.97	ring_4	4 N - GFP 2nM	15.75	eGFP
0	16628.8	402.978	5051.35	79.7754	11577.5	410.799	ring_5	5 SR - GFP 2nM, LeuRS 0.05 nM	4	eGFP
1	17125.5	418.4	5045.42	79.7623	12080.1	425.935	ring_5	5 SR - GFP 2nM, LeuRS 0.05 nM	4.25	eGFP
2	17638.1	436.451	5047.05	78.5245	12591.1	443.459	ring_5	5 SR - GFP 2nM, LeuRS 0.05 nM	4.5	eGFP
3	18102.8	447.479	5045.96	82.0821	13056.9	454.945	ring_5	5 SR - GFP 2nM, LeuRS 0.05 nM	4.75	eGFP
4	18521.8	469.088	5035.96	79.8417	13485.9	475.835	ring_5	5 SR - GFP 2nM, LeuRS 0.05 nM	5	eGFP
5	18977.9	491.326	5033.54	77.6305	13944.3	497.422	ring_5	5 SR - GFP 2nM, LeuRS 0.05 nM	5.25	eGFP
6	19409.9	508.29	5026.3	80.1966	14383.6	514.577	ring_5	5 SR - GFP 2nM, LeuRS 0.05 nM	5.5	eGFP
7	19819.6	519.322	5021.36	80.1885	14798.3	525.477	ring_5	5 SR - GFP 2nM, LeuRS 0.05 nM	5.75	eGFP
8	20193.1	529.761	5007.29	80.1737	15185.8	535.793	ring_5	5 SR - GFP 2nM, LeuRS 0.05 nM	6	eGFP
9	20567.6	552.619	4991.48	79.9599	15576.1	558.374	ring_5	5 SR - GFP 2nM, LeuRS 0.05 nM	6.25	eGFP
10	20899.4	566.862	4975.27	79.1055	15924.2	572.355	ring_5	5 SR - GFP 2nM, LeuRS 0.05 nM	6.5	eGFP
11	21241.7	576.702	4965.08	79.1948	16276.6	582.114	ring_5	5 SR - GFP 2nM, LeuRS 0.05 nM	6.75	eGFP
12	21580.3	582.368	4954.96	77.8262	16625.4	587.545	ring_5	5 SR - GFP 2nM, LeuRS 0.05 nM	7	eGFP
13	21903.9	595.227	4946.31	80.8162	16957.6	600.688	ring_5	5 SR - GFP 2nM, LeuRS 0.05 nM	7.25	eGFP
14	22225.3	606.596	4929.88	78.3197	17295.4	611.631	ring_5	5 SR - GFP 2nM, LeuRS 0.05 nM	7.5	eGFP
15	22520.8	614.023	4919.44	77.3372	17601.4	618.875	ring_5	5 SR - GFP 2nM, LeuRS 0.05 nM	7.75	eGFP
16	22782.1	610.651	4914.44	78.6621	17867.7	615.697	ring_5	5 SR - GFP 2nM, LeuRS 0.05 nM	8	eGFP
17	23076	611.951	4910.57	78.9026	18165.4	617.016	ring_5	5 SR - GFP 2nM, LeuRS 0.05 nM	8.25	eGFP
18	23315.7	626.735	4902.68	80.7012	18413	631.909	ring_5	5 SR - GFP 2nM, LeuRS 0.05 nM	8.5	eGFP
19	23582.8	634.62	4902.08	79.8768	18680.7	639.627	ring_5	5 SR - GFP 2nM, LeuRS 0.05 nM	8.75	eGFP
20	23803.1	629.415	4900.79	77.9034	18902.3	634.218	ring_5	5 SR - GFP 2nM, LeuRS 0.05 nM	9	eGFP
21	24039.4	639.893	4896.11	79.2184	19143.3	644.778	ring_5	5 SR - GFP 2nM, LeuRS 0.05 nM	9.25	eGFP
22	24279.7	655.99	4897.73	79.6746	19382	660.811	ring_5	5 SR - GFP 2nM, LeuRS 0.05 nM	9.5	eGFP
23	24501.9	669.804	4898.59	79.4877	19603.3	674.504	ring_5	5 SR - GFP 2nM, LeuRS 0.05 nM	9.75	eGFP
24	24721.3	673.066	4901.6	80.0102	19819.7	677.805	ring_5	5 SR - GFP 2nM, LeuRS 0.05 nM	10	eGFP
25	24933.3	685.979	4906.75	80.9017	20026.6	690.733	ring_5	5 SR - GFP 2nM, LeuRS 0.05 nM	10.25	eGFP
26	25121.2	700.849	4903.06	79.7146	20218.2	705.368	ring_5	5 SR - GFP 2nM, LeuRS 0.05 nM	10.5	eGFP
27	25285.2	715.334	4911.77	80.4983	20373.5	719.849	ring_5	5 SR - GFP 2nM, LeuRS 0.05 nM	10.75	eGFP
28	25432.7	715.263	4903.92	78.0636	20528.8	719.51	ring_5	5 SR - GFP 2nM, LeuRS 0.05 nM	11	eGFP
29	25498.8	728.233	4906.65	78.3879	20592.1	732.44	ring_5	5 SR - GFP 2nM, LeuRS 0.05 nM	11.25	eGFP
30	25588.3	742.043	4897.04	77.5227	20691.2	746.082	ring_5	5 SR - GFP 2nM, LeuRS 0.05 nM	11.5	eGFP
31	25616.7	731.068	4884.87	77.2943	20731.8	735.143	ring_5	5 SR - GFP 2nM, LeuRS 0.05 nM	11.75	eGFP
32	25592.9	731.057	4870.77	79.1974	20722.1	735.334	ring_5	5 SR - GFP 2nM, LeuRS 0.05 nM	12	eGFP
33	25588.9	730.128	4859.76	78.008	20729.2	734.283	ring_5	5 SR - GFP 2nM, LeuRS 0.05 nM	12.25	eGFP
34	25563.3	724.359	4855.08	78.8562	20708.2	728.638	ring_5	5 SR - GFP 2nM, LeuRS 0.05 nM	12.5	eGFP
35	25494.8	716.752	4846.23	77.9972	20648.6	720.983	ring_5	5 SR - GFP 2nM, LeuRS 0.05 nM	12.75	eGFP
36	25449.3	705.853	4840.61	76.6723	20608.7	710.005	ring_5	5 SR - GFP 2nM, LeuRS 0.05 nM	13	eGFP
37	25361.5	709.354	4836.91	77.9863	20524.6	713.629	ring_5	5 SR - GFP 2nM, LeuRS 0.05 nM	13.25	eGFP
38	25226.9	701.224	4820.76	79.972	20406.1	705.77	ring_5	5 SR - GFP 2nM, LeuRS 0.05 nM	13.5	eGFP
39	25094.7	696.08	4816.87	78.6573	20277.9	700.51	ring_5	5 SR - GFP 2nM, LeuRS 0.05 nM	13.75	eGFP
40	24872.5	683.911	4804	79.5758	20068.5	688.525	ring_5	5 SR - GFP 2nM, LeuRS 0.05 nM	14	eGFP
41	24706.3	691.959	4799.47	76.4276	19906.8	696.167	ring_5	5 SR - GFP 2nM, LeuRS 0.05 nM	14.25	eGFP
42	24526.2	670.247	4796.05	76.9786	19730.1	674.653	ring_5	5 SR - GFP 2nM, LeuRS 0.05 nM	14.5	eGFP
43	24322.3	668.342	4791.81	76.2753	19530.5	672.68	ring_5	5 SR - GFP 2nM, LeuRS 0.05 nM	14.75	eGFP
44	24119.6	669.026	4791.36	76.4127	19328.2	673.376	ring_5	5 SR - GFP 2nM, LeuRS 0.05 nM	15	eGFP
45	23925	660.602	4793.68	76.0952	19131.4	664.971	ring_5	5 SR - GFP 2nM, LeuRS 0.05 nM	15.25	eGFP
46	23701.9	654.503	4793.47	78.3371	18908.5	659.174	ring_5	5 SR - GFP 2nM, LeuRS 0.05 nM	15.5	eGFP
47	23472.2	652.686	4797.38	79.2383	18674.8	657.478	ring_5	5 SR - GFP 2nM, LeuRS 0.05 nM	15.75	eGFP
0	17452.4	438.756	5660.54	87.349	11791.8	447.366	ring_6	6 SR - GFP 2nM, LeuRS 0.05 nM	4	eGFP
1	17983.6	460.162	5653.8	85.2218	12329.8	467.987	ring_6	6 SR - GFP 2nM, LeuRS 0.05 nM	4.25	eGFP
2	18471.5	483.114	5650.9	85.4561	12820.6	490.614	ring_6	6 SR - GFP 2nM, LeuRS 0.05 nM	4.5	eGFP
3	18930.6	495.52	5645.59	84.6787	13285	502.703	ring_6	6 SR - GFP 2nM, LeuRS 0.05 nM	4.75	eGFP
4	19378	520.532	5635.02	85.7725	13743	527.551	ring_6	6 SR - GFP 2nM, LeuRS 0.05 nM	5	eGFP
5	19819.9	539.904	5628	83.5125	14191.9	546.324	ring_6	6 SR - GFP 2nM, LeuRS 0.05 nM	5.25	eGFP
6	20257.9	557.972	5617.22	86.8218	14640.7	564.686	ring_6	6 SR - GFP 2nM, LeuRS 0.05 nM	5.5	eGFP
7	20653.2	570.502	5601.36	84.2579	15051.8	576.691	ring_6	6 SR - GFP 2nM, LeuRS 0.05 nM	5.75	eGFP
8	21043.3	589.763	5587.47	84.373	15455.8	595.768	ring_6	6 SR - GFP 2nM, LeuRS 0.05 nM	6	eGFP
9	21407.8	605.31	5564.77	84.8419	15843	611.227	ring_6	6 SR - GFP 2nM, LeuRS 0.05 nM	6.25	eGFP
10	21749.2	621.107	5545.89	83.7106	16203.3	626.723	ring_6	6 SR - GFP 2nM, LeuRS 0.05 nM	6.5	eGFP
11	22088.7	630.546	5534.68	83.7034	16554	636.077	ring_6	6 SR - GFP 2nM, LeuRS 0.05 nM	6.75	eGFP
12	22429.6	649.397	5524.15	86.278	16905.5	655.104	ring_6	6 SR - GFP 2nM, LeuRS 0.05 nM	7	eGFP
13	22761.1	658.654	5510.51	84.5334	17250.6	664.056	ring_6	6 SR - GFP 2nM, LeuRS 0.05 nM	7.25	eGFP
14	23057	667.487	5493.09	83.4866	17563.9	672.688	ring_6	6 SR - GFP 2nM, LeuRS 0.05 nM	7.5	eGFP
15	23322.1	666.028	5483.33	85.1182	17838.8	671.445	ring_6	6 SR - GFP 2nM, LeuRS 0.05 nM	7.75	eGFP
16	23576.8	669.693	5473.55	86.4386	18103.2	675.248	ring_6	6 SR - GFP 2nM, LeuRS 0.05 nM	8	eGFP
17	23867	684.238	5462.13	83.1296	18404.9	689.269	ring_6	6 SR - GFP 2nM, LeuRS 0.05 nM	8.25	eGFP
18	24099	683.387	5457.99	84.6571	18641	688.611	ring_6	6 SR - GFP 2nM, LeuRS 0.05 nM	8.5	eGFP
19	24342.7	696.806	5456.38	85.9944	18886.3	702.092	ring_6	6 SR - GFP 2nM, LeuRS 0.05 nM	8.75	eGFP
20	24581.2	697.007	5453.72	81.5247	19127.5	701.759	ring_6	6 SR - GFP 2nM, LeuRS 0.05 nM	9	eGFP
21	24791.8	697.514	5447.51	83.9562	19344.3	702.548	ring_6	6 SR - GFP 2nM, LeuRS 0.05 nM	9.25	eGFP
22	25026.2	715.62	5444.36	84.294	19581.8	720.567	ring_6	6 SR - GFP 2nM, LeuRS 0.05 nM	9.5	eGFP
23	25229.6	728.56	5443.78	83.8253	19785.8	733.366	ring_6	6 SR - GFP 2nM, LeuRS 0.05 nM	9.75	eGFP
24	25443.9	737.953	5442.07	83.5917	20001.8	742.673	ring_6	6 SR - GFP 2nM, LeuRS 0.05 nM	10	eGFP
25	25632.7	747.418	5445.76	83.162	20187	752.03	ring_6	6 SR - GFP 2nM, LeuRS 0.05 nM	10.25	eGFP
26	25800.6	758.984	5444.46	81.9086	20356.2	763.391	ring_6	6 SR - GFP 2nM, LeuRS 0.05 nM	10.5	eGFP
27	25977.7	768.092	5441.49	82.4491	20536.2	772.505	ring_6	6 SR - GFP 2nM, LeuRS 0.05 nM	10.75	eGFP
28	26077.6	780.765	5440.73	84.2891	20636.8	785.301	ring_6	6 SR - GFP 2nM, LeuRS 0.05 nM	11	eGFP
29	26152	796.132	5437.49	84.0771	20714.5	800.56	ring_6	6 SR - GFP 2nM, LeuRS 0.05 nM	11.25	eGFP
30	26213.6	793.7	5427.76	80.2625	20785.8	797.748	ring_6	6 SR - GFP 2nM, LeuRS 0.05 nM	11.5	eGFP
31	26218.6	804.481	5415.43	83.9309	20803.2	808.847	ring_6	6 SR - GFP 2nM, LeuRS 0.05 nM	11.75	eGFP
32	26198.1	789.742	5393.08	85.5004	20805	794.357	ring_6	6 SR - GFP 2nM, LeuRS 0.05 nM	12	eGFP
33	26184.1	795.157	5386.33	84.4908	20797.7	799.633	ring_6	6 SR - GFP 2nM, LeuRS 0.05 nM	12.25	eGFP
34	26141	787.872	5376.64	82.7986	20764.3	792.211	ring_6	6 SR - GFP 2nM, LeuRS 0.05 nM	12.5	eGFP
35	26070.2	795.712	5361.64	81.4226	20708.6	799.867	ring_6	6 SR - GFP 2nM, LeuRS 0.05 nM	12.75	eGFP
36	26025.6	769.647	5352.75	83.1232	20672.9	774.123	ring_6	6 SR - GFP 2nM, LeuRS 0.05 nM	13	eGFP
37	25921	783.767	5348.58	80.8049	20572.4	787.922	ring_6	6 SR - GFP 2nM, LeuRS 0.05 nM	13.25	eGFP
38	25786.4	770.744	5335.6	84.0241	20450.8	775.31	ring_6	6 SR - GFP 2nM, LeuRS 0.05 nM	13.5	eGFP
39	25636.2	765.814	5326.66	85.8114	20309.5	770.607	ring_6	6 SR - GFP 2nM, LeuRS 0.05 nM	13.75	eGFP
40	25426.7	744.063	5312.04	81.766	20114.7	748.542	ring_6	6 SR - GFP 2nM, LeuRS 0.05 nM	14	eGFP
41	25252.7	736.061	5313.07	81.0198	19939.6	740.506	ring_6	6 SR - GFP 2nM, LeuRS 0.05 nM	14.25	eGFP
42	25051.6	723.069	5302.26	81.0152	19749.4	727.593	ring_6	6 SR - GFP 2nM, LeuRS 0.05 nM	14.5	eGFP
43	24865.1	707.709	5301.63	82.3287	19563.4	712.482	ring_6	6 SR - GFP 2nM, LeuRS 0.05 nM	14.75	eGFP
44	24657.4	705.605	5297.77	81.2895	19359.7	710.272	ring_6	6 SR - GFP 2nM, LeuRS 0.05 nM	15	eGFP
45	24470.3	703.798	5298.88	80.8565	19171.4	708.427	ring_6	6 SR - GFP 2nM, LeuRS 0.05 nM	15.25	eGFP
46	24241.1	706.462	5301.88	83.2069	18939.2	711.345	ring_6	6 SR - GFP 2nM, LeuRS 0.05 nM	15.5	eGFP
47	24027.7	708.73	5303.87	81.7401	18723.9	713.428	ring_6	6 SR - GFP 2nM, LeuRS 0.05 nM	15.75	eGFP
0	15735.9	391.356	5167.05	86.5936	10568.8	400.822	ring_7	7 SR - GFP 2nM, LeuRS 0.1 nM	4	eGFP
1	16194.7	417.548	5161.14	82.1742	11033.6	425.557	ring_7	7 SR - GFP 2nM, LeuRS 0.1 nM	4.25	eGFP
2	16631.2	432.584	5158.44	83.5317	11472.7	440.575	ring_7	7 SR - GFP 2nM, LeuRS 0.1 nM	4.5	eGFP
3	16976.2	443.026	5153.76	85.2113	11822.4	451.147	ring_7	7 SR - GFP 2nM, LeuRS 0.1 nM	4.75	eGFP
4	17306.3	459.538	5149.5	85.8527	12156.8	467.489	ring_7	7 SR - GFP 2nM, LeuRS 0.1 nM	5	eGFP
5	17668.4	477.625	5145.03	83.8128	12523.4	484.923	ring_7	7 SR - GFP 2nM, LeuRS 0.1 nM	5.25	eGFP
6	18062.4	491.253	5135.14	82.9492	12927.3	498.207	ring_7	7 SR - GFP 2nM, LeuRS 0.1 nM	5.5	eGFP
7	18398.1	509.307	5124.66	85.5768	13273.4	516.446	ring_7	7 SR - GFP 2nM, LeuRS 0.1 nM	5.75	eGFP
8	18675	514.691	5104.76	83.8583	13570.2	521.478	ring_7	7 SR - GFP 2nM, LeuRS 0.1 nM	6	eGFP
9	19001.8	530.547	5090.55	85.2167	13911.3	537.347	ring_7	7 SR - GFP 2nM, LeuRS 0.1 nM	6.25	eGFP
10	19289.8	537.632	5074.24	81.8374	14215.5	543.824	ring_7	7 SR - GFP 2nM, LeuRS 0.1 nM	6.5	eGFP
11	19601.8	542.044	5065.44	82.4875	14536.3	548.284	ring_7	7 SR - GFP 2nM, LeuRS 0.1 nM	6.75	eGFP
12	19904.1	554.831	5057.24	83.3473	14846.9	561.056	ring_7	7 SR - GFP 2nM, LeuRS 0.1 nM	7	eGFP
13	20184.1	562.419	5042.21	84.68	15141.9	568.759	ring_7	7 SR - GFP 2nM, LeuRS 0.1 nM	7.25	eGFP
14	20461	568.568	5029.14	84.1583	15431.9	574.763	ring_7	7 SR - GFP 2nM, LeuRS 0.1 nM	7.5	eGFP
15	20712.8	580.355	5019.43	84.1042	15693.4	586.417	ring_7	7 SR - GFP 2nM, LeuRS 0.1 nM	7.75	eGFP
16	20969.6	585.972	5010.63	82.59	15959	591.764	ring_7	7 SR - GFP 2nM, LeuRS 0.1 nM	8	eGFP
17	21235	589.231	5006.84	81.6862	16228.2	594.866	ring_7	7 SR - GFP 2nM, LeuRS 0.1 nM	8.25	eGFP
18	21446.3	596.063	5000.72	82.1583	16445.6	601.699	ring_7	7 SR - GFP 2nM, LeuRS 0.1 nM	8.5	eGFP
19	21689.2	612.327	4999.52	81.7819	16689.6	617.764	ring_7	7 SR - GFP 2nM, LeuRS 0.1 nM	8.75	eGFP
20	21918.2	617.911	4993.66	83.383	16924.6	623.512	ring_7	7 SR - GFP 2nM, LeuRS 0.1 nM	9	eGFP
21	22129.5	626.517	4991.7	81.3465	17137.8	631.776	ring_7	7 SR - GFP 2nM, LeuRS 0.1 nM	9.25	eGFP
22	22347	641.798	4991.57	82.5826	17355.4	647.089	ring_7	7 SR - GFP 2nM, LeuRS 0.1 nM	9.5	eGFP
23	22550.1	646.859	4996.53	81.7015	17553.6	651.998	ring_7	7 SR - GFP 2nM, LeuRS 0.1 nM	9.75	eGFP
24	22733.5	657.779	4996.21	79.7308	17737.2	662.594	ring_7	7 SR - GFP 2nM, LeuRS 0.1 nM	10	eGFP
25	22918.9	671.833	5003.07	82.4864	17915.9	676.877	ring_7	7 SR - GFP 2nM, LeuRS 0.1 nM	10.25	eGFP
26	23070.3	682.699	4999.95	84.2819	18070.3	687.881	ring_7	7 SR - GFP 2nM, LeuRS 0.1 nM	10.5	eGFP
27	23220.5	687.843	5003.99	82.1897	18216.5	692.736	ring_7	7 SR - GFP 2nM, LeuRS 0.1 nM	10.75	eGFP
28	23321.2	698.495	5000.43	81.8523	18320.8	703.274	ring_7	7 SR - GFP 2nM, LeuRS 0.1 nM	11	eGFP
29	23370.8	697.336	4999.42	83.0114	18371.3	702.259	ring_7	7 SR - GFP 2nM, LeuRS 0.1 nM	11.25	eGFP
30	23442.9	709.887	4990.58	81.884	18452.3	714.594	ring_7	7 SR - GFP 2nM, LeuRS 0.1 nM	11.5	eGFP
31	23449.6	712.253	4979.17	80.3745	18470.4	716.774	ring_7	7 SR - GFP 2nM, LeuRS 0.1 nM	11.75	eGFP
32	23453.3	713.266	4963.26	82.0519	18490	717.97	ring_7	7 SR - GFP 2nM, LeuRS 0.1 nM	12	eGFP
33	23455.6	713.332	4954.04	80.6067	18501.6	717.871	ring_7	7 SR - GFP 2nM, LeuRS 0.1 nM	12.25	eGFP
34	23432.7	700.086	4941.58	81.0079	18491.1	704.758	ring_7	7 SR - GFP 2nM, LeuRS 0.1 nM	12.5	eGFP
35	23372.9	699.491	4932.33	80.4738	18440.6	704.104	ring_7	7 SR - GFP 2nM, LeuRS 0.1 nM	12.75	eGFP
36	23333.5	694.595	4927.04	81.1829	18406.5	699.323	ring_7	7 SR - GFP 2nM, LeuRS 0.1 nM	13	eGFP
37	23254.4	681.763	4921.96	82.5543	18332.4	686.743	ring_7	7 SR - GFP 2nM, LeuRS 0.1 nM	13.25	eGFP
38	23154.6	685.629	4910.76	80.3508	18243.8	690.322	ring_7	7 SR - GFP 2nM, LeuRS 0.1 nM	13.5	eGFP
39	23034.8	682.773	4904.91	81.856	18129.9	687.662	ring_7	7 SR - GFP 2nM, LeuRS 0.1 nM	13.75	eGFP
40	22865.4	672.389	4886.84	81.7392	17978.5	677.339	ring_7	7 SR - GFP 2nM, LeuRS 0.1 nM	14	eGFP
41	22724.7	662.068	4887.48	78.9237	17837.2	666.755	ring_7	7 SR - GFP 2nM, LeuRS 0.1 nM	14.25	eGFP
42	22588.4	650.137	4885.5	79.7659	17702.9	655.012	ring_7	7 SR - GFP 2nM, LeuRS 0.1 nM	14.5	eGFP
43	22453.5	660.833	4878.92	78.9723	17574.6	665.535	ring_7	7 SR - GFP 2nM, LeuRS 0.1 nM	14.75	eGFP
44	22314.7	645.962	4880.38	81.5459	17434.3	651.089	ring_7	7 SR - GFP 2nM, LeuRS 0.1 nM	15	eGFP
45	22166.5	649.298	4886.33	80.3063	17280.1	654.245	ring_7	7 SR - GFP 2nM, LeuRS 0.1 nM	15.25	eGFP
46	22042.8	645.918	4886.14	80.592	17156.7	650.927	ring_7	7 SR - GFP 2nM, LeuRS 0.1 nM	15.5	eGFP
47	21887	634.607	4888.54	82.0433	16998.4	639.889	ring_7	7 SR - GFP 2nM, LeuRS 0.1 nM	15.75	eGFP
0	15712.2	409.146	5750.58	109.721	9961.63	423.602	ring_8	8 SR - GFP 2nM, LeuRS 0.1 nM	4	eGFP
1	16025.8	418.482	5743.55	109.843	10282.3	432.658	ring_8	8 SR - GFP 2nM, LeuRS 0.1 nM	4.25	eGFP
2	16348.3	438.431	5743.29	110.192	10605	452.066	ring_8	8 SR - GFP 2nM, LeuRS 0.1 nM	4.5	eGFP
3	16632.8	447.368	5730.42	112.023	10902.4	461.18	ring_8	8 SR - GFP 2nM, LeuRS 0.1 nM	4.75	eGFP
4	16884	451.128	5720.81	112.482	11163.2	464.939	ring_8	8 SR - GFP 2nM, LeuRS 0.1 nM	5	eGFP
5	17168.1	469.924	5711.26	106.789	11456.8	481.905	ring_8	8 SR - GFP 2nM, LeuRS 0.1 nM	5.25	eGFP
6	17446.2	484.82	5704.9	109.368	11741.3	497.003	ring_8	8 SR - GFP 2nM, LeuRS 0.1 nM	5.5	eGFP
7	17734.4	495.739	5690.47	112.857	12044	508.423	ring_8	8 SR - GFP 2nM, LeuRS 0.1 nM	5.75	eGFP
8	18038	502.494	5664.34	108.38	12373.6	514.049	ring_8	8 SR - GFP 2nM, LeuRS 0.1 nM	6	eGFP
9	18364.2	515.73	5647.42	107.811	12716.8	526.879	ring_8	8 SR - GFP 2nM, LeuRS 0.1 nM	6.25	eGFP
10	18661.3	517.36	5631.46	110.077	13029.8	528.941	ring_8	8 SR - GFP 2nM, LeuRS 0.1 nM	6.5	eGFP
11	18998.2	534.937	5620.34	109.179	13377.8	545.965	ring_8	8 SR - GFP 2nM, LeuRS 0.1 nM	6.75	eGFP
12	19350.4	539.692	5605.02	109.229	13745.4	550.634	ring_8	8 SR - GFP 2nM, LeuRS 0.1 nM	7	eGFP
13	19686	557.806	5594.52	108.577	14091.5	568.275	ring_8	8 SR - GFP 2nM, LeuRS 0.1 nM	7.25	eGFP
14	20015.1	560.211	5581.95	106.638	14433.2	570.27	ring_8	8 SR - GFP 2nM, LeuRS 0.1 nM	7.5	eGFP
15	20327.3	567.07	5565.4	109.202	14761.9	577.489	ring_8	8 SR - GFP 2nM, LeuRS 0.1 nM	7.75	eGFP
16	20639.9	583.668	5558.93	108.743	15081	593.711	ring_8	8 SR - GFP 2nM, LeuRS 0.1 nM	8	eGFP
17	20963.3	594.343	5554.2	109.25	15409.1	604.3	ring_8	8 SR - GFP 2nM, LeuRS 0.1 nM	8.25	eGFP
18	21250.9	592.896	5546.58	109.002	15704.3	602.833	ring_8	8 SR - GFP 2nM, LeuRS 0.1 nM	8.5	eGFP
19	21534.7	618.846	5544.61	109.333	15990.1	628.43	ring_8	8 SR - GFP 2nM, LeuRS 0.1 nM	8.75	eGFP
20	21813.9	617.101	5542.13	109.98	16271.7	626.825	ring_8	8 SR - GFP 2nM, LeuRS 0.1 nM	9	eGFP
21	22075.6	630.755	5540.98	109.863	16534.6	640.251	ring_8	8 SR - GFP 2nM, LeuRS 0.1 nM	9.25	eGFP
22	22330.1	626.263	5539.28	107.695	16790.8	635.455	ring_8	8 SR - GFP 2nM, LeuRS 0.1 nM	9.5	eGFP
23	22577.3	655.963	5543.38	107.542	17033.9	664.72	ring_8	8 SR - GFP 2nM, LeuRS 0.1 nM	9.75	eGFP
24	22839.8	663.732	5542.38	107.982	17297.4	672.458	ring_8	8 SR - GFP 2nM, LeuRS 0.1 nM	10	eGFP
25	23078.5	670.404	5544.55	107.868	17534	679.026	ring_8	8 SR - GFP 2nM, LeuRS 0.1 nM	10.25	eGFP
26	23287.2	687.131	5543.45	105.695	17743.7	695.213	ring_8	8 SR - GFP 2nM, LeuRS 0.1 nM	10.5	eGFP
27	23472.4	686.003	5540.55	107.201	17931.8	694.329	ring_8	8 SR - GFP 2nM, LeuRS 0.1 nM	10.75	eGFP
28	23623.8	699.589	5538.29	107.769	18085.5	707.841	ring_8	8 SR - GFP 2nM, LeuRS 0.1 nM	11	eGFP
29	23764.5	721.971	5531.52	109.424	18233	730.216	ring_8	8 SR - GFP 2nM, LeuRS 0.1 nM	11.25	eGFP
30	23862.2	726.758	5523.7	107.409	18338.5	734.652	ring_8	8 SR - GFP 2nM, LeuRS 0.1 nM	11.5	eGFP
31	23910	723.964	5507.19	105.868	18402.8	731.663	ring_8	8 SR - GFP 2nM, LeuRS 0.1 nM	11.75	eGFP
32	23952.2	726.405	5490.25	107.052	18462	734.251	ring_8	8 SR - GFP 2nM, LeuRS 0.1 nM	12	eGFP
33	23983.2	726.827	5483.74	108.041	18499.5	734.813	ring_8	8 SR - GFP 2nM, LeuRS 0.1 nM	12.25	eGFP
34	24010.9	727.462	5469.23	105.1	18541.6	735.015	ring_8	8 SR - GFP 2nM, LeuRS 0.1 nM	12.5	eGFP
35	23979.5	720.232	5459.81	107.679	18519.6	728.237	ring_8	8 SR - GFP 2nM, LeuRS 0.1 nM	12.75	eGFP
36	23994.3	725.549	5456.45	106.05	18537.9	733.259	ring_8	8 SR - GFP 2nM, LeuRS 0.1 nM	13	eGFP
37	23965.7	730.428	5444.11	105.45	18521.6	738.001	ring_8	8 SR - GFP 2nM, LeuRS 0.1 nM	13.25	eGFP
38	23904.1	721.959	5434.13	104.976	18470	729.551	ring_8	8 SR - GFP 2nM, LeuRS 0.1 nM	13.5	eGFP
39	23831.2	704.901	5423.46	106.669	18407.7	712.926	ring_8	8 SR - GFP 2nM, LeuRS 0.1 nM	13.75	eGFP
40	23716.6	692.83	5412.99	109.356	18303.6	701.407	ring_8	8 SR - GFP 2nM, LeuRS 0.1 nM	14	eGFP
41	23630.7	691.672	5410.91	108.806	18219.8	700.178	ring_8	8 SR - GFP 2nM, LeuRS 0.1 nM	14.25	eGFP
42	23521.1	677.108	5405.17	104.079	18115.9	685.06	ring_8	8 SR - GFP 2nM, LeuRS 0.1 nM	14.5	eGFP
43	23420.7	673.16	5404.02	106.987	18016.6	681.609	ring_8	8 SR - GFP 2nM, LeuRS 0.1 nM	14.75	eGFP
44	23299.7	680.074	5400.76	104.359	17898.9	688.034	ring_8	8 SR - GFP 2nM, LeuRS 0.1 nM	15	eGFP
45	23161.4	682.74	5407.65	108.258	17753.7	691.27	ring_8	8 SR - GFP 2nM, LeuRS 0.1 nM	15.25	eGFP
46	23045	667.653	5403.74	105.789	17641.3	675.982	ring_8	8 SR - GFP 2nM, LeuRS 0.1 nM	15.5	eGFP
47	22923.6	668.227	5407.13	108.386	17516.5	676.96	ring_8	8 SR - GFP 2nM, LeuRS 0.1 nM	15.75	eGFP
0	24595.2	653.412	6219.79	100.157	18375.4	661.044	ring_1	1 P - GFP 2nM	16	eGFP
1	24425	646.712	6224.65	100.545	18200.3	654.481	ring_1	1 P - GFP 2nM	16.25	eGFP
2	24282.3	635.644	6226.54	100.098	18055.8	643.477	ring_1	1 P - GFP 2nM	16.5	eGFP
3	24085.2	642.891	6229.01	99.8089	17856.1	650.593	ring_1	1 P - GFP 2nM	16.75	eGFP
4	23894.3	640.238	6217.77	100.716	17676.5	648.111	ring_1	1 P - GFP 2nM	17	eGFP
5	23643.6	639.103	6211.71	100.456	17431.9	646.95	ring_1	1 P - GFP 2nM	17.25	eGFP
6	23388.1	627.932	6186.13	99.565	17202	635.777	ring_1	1 P - GFP 2nM	17.5	eGFP
7	23040.2	621.883	6142.03	98.6127	16898.1	629.653	ring_1	1 P - GFP 2nM	17.75	eGFP
8	22756.3	606.884	6108	99.455	16648.3	614.979	ring_1	1 P - GFP 2nM	18	eGFP
9	22471.8	588.091	6086.18	99.1428	16385.6	596.389	ring_1	1 P - GFP 2nM	18.25	eGFP
10	22215.5	588.468	6066.01	98.4583	16149.5	596.648	ring_1	1 P - GFP 2nM	18.5	eGFP
11	21944.9	574.717	6056	98.6302	15888.9	583.119	ring_1	1 P - GFP 2nM	18.75	eGFP
12	21673.5	567.33	6042.35	96.832	15631.2	575.534	ring_1	1 P - GFP 2nM	19	eGFP
13	21421.1	556.14	6028.91	98.3424	15392.2	564.768	ring_1	1 P - GFP 2nM	19.25	eGFP
14	21109.3	538.242	6007.38	99.3552	15102	547.335	ring_1	1 P - GFP 2nM	19.5	eGFP
15	20877.9	525.054	5994.76	98.2052	14883.2	534.159	ring_1	1 P - GFP 2nM	19.75	eGFP
16	20687.6	498.801	5999.96	98.1419	14687.7	508.364	ring_1	1 P - GFP 2nM	20	eGFP
17	20484.6	495.827	6017.01	100.472	14467.6	505.904	ring_1	1 P - GFP 2nM	20.25	eGFP
18	20274.4	496.874	6029.06	97.2625	14245.4	506.304	ring_1	1 P - GFP 2nM	20.5	eGFP
19	20088.7	488.816	6051.91	100.057	14036.8	498.952	ring_1	1 P - GFP 2nM	20.75	eGFP
20	19849.5	479.277	6069.52	101.221	13780	489.849	ring_1	1 P - GFP 2nM	21	eGFP
21	19663.8	485.215	6100.13	100.911	13563.7	495.597	ring_1	1 P - GFP 2nM	21.25	eGFP
22	19456.9	478.962	6117.36	101.436	13339.5	489.585	ring_1	1 P - GFP 2nM	21.5	eGFP
23	19256.4	472.095	6135.9	100.559	13120.6	482.686	ring_1	1 P - GFP 2nM	21.75	eGFP
24	19069	459.761	6146.46	99.4021	12922.5	470.384	ring_1	1 P - GFP 2nM	22	eGFP
25	18851.9	452.507	6152.8	98.7689	12699.1	463.161	ring_1	1 P - GFP 2nM	22.25	eGFP
26	18669.8	444.935	6149.65	98.799	12520.2	455.773	ring_1	1 P - GFP 2nM	22.5	eGFP
27	18478.5	453.251	6143.35	100.482	12335.2	464.255	ring_1	1 P - GFP 2nM	22.75	eGFP
28	18244.6	437.418	6128.11	101.051	12116.5	448.939	ring_1	1 P - GFP 2nM	23	eGFP
29	18009.4	446.936	6108.11	101.016	11901.3	458.21	ring_1	1 P - GFP 2nM	23.25	eGFP
30	17790.5	434.892	6076.25	98.6954	11714.2	445.95	ring_1	1 P - GFP 2nM	23.5	eGFP
31	17570.2	422.607	6041.34	99.397	11528.9	434.139	ring_1	1 P - GFP 2nM	23.75	eGFP
32	17337.6	410.887	6007.98	96.7451	11329.6	422.123	ring_1	1 P - GFP 2nM	24	eGFP
33	17159.1	408.106	5989.88	95.4336	11169.2	419.116	ring_1	1 P - GFP 2nM	24.25	eGFP
0	23921.7	683.895	4666.37	79.6528	19255.4	688.518	ring_2	2 P - GFP 2nM	16	eGFP
1	23737.2	679.05	4673.12	79.3873	19064.1	683.674	ring_2	2 P - GFP 2nM	16.25	eGFP
2	23521.6	671.2	4676.18	77.6601	18845.4	675.677	ring_2	2 P - GFP 2nM	16.5	eGFP
3	23304.6	669.112	4673.63	77.3027	18631	673.563	ring_2	2 P - GFP 2nM	16.75	eGFP
4	23061.2	676.054	4673.41	76.9733	18387.8	680.422	ring_2	2 P - GFP 2nM	17	eGFP
5	22777.4	669.923	4669.74	78.1389	18107.6	674.465	ring_2	2 P - GFP 2nM	17.25	eGFP
6	22471.1	653.975	4664.82	76.1382	17806.3	658.392	ring_2	2 P - GFP 2nM	17.5	eGFP
7	22105.8	643.568	4648.87	76.5741	17456.9	648.108	ring_2	2 P - GFP 2nM	17.75	eGFP
8	21800	629.892	4641.35	74.8052	17158.6	634.319	ring_2	2 P - GFP 2nM	18	eGFP
9	21463.9	613.632	4630.33	78.488	16833.6	618.631	ring_2	2 P - GFP 2nM	18.25	eGFP
10	21156.8	597.387	4624.51	76.0144	16532.3	602.204	ring_2	2 P - GFP 2nM	18.5	eGFP
11	20837.9	589.804	4621.51	74.4829	16216.3	594.488	ring_2	2 P - GFP 2nM	18.75	eGFP
12	20534.9	566.207	4609.68	78.1408	15925.2	571.573	ring_2	2 P - GFP 2nM	19	eGFP
13	20240.6	552.277	4602.24	75.0581	15638.4	557.354	ring_2	2 P - GFP 2nM	19.25	eGFP
14	19891.4	531.522	4589.98	77.8984	15301.5	537.2	ring_2	2 P - GFP 2nM	19.5	eGFP
15	19612.2	528.234	4586.65	75.6464	15025.6	533.623	ring_2	2 P - GFP 2nM	19.75	eGFP
16	19359.3	513.364	4584.92	75.6761	14774.4	518.912	ring_2	2 P - GFP 2nM	20	eGFP
17	19123.8	503.009	4578.84	76.0796	14544.9	508.729	ring_2	2 P - GFP 2nM	20.25	eGFP
18	18862.3	489.063	4580.31	77.6682	14282	495.192	ring_2	2 P - GFP 2nM	20.5	eGFP
19	18615.1	485.034	4579.36	74.6992	14035.8	490.753	ring_2	2 P - GFP 2nM	20.75	eGFP
20	18347.1	470.371	4581.24	75.0192	13765.9	476.316	ring_2	2 P - GFP 2nM	21	eGFP
21	18133.4	471.233	4580.52	75.7433	13552.9	477.282	ring_2	2 P - GFP 2nM	21.25	eGFP
22	17899.8	468.411	4580.85	73.8382	13318.9	474.195	ring_2	2 P - GFP 2nM	21.5	eGFP
23	17691.2	465.207	4589.17	75.1755	13102.1	471.242	ring_2	2 P - GFP 2nM	21.75	eGFP
24	17518.3	457.851	4590.05	77.3248	12928.2	464.335	ring_2	2 P - GFP 2nM	22	eGFP
25	17303.8	454.895	4596.63	75.2437	12707.2	461.076	ring_2	2 P - GFP 2nM	22.25	eGFP
26	17121.4	447.479	4593.74	76.8604	12527.7	454.032	ring_2	2 P - GFP 2nM	22.5	eGFP
27	16934.8	446.727	4594.68	75.0656	12340.1	452.99	ring_2	2 P - GFP 2nM	22.75	eGFP
28	16714.8	441.842	4594.56	75.3544	12120.2	448.221	ring_2	2 P - GFP 2nM	23	eGFP
29	16505.3	433.08	4591.18	76.8898	11914.2	439.852	ring_2	2 P - GFP 2nM	23.25	eGFP
30	16275.8	431.063	4579.53	75.6356	11696.3	437.648	ring_2	2 P - GFP 2nM	23.5	eGFP
31	16040.8	423.99	4568.81	75.086	11472	430.587	ring_2	2 P - GFP 2nM	23.75	eGFP
32	15825.3	422.671	4558.67	75.1384	11266.7	429.298	ring_2	2 P - GFP 2nM	24	eGFP
33	15617.7	415.032	4553.7	77.2425	11064	422.159	ring_2	2 P - GFP 2nM	24.25	eGFP
0	4958.19	78.7631	4836.95	77.1819	121.241	110.275	ring_3	3 N - GFP 2nM	16	eGFP
1	4964.66	81.4772	4842.81	76.7495	121.853	111.933	ring_3	3 N - GFP 2nM	16.25	eGFP
2	4957.96	83.0265	4839.07	77.4742	118.883	113.559	ring_3	3 N - GFP 2nM	16.5	eGFP
3	4957.9	82.2649	4842.68	79.9662	115.22	114.726	ring_3	3 N - GFP 2nM	16.75	eGFP
4	4951.26	80.9765	4843.32	75.0344	107.938	110.396	ring_3	3 N - GFP 2nM	17	eGFP
5	4949.36	82.8739	4841.32	76.9355	108.037	113.08	ring_3	3 N - GFP 2nM	17.25	eGFP
6	4942.74	83.934	4836.69	77.8272	106.049	114.464	ring_3	3 N - GFP 2nM	17.5	eGFP
7	4927.07	82.0147	4822.68	75.2588	104.386	111.312	ring_3	3 N - GFP 2nM	17.75	eGFP
8	4914.31	81.3445	4807.04	76.7547	107.274	111.84	ring_3	3 N - GFP 2nM	18	eGFP
9	4905	81.7865	4801.85	77.9579	103.153	112.989	ring_3	3 N - GFP 2nM	18.25	eGFP
10	4897.6	82.1851	4796.84	77.642	100.761	113.061	ring_3	3 N - GFP 2nM	18.5	eGFP
11	4889.55	83.3399	4791.6	76.2882	97.9549	112.984	ring_3	3 N - GFP 2nM	18.75	eGFP
12	4883.02	82.565	4783.84	75.8413	99.1739	112.111	ring_3	3 N - GFP 2nM	19	eGFP
13	4876.06	80.1707	4776.31	76.0059	99.7561	110.473	ring_3	3 N - GFP 2nM	19.25	eGFP
14	4864.97	81.6849	4766.8	78.9145	98.1705	113.578	ring_3	3 N - GFP 2nM	19.5	eGFP
15	4861.55	81.5578	4758.86	77.4402	102.694	112.466	ring_3	3 N - GFP 2nM	19.75	eGFP
16	4854.96	80.7045	4755.58	77.3046	99.3754	111.755	ring_3	3 N - GFP 2nM	20	eGFP
17	4858.44	82.9456	4756.58	76.8214	101.866	113.055	ring_3	3 N - GFP 2nM	20.25	eGFP
18	4854.12	80.8781	4753.57	76.3905	100.552	111.251	ring_3	3 N - GFP 2nM	20.5	eGFP
19	4856.88	81.1226	4753	74.4183	103.88	110.086	ring_3	3 N - GFP 2nM	20.75	eGFP
20	4856.22	79.9991	4758.67	76.5881	97.5504	110.75	ring_3	3 N - GFP 2nM	21	eGFP
21	4860.86	80.1531	4757.08	75.9424	103.776	110.416	ring_3	3 N - GFP 2nM	21.25	eGFP
22	4863.91	81.1378	4759.13	75.1475	104.779	110.591	ring_3	3 N - GFP 2nM	21.5	eGFP
23	4864.99	82.7763	4767.45	75.7772	97.5356	112.223	ring_3	3 N - GFP 2nM	21.75	eGFP
24	4869.81	80.7232	4770.67	73.7137	99.1409	109.316	ring_3	3 N - GFP 2nM	22	eGFP
25	4873.1	79.2408	4776.76	73.9889	96.3455	108.413	ring_3	3 N - GFP 2nM	22.25	eGFP
26	4872.19	79.5577	4774.91	77.227	97.2773	110.876	ring_3	3 N - GFP 2nM	22.5	eGFP
27	4871.14	82.6536	4776.06	74.8968	95.083	111.54	ring_3	3 N - GFP 2nM	22.75	eGFP
28	4871.01	83.4087	4772.52	74.9009	98.4902	112.103	ring_3	3 N - GFP 2nM	23	eGFP
29	4868.56	82.3806	4773.1	73.8392	95.4545	110.629	ring_3	3 N - GFP 2nM	23.25	eGFP
30	4855.35	81.3406	4761.62	77.2324	93.725	112.166	ring_3	3 N - GFP 2nM	23.5	eGFP
31	4842.3	80.7107	4750.4	76.493	91.9011	111.2	ring_3	3 N - GFP 2nM	23.75	eGFP
32	4837.2	81.3723	4740.32	76.9734	96.8856	112.011	ring_3	3 N - GFP 2nM	24	eGFP
33	4827.65	81.6101	4730.77	76.9073	96.8837	112.138	ring_3	3 N - GFP 2nM	24.25	eGFP
0	4901.31	80.756	4737.79	78.1492	163.52	112.378	ring_4	4 N - GFP 2nM	16	eGFP
1	4900.22	80.1584	4749.68	77.7912	150.539	111.7	ring_4	4 N - GFP 2nM	16.25	eGFP
2	4897.83	81.0062	4743.14	75.9268	154.684	111.027	ring_4	4 N - GFP 2nM	16.5	eGFP
3	4897.4	79.9499	4741.01	76.0462	156.388	110.34	ring_4	4 N - GFP 2nM	16.75	eGFP
4	4897.86	82.4183	4744.77	76.9579	153.088	112.762	ring_4	4 N - GFP 2nM	17	eGFP
5	4891.14	80.8642	4741.95	72.9071	149.191	108.878	ring_4	4 N - GFP 2nM	17.25	eGFP
6	4882.3	80.3456	4736.91	75.8529	145.384	110.495	ring_4	4 N - GFP 2nM	17.5	eGFP
7	4864.46	77.3235	4724.97	75.5177	139.491	108.083	ring_4	4 N - GFP 2nM	17.75	eGFP
8	4855.72	80.4196	4714.92	76.1245	140.805	110.735	ring_4	4 N - GFP 2nM	18	eGFP
9	4844.56	79.5501	4706.17	75.2751	138.388	109.52	ring_4	4 N - GFP 2nM	18.25	eGFP
10	4839.24	78.5705	4695.58	75.5768	143.664	109.019	ring_4	4 N - GFP 2nM	18.5	eGFP
11	4830.05	79.5165	4688.64	74.1454	141.417	108.722	ring_4	4 N - GFP 2nM	18.75	eGFP
12	4823.39	79.1181	4686.68	75.0955	136.717	109.083	ring_4	4 N - GFP 2nM	19	eGFP
13	4817.2	79.0179	4681.1	75.758	136.107	109.467	ring_4	4 N - GFP 2nM	19.25	eGFP
14	4803.16	79.1849	4666.74	75.4585	136.419	109.381	ring_4	4 N - GFP 2nM	19.5	eGFP
15	4801.95	78.4869	4661.63	73.895	140.323	107.799	ring_4	4 N - GFP 2nM	19.75	eGFP
16	4795.69	77.9356	4659.93	76.0315	135.761	108.879	ring_4	4 N - GFP 2nM	20	eGFP
17	4797.23	78.3005	4657.8	72.3971	139.433	106.641	ring_4	4 N - GFP 2nM	20.25	eGFP
18	4793.32	79.0612	4655.19	73.247	138.125	107.777	ring_4	4 N - GFP 2nM	20.5	eGFP
19	4796.29	79.1682	4656.3	73.3475	139.995	107.923	ring_4	4 N - GFP 2nM	20.75	eGFP
20	4797.58	78.8861	4657.77	74.5948	139.81	108.57	ring_4	4 N - GFP 2nM	21	eGFP
21	4800.62	80.3667	4660.71	74.0985	139.91	109.313	ring_4	4 N - GFP 2nM	21.25	eGFP
22	4802.63	79.6653	4662.75	75.7843	139.879	109.954	ring_4	4 N - GFP 2nM	21.5	eGFP
23	4807.05	78.3892	4668.4	76.5171	138.65	109.543	ring_4	4 N - GFP 2nM	21.75	eGFP
24	4812.11	83.4845	4674.52	76.4464	137.589	113.198	ring_4	4 N - GFP 2nM	22	eGFP
25	4806.9	79.3084	4670.78	75.3064	136.117	109.366	ring_4	4 N - GFP 2nM	22.25	eGFP
26	4815.69	78.6837	4671.25	75.9522	144.441	109.361	ring_4	4 N - GFP 2nM	22.5	eGFP
27	4813.26	80.2168	4675.8	77.5704	137.458	111.588	ring_4	4 N - GFP 2nM	22.75	eGFP
28	4813.84	77.0687	4672.95	73.2411	140.885	106.32	ring_4	4 N - GFP 2nM	23	eGFP
29	4806.7	79.2012	4671.87	73.6289	134.832	108.139	ring_4	4 N - GFP 2nM	23.25	eGFP
30	4792.93	79.0224	4658.55	73.3557	134.373	107.822	ring_4	4 N - GFP 2nM	23.5	eGFP
31	4778.62	78.427	4647.2	73.3644	131.424	107.392	ring_4	4 N - GFP 2nM	23.75	eGFP
32	4771.69	78.0106	4638.59	73.9968	133.106	107.523	ring_4	4 N - GFP 2nM	24	eGFP
33	4765.21	78.3301	4633.08	73.5163	132.123	107.426	ring_4	4 N - GFP 2nM	24.25	eGFP
0	23208.3	639.296	4804.11	77.6701	18404.2	643.997	ring_5	5 SR - GFP 2nM, LeuRS 0.05 nM	16	eGFP
1	22928.9	644.751	4803.73	80.0414	18125.2	649.701	ring_5	5 SR - GFP 2nM, LeuRS 0.05 nM	16.25	eGFP
2	22600.5	631.889	4805.17	79.7841	17795.3	636.906	ring_5	5 SR - GFP 2nM, LeuRS 0.05 nM	16.5	eGFP
3	22232.4	626.993	4804.36	79.4811	17428.1	632.011	ring_5	5 SR - GFP 2nM, LeuRS 0.05 nM	16.75	eGFP
4	21835.2	608.216	4804.23	78.4738	17031	613.258	ring_5	5 SR - GFP 2nM, LeuRS 0.05 nM	17	eGFP
5	21298.7	596.144	4801.54	77.7218	16497.2	601.189	ring_5	5 SR - GFP 2nM, LeuRS 0.05 nM	17.25	eGFP
6	20585.8	567.076	4789.03	78.2285	15796.7	572.446	ring_5	5 SR - GFP 2nM, LeuRS 0.05 nM	17.5	eGFP
7	19553.3	528.111	4776.48	77.0937	14776.8	533.709	ring_5	5 SR - GFP 2nM, LeuRS 0.05 nM	17.75	eGFP
8	18249.4	483.8	4760.61	77.8202	13488.8	490.019	ring_5	5 SR - GFP 2nM, LeuRS 0.05 nM	18	eGFP
9	16635.9	422.477	4752.09	76.65	11883.9	429.374	ring_5	5 SR - GFP 2nM, LeuRS 0.05 nM	18.25	eGFP
10	14907.9	375.541	4741.65	76.4586	10166.3	383.245	ring_5	5 SR - GFP 2nM, LeuRS 0.05 nM	18.5	eGFP
11	13230.7	324.623	4733.8	76.0098	8496.92	333.403	ring_5	5 SR - GFP 2nM, LeuRS 0.05 nM	18.75	eGFP
12	11725	269.687	4723.36	75.595	7001.63	280.081	ring_5	5 SR - GFP 2nM, LeuRS 0.05 nM	19	eGFP
13	10426.1	236.617	4715.44	78.51	5710.64	249.302	ring_5	5 SR - GFP 2nM, LeuRS 0.05 nM	19.25	eGFP
14	9332.16	202.038	4699.57	77.9233	4632.58	216.545	ring_5	5 SR - GFP 2nM, LeuRS 0.05 nM	19.5	eGFP
15	8458.67	172.802	4693.48	75.3831	3765.19	188.529	ring_5	5 SR - GFP 2nM, LeuRS 0.05 nM	19.75	eGFP
16	7743.92	154.969	4691.05	75.6571	3052.87	172.451	ring_5	5 SR - GFP 2nM, LeuRS 0.05 nM	20	eGFP
17	7173.58	137.578	4690.32	77.6769	2483.26	157.992	ring_5	5 SR - GFP 2nM, LeuRS 0.05 nM	20.25	eGFP
18	6710.61	127.154	4688.47	77.0022	2022.13	148.652	ring_5	5 SR - GFP 2nM, LeuRS 0.05 nM	20.5	eGFP
19	6336.83	118.885	4685.43	75.9163	1651.4	141.057	ring_5	5 SR - GFP 2nM, LeuRS 0.05 nM	20.75	eGFP
20	6039.96	110	4683.02	75.8571	1356.94	133.62	ring_5	5 SR - GFP 2nM, LeuRS 0.05 nM	21	eGFP
21	5806.23	104.657	4685.13	77.0935	1121.1	129.986	ring_5	5 SR - GFP 2nM, LeuRS 0.05 nM	21.25	eGFP
22	5613.42	97.9263	4687.4	77.1904	926.028	124.691	ring_5	5 SR - GFP 2nM, LeuRS 0.05 nM	21.5	eGFP
23	5465.92	94.424	4691.44	74.7493	774.483	120.43	ring_5	5 SR - GFP 2nM, LeuRS 0.05 nM	21.75	eGFP
24	5343.63	88.6802	4695.38	76.381	648.258	117.039	ring_5	5 SR - GFP 2nM, LeuRS 0.05 nM	22	eGFP
25	5244.69	87.2165	4698.4	75.6619	546.286	115.462	ring_5	5 SR - GFP 2nM, LeuRS 0.05 nM	22.25	eGFP
26	5162.87	85.2125	4693.15	78.2222	469.717	115.671	ring_5	5 SR - GFP 2nM, LeuRS 0.05 nM	22.5	eGFP
27	5097.67	85.0536	4697.74	77.0981	399.929	114.796	ring_5	5 SR - GFP 2nM, LeuRS 0.05 nM	22.75	eGFP
28	5045.27	86.5451	4699.85	77.3561	345.42	116.078	ring_5	5 SR - GFP 2nM, LeuRS 0.05 nM	23	eGFP
29	4991.12	83.7646	4692.06	75.9746	299.055	113.087	ring_5	5 SR - GFP 2nM, LeuRS 0.05 nM	23.25	eGFP
30	4947.91	85.0992	4681.03	75.0212	266.88	113.446	ring_5	5 SR - GFP 2nM, LeuRS 0.05 nM	23.5	eGFP
31	4904.52	83.8001	4668.81	75.1543	235.711	112.564	ring_5	5 SR - GFP 2nM, LeuRS 0.05 nM	23.75	eGFP
32	4874.03	82.4983	4664.14	73.3903	209.897	110.418	ring_5	5 SR - GFP 2nM, LeuRS 0.05 nM	24	eGFP
33	4846.58	82.4712	4651.16	75.1448	195.42	111.572	ring_5	5 SR - GFP 2nM, LeuRS 0.05 nM	24.25	eGFP
0	23777.4	698.314	5305.33	82.3278	18472	703.15	ring_6	6 SR - GFP 2nM, LeuRS 0.05 nM	16	eGFP
1	23485.1	688.997	5302.96	81.3099	18182.1	693.778	ring_6	6 SR - GFP 2nM, LeuRS 0.05 nM	16.25	eGFP
2	23155.4	680.668	5300.61	83.4164	17854.8	685.76	ring_6	6 SR - GFP 2nM, LeuRS 0.05 nM	16.5	eGFP
3	22808.1	665.859	5297.94	82.1605	17510.1	670.909	ring_6	6 SR - GFP 2nM, LeuRS 0.05 nM	16.75	eGFP
4	22369.9	664.645	5297.76	82.8201	17072.1	669.786	ring_6	6 SR - GFP 2nM, LeuRS 0.05 nM	17	eGFP
5	21811.2	652.864	5293.61	82.2393	16517.6	658.023	ring_6	6 SR - GFP 2nM, LeuRS 0.05 nM	17.25	eGFP
6	21032.2	606.212	5277.03	79.8923	15755.1	611.454	ring_6	6 SR - GFP 2nM, LeuRS 0.05 nM	17.5	eGFP
7	19909.6	566.353	5262.95	79.7866	14646.6	571.946	ring_6	6 SR - GFP 2nM, LeuRS 0.05 nM	17.75	eGFP
8	18504	511.236	5247.17	80.825	13256.9	517.585	ring_6	6 SR - GFP 2nM, LeuRS 0.05 nM	18	eGFP
9	16825.3	443.26	5231.89	78.6214	11593.4	450.179	ring_6	6 SR - GFP 2nM, LeuRS 0.05 nM	18.25	eGFP
10	15058.1	389.52	5220.16	82.7817	9837.96	398.219	ring_6	6 SR - GFP 2nM, LeuRS 0.05 nM	18.5	eGFP
11	13400.7	341.866	5207.34	79.9708	8193.35	351.095	ring_6	6 SR - GFP 2nM, LeuRS 0.05 nM	18.75	eGFP
12	11927.7	286.376	5202.63	79.3876	6725.03	297.176	ring_6	6 SR - GFP 2nM, LeuRS 0.05 nM	19	eGFP
13	10667.4	245.192	5189.81	80.8959	5477.62	258.192	ring_6	6 SR - GFP 2nM, LeuRS 0.05 nM	19.25	eGFP
14	9617.79	210.831	5175.11	79.2709	4442.68	225.241	ring_6	6 SR - GFP 2nM, LeuRS 0.05 nM	19.5	eGFP
15	8778.79	182.503	5168.11	81.2852	3610.69	199.786	ring_6	6 SR - GFP 2nM, LeuRS 0.05 nM	19.75	eGFP
16	8092.41	164.596	5160.78	80.3885	2931.63	183.178	ring_6	6 SR - GFP 2nM, LeuRS 0.05 nM	20	eGFP
17	7546.62	150.458	5156.52	80.4243	2390.11	170.604	ring_6	6 SR - GFP 2nM, LeuRS 0.05 nM	20.25	eGFP
18	7097.37	135.961	5157.78	80.821	1939.59	158.169	ring_6	6 SR - GFP 2nM, LeuRS 0.05 nM	20.5	eGFP
19	6741.24	128.027	5151.8	81.0489	1589.44	151.525	ring_6	6 SR - GFP 2nM, LeuRS 0.05 nM	20.75	eGFP
20	6458.16	119.74	5152.09	81.5686	1306.07	144.883	ring_6	6 SR - GFP 2nM, LeuRS 0.05 nM	21	eGFP
21	6233.87	119.226	5159.44	78.4989	1074.42	142.748	ring_6	6 SR - GFP 2nM, LeuRS 0.05 nM	21.25	eGFP
22	6052.04	112.192	5157.78	80.3039	894.258	137.971	ring_6	6 SR - GFP 2nM, LeuRS 0.05 nM	21.5	eGFP
23	5904.71	108.29	5160.35	79.2202	744.356	134.174	ring_6	6 SR - GFP 2nM, LeuRS 0.05 nM	21.75	eGFP
24	5789.73	107.152	5169.64	79.3824	620.096	133.354	ring_6	6 SR - GFP 2nM, LeuRS 0.05 nM	22	eGFP
25	5685.15	104.273	5164.07	79.2845	521.08	130.992	ring_6	6 SR - GFP 2nM, LeuRS 0.05 nM	22.25	eGFP
26	5614.78	102.113	5160.9	82.177	453.873	131.073	ring_6	6 SR - GFP 2nM, LeuRS 0.05 nM	22.5	eGFP
27	5546.05	101.428	5161.09	79.7809	384.956	129.045	ring_6	6 SR - GFP 2nM, LeuRS 0.05 nM	22.75	eGFP
28	5488.2	101.98	5156.6	80.3873	331.593	129.854	ring_6	6 SR - GFP 2nM, LeuRS 0.05 nM	23	eGFP
29	5437.23	101.806	5149.77	81.7647	287.461	130.575	ring_6	6 SR - GFP 2nM, LeuRS 0.05 nM	23.25	eGFP
30	5390.18	100.296	5141.34	82.2214	248.841	129.691	ring_6	6 SR - GFP 2nM, LeuRS 0.05 nM	23.5	eGFP
31	5352.74	99.6908	5124.26	79.7429	228.479	127.66	ring_6	6 SR - GFP 2nM, LeuRS 0.05 nM	23.75	eGFP
32	5320.43	101.988	5115.85	76.5139	204.584	127.499	ring_6	6 SR - GFP 2nM, LeuRS 0.05 nM	24	eGFP
33	5293.28	101.748	5111.65	79.7743	181.636	129.293	ring_6	6 SR - GFP 2nM, LeuRS 0.05 nM	24.25	eGFP
0	21731.7	636.269	4893.7	79.8725	16838	641.262	ring_7	7 SR - GFP 2nM, LeuRS 0.1 nM	16	eGFP
1	21617.6	643.191	4896.86	81.1652	16720.8	648.292	ring_7	7 SR - GFP 2nM, LeuRS 0.1 nM	16.25	eGFP
2	21450	632.995	4896.08	79.34	16553.9	637.948	ring_7	7 SR - GFP 2nM, LeuRS 0.1 nM	16.5	eGFP
3	21286.2	626.513	4893.15	81.3228	16393.1	631.769	ring_7	7 SR - GFP 2nM, LeuRS 0.1 nM	16.75	eGFP
4	21122.3	624.033	4889.99	79.8793	16232.3	629.124	ring_7	7 SR - GFP 2nM, LeuRS 0.1 nM	17	eGFP
5	20918.6	610.191	4885.72	79.611	16032.9	615.363	ring_7	7 SR - GFP 2nM, LeuRS 0.1 nM	17.25	eGFP
6	20688.4	609.691	4878.55	80.8841	15809.9	615.033	ring_7	7 SR - GFP 2nM, LeuRS 0.1 nM	17.5	eGFP
7	20408.7	597.629	4860.02	82.3074	15548.6	603.27	ring_7	7 SR - GFP 2nM, LeuRS 0.1 nM	17.75	eGFP
8	20163.5	575.684	4850.93	80.6915	15312.6	581.312	ring_7	7 SR - GFP 2nM, LeuRS 0.1 nM	18	eGFP
9	19881.3	569.894	4843.88	79.8445	15037.4	575.46	ring_7	7 SR - GFP 2nM, LeuRS 0.1 nM	18.25	eGFP
10	19527.7	555.889	4835.05	80.172	14692.6	561.641	ring_7	7 SR - GFP 2nM, LeuRS 0.1 nM	18.5	eGFP
11	19066.6	535.936	4824.66	79.8098	14241.9	541.846	ring_7	7 SR - GFP 2nM, LeuRS 0.1 nM	18.75	eGFP
12	18405.1	504.902	4818.16	78.9821	13587	511.042	ring_7	7 SR - GFP 2nM, LeuRS 0.1 nM	19	eGFP
13	17385.1	474.387	4806.64	78.6445	12578.4	480.862	ring_7	7 SR - GFP 2nM, LeuRS 0.1 nM	19.25	eGFP
14	15971.4	431.875	4795.01	76.2929	11176.4	438.562	ring_7	7 SR - GFP 2nM, LeuRS 0.1 nM	19.5	eGFP
15	14379.1	367.804	4786.27	77.6299	9592.83	375.908	ring_7	7 SR - GFP 2nM, LeuRS 0.1 nM	19.75	eGFP
16	12799.3	322.461	4784.46	79.0143	8014.83	332	ring_7	7 SR - GFP 2nM, LeuRS 0.1 nM	20	eGFP
17	11390	269.519	4776.35	79.3844	6613.6	280.967	ring_7	7 SR - GFP 2nM, LeuRS 0.1 nM	20.25	eGFP
18	10184	235.737	4772.45	79.8443	5411.5	248.891	ring_7	7 SR - GFP 2nM, LeuRS 0.1 nM	20.5	eGFP
19	9191.51	203.408	4776.93	78.9096	4414.58	218.178	ring_7	7 SR - GFP 2nM, LeuRS 0.1 nM	20.75	eGFP
20	8380.93	183.007	4773.48	75.6366	3607.45	198.021	ring_7	7 SR - GFP 2nM, LeuRS 0.1 nM	21	eGFP
21	7719.52	158.245	4776.25	79.0258	2943.26	176.88	ring_7	7 SR - GFP 2nM, LeuRS 0.1 nM	21.25	eGFP
22	7180.42	145.789	4777.66	78.2927	2402.76	165.482	ring_7	7 SR - GFP 2nM, LeuRS 0.1 nM	21.5	eGFP
23	6737.44	131.635	4781.16	80.4969	1956.28	154.297	ring_7	7 SR - GFP 2nM, LeuRS 0.1 nM	21.75	eGFP
24	6393.25	125.305	4783.32	80.1239	1609.93	148.732	ring_7	7 SR - GFP 2nM, LeuRS 0.1 nM	22	eGFP
25	6104.79	111.586	4781.8	78.9307	1322.99	136.681	ring_7	7 SR - GFP 2nM, LeuRS 0.1 nM	22.25	eGFP
26	5873.71	108.591	4788.25	78.2691	1085.46	133.858	ring_7	7 SR - GFP 2nM, LeuRS 0.1 nM	22.5	eGFP
27	5680.05	101.362	4784.49	76.3858	895.556	126.922	ring_7	7 SR - GFP 2nM, LeuRS 0.1 nM	22.75	eGFP
28	5529.31	97.019	4784.75	77.3146	744.563	124.057	ring_7	7 SR - GFP 2nM, LeuRS 0.1 nM	23	eGFP
29	5400.45	92.3261	4773.89	79.0328	626.558	121.533	ring_7	7 SR - GFP 2nM, LeuRS 0.1 nM	23.25	eGFP
30	5291.44	89.767	4762.05	77.2893	529.389	118.456	ring_7	7 SR - GFP 2nM, LeuRS 0.1 nM	23.5	eGFP
31	5193.12	90.9121	4748.6	78.4863	444.517	120.105	ring_7	7 SR - GFP 2nM, LeuRS 0.1 nM	23.75	eGFP
32	5123.69	86.3693	4740.49	77.3641	383.201	115.952	ring_7	7 SR - GFP 2nM, LeuRS 0.1 nM	24	eGFP
33	5067.8	88.7989	4735.43	75.7818	332.369	116.74	ring_7	7 SR - GFP 2nM, LeuRS 0.1 nM	24.25	eGFP
0	22758.4	662.082	5410.74	107.5	17347.6	670.752	ring_8	8 SR - GFP 2nM, LeuRS 0.1 nM	16	eGFP
1	22614.1	662.736	5409.9	106.54	17204.2	671.245	ring_8	8 SR - GFP 2nM, LeuRS 0.1 nM	16.25	eGFP
2	22435.2	664.874	5409.56	105.659	17025.6	673.217	ring_8	8 SR - GFP 2nM, LeuRS 0.1 nM	16.5	eGFP
3	22256.6	668.558	5406.61	105.019	16850	676.756	ring_8	8 SR - GFP 2nM, LeuRS 0.1 nM	16.75	eGFP
4	22086.6	679.517	5405.69	102.645	16680.9	687.226	ring_8	8 SR - GFP 2nM, LeuRS 0.1 nM	17	eGFP
5	21876.1	648.673	5397.99	105.045	16478.1	657.123	ring_8	8 SR - GFP 2nM, LeuRS 0.1 nM	17.25	eGFP
6	21625.7	651.996	5382.11	106.331	16243.5	660.61	ring_8	8 SR - GFP 2nM, LeuRS 0.1 nM	17.5	eGFP
7	21355.7	645.599	5373.96	104.723	15981.8	654.038	ring_8	8 SR - GFP 2nM, LeuRS 0.1 nM	17.75	eGFP
8	21093.4	638.626	5349.16	102.464	15744.3	646.794	ring_8	8 SR - GFP 2nM, LeuRS 0.1 nM	18	eGFP
9	20823.4	616.561	5345.17	102.879	15478.2	625.085	ring_8	8 SR - GFP 2nM, LeuRS 0.1 nM	18.25	eGFP
10	20506.9	599.099	5336.48	103.478	15170.4	607.97	ring_8	8 SR - GFP 2nM, LeuRS 0.1 nM	18.5	eGFP
11	20098.2	588.245	5322.66	105.87	14775.5	597.696	ring_8	8 SR - GFP 2nM, LeuRS 0.1 nM	18.75	eGFP
12	19565.2	565.996	5323.64	100.95	14241.5	574.928	ring_8	8 SR - GFP 2nM, LeuRS 0.1 nM	19	eGFP
13	18746.2	528.356	5302.79	103.821	13443.4	538.46	ring_8	8 SR - GFP 2nM, LeuRS 0.1 nM	19.25	eGFP
14	17539.1	476.231	5289.46	100.365	12249.7	486.692	ring_8	8 SR - GFP 2nM, LeuRS 0.1 nM	19.5	eGFP
15	16054.4	433.14	5283.07	99.7746	10771.3	444.483	ring_8	8 SR - GFP 2nM, LeuRS 0.1 nM	19.75	eGFP
16	14445.9	392.452	5271.02	102.705	9174.86	405.668	ring_8	8 SR - GFP 2nM, LeuRS 0.1 nM	20	eGFP
17	12951.2	348.014	5268.62	104.206	7682.61	363.28	ring_8	8 SR - GFP 2nM, LeuRS 0.1 nM	20.25	eGFP
18	11618.8	305.215	5258.5	101.235	6360.34	321.566	ring_8	8 SR - GFP 2nM, LeuRS 0.1 nM	20.5	eGFP
19	10508	272.394	5259.22	101.377	5248.77	290.647	ring_8	8 SR - GFP 2nM, LeuRS 0.1 nM	20.75	eGFP
20	9563.81	244.091	5255.47	103.128	4308.33	264.982	ring_8	8 SR - GFP 2nM, LeuRS 0.1 nM	21	eGFP
21	8800.26	221.72	5256.03	103.983	3544.23	244.892	ring_8	8 SR - GFP 2nM, LeuRS 0.1 nM	21.25	eGFP
22	8163.63	202.484	5254.15	102.88	2909.48	227.121	ring_8	8 SR - GFP 2nM, LeuRS 0.1 nM	21.5	eGFP
23	7650.03	191.077	5255.68	101.847	2394.36	216.525	ring_8	8 SR - GFP 2nM, LeuRS 0.1 nM	21.75	eGFP
24	7233.19	185.305	5260.36	102.756	1972.83	211.889	ring_8	8 SR - GFP 2nM, LeuRS 0.1 nM	22	eGFP
25	6884.19	168.252	5259.57	100.716	1624.63	196.094	ring_8	8 SR - GFP 2nM, LeuRS 0.1 nM	22.25	eGFP
26	6599.77	161.347	5255.88	102.452	1343.89	191.127	ring_8	8 SR - GFP 2nM, LeuRS 0.1 nM	22.5	eGFP
27	6370.05	157.685	5256.33	97.1076	1113.72	185.187	ring_8	8 SR - GFP 2nM, LeuRS 0.1 nM	22.75	eGFP
28	6173.54	151.874	5247.4	99.5662	926.148	181.602	ring_8	8 SR - GFP 2nM, LeuRS 0.1 nM	23	eGFP
29	6018.12	145.058	5236.2	101.946	781.916	177.299	ring_8	8 SR - GFP 2nM, LeuRS 0.1 nM	23.25	eGFP
30	5878.02	144.775	5227.69	100.394	650.336	176.179	ring_8	8 SR - GFP 2nM, LeuRS 0.1 nM	23.5	eGFP
31	5764.96	141.099	5209.57	97.6849	555.395	171.614	ring_8	8 SR - GFP 2nM, LeuRS 0.1 nM	23.75	eGFP
32	5674.51	140.582	5204.25	99.1935	470.262	172.054	ring_8	8 SR - GFP 2nM, LeuRS 0.1 nM	24	eGFP
33	5604.16	138.574	5200.38	99.2409	403.778	170.445	ring_8	8 SR - GFP 2nM, LeuRS 0.1 nM	24.25	eGFP
0	24426.2	474.912	8405.74	144.313	16020.5	496.354	ring_1	1 P - GFP 2nM	0	mScarlet
1	24230.7	479.291	8339.96	144.868	15890.7	500.706	ring_1	1 P - GFP 2nM	0.25	mScarlet
2	24261.1	488.716	8359.34	144.867	15901.8	509.735	ring_1	1 P - GFP 2nM	0.5	mScarlet
3	24170.6	461.119	8377.06	142.759	15793.6	482.712	ring_1	1 P - GFP 2nM	0.75	mScarlet
4	23956.4	444.156	8364.4	142.352	15592	466.41	ring_1	1 P - GFP 2nM	1	mScarlet
5	23788.2	446.842	8359.13	149.665	15429	471.24	ring_1	1 P - GFP 2nM	1.25	mScarlet
6	23610.1	438.98	8353.73	146.949	15256.3	462.922	ring_1	1 P - GFP 2nM	1.5	mScarlet
7	23481.1	440.848	8353.67	144.228	15127.5	463.841	ring_1	1 P - GFP 2nM	1.75	mScarlet
8	23446.1	436.742	8331.95	146.252	15114.2	460.579	ring_1	1 P - GFP 2nM	2	mScarlet
9	23389.6	432.004	8337.06	146.768	15052.5	456.254	ring_1	1 P - GFP 2nM	2.25	mScarlet
10	23298.9	426.887	8310.57	147.467	14988.3	451.64	ring_1	1 P - GFP 2nM	2.5	mScarlet
11	23258.1	437.835	8303.52	143.868	14954.6	460.866	ring_1	1 P - GFP 2nM	2.75	mScarlet
12	23173.6	424.43	8302.48	149.338	14871.2	449.937	ring_1	1 P - GFP 2nM	3	mScarlet
13	23154.5	433.069	8293.84	145.935	14860.7	456.996	ring_1	1 P - GFP 2nM	3.25	mScarlet
14	23101.7	428.03	8293.49	148.775	14808.2	453.149	ring_1	1 P - GFP 2nM	3.5	mScarlet
15	23069.8	432.987	8295.43	140.779	14774.4	455.298	ring_1	1 P - GFP 2nM	3.75	mScarlet
0	19170.9	440.135	3838.17	83.6823	15332.7	448.02	ring_2	2 P - GFP 2nM	0	mScarlet
1	20154.4	482.711	3816.88	82.06	16337.5	489.637	ring_2	2 P - GFP 2nM	0.25	mScarlet
2	20130.3	484.318	3824.11	83.7171	16306.2	491.5	ring_2	2 P - GFP 2nM	0.5	mScarlet
3	19911.5	462.542	3829.34	82.5033	16082.2	469.843	ring_2	2 P - GFP 2nM	0.75	mScarlet
4	19683	463.906	3825.9	87.1067	15857.1	472.013	ring_2	2 P - GFP 2nM	1	mScarlet
5	19505.3	464.007	3822.33	85.0242	15683	471.732	ring_2	2 P - GFP 2nM	1.25	mScarlet
6	19354.4	466.181	3819.83	83.7901	15534.6	473.651	ring_2	2 P - GFP 2nM	1.5	mScarlet
7	19207.6	464.695	3820.37	86.5435	15387.2	472.685	ring_2	2 P - GFP 2nM	1.75	mScarlet
8	19112	451.619	3816.61	85.5226	15295.4	459.645	ring_2	2 P - GFP 2nM	2	mScarlet
9	18856.6	789.03	3817.82	87.6218	15038.8	793.88	ring_2	2 P - GFP 2nM	2.25	mScarlet
10	18960	457.387	3812.61	84.6535	15147.3	465.155	ring_2	2 P - GFP 2nM	2.5	mScarlet
11	18886.5	450.551	3810.18	86.5654	15076.3	458.791	ring_2	2 P - GFP 2nM	2.75	mScarlet
12	18822.3	447.722	3810.52	85.32	15011.8	455.779	ring_2	2 P - GFP 2nM	3	mScarlet
13	18770.5	442.46	3812.56	86.9791	14958	450.928	ring_2	2 P - GFP 2nM	3.25	mScarlet
14	18753.5	452.836	3813.27	88.4612	14940.2	461.396	ring_2	2 P - GFP 2nM	3.5	mScarlet
15	18695.2	438.697	3813.55	86.9971	14881.7	447.24	ring_2	2 P - GFP 2nM	3.75	mScarlet
0	20932.5	419.623	4624.72	106.83	16307.8	433.009	ring_3	3 N - GFP 2nM	0	mScarlet
1	21596.7	441.01	4579.62	107.599	17017	453.947	ring_3	3 N - GFP 2nM	0.25	mScarlet
2	21579.6	443.69	4565.05	106.936	17014.6	456.395	ring_3	3 N - GFP 2nM	0.5	mScarlet
3	21368.3	433.11	4548.16	104.148	16820.2	445.456	ring_3	3 N - GFP 2nM	0.75	mScarlet
4	21151.8	436.177	4529.96	103.155	16621.8	448.209	ring_3	3 N - GFP 2nM	1	mScarlet
5	20961.5	435.309	4515.1	103.582	16446.4	447.463	ring_3	3 N - GFP 2nM	1.25	mScarlet
6	20799.4	423.38	4504.74	103.998	16294.7	435.965	ring_3	3 N - GFP 2nM	1.5	mScarlet
7	20643.8	419.149	4484.17	101.865	16159.6	431.35	ring_3	3 N - GFP 2nM	1.75	mScarlet
8	20526.7	423.044	4472.08	99.425	16054.6	434.57	ring_3	3 N - GFP 2nM	2	mScarlet
9	20445.8	426.548	4464.26	97.6716	15981.6	437.588	ring_3	3 N - GFP 2nM	2.25	mScarlet
10	20347.7	430.826	4450.94	99.9786	15896.8	442.274	ring_3	3 N - GFP 2nM	2.5	mScarlet
11	20289	418.487	4442.17	99.506	15846.8	430.155	ring_3	3 N - GFP 2nM	2.75	mScarlet
12	20219	420.645	4431.62	95.5087	15787.4	431.352	ring_3	3 N - GFP 2nM	3	mScarlet
13	20173.8	418.768	4421.61	96.9309	15752.2	429.84	ring_3	3 N - GFP 2nM	3.25	mScarlet
14	20134.3	424.613	4415.92	97.933	15718.4	435.761	ring_3	3 N - GFP 2nM	3.5	mScarlet
15	20098.2	421.513	4406.36	93.4957	15691.8	431.758	ring_3	3 N - GFP 2nM	3.75	mScarlet
0	21309.2	388.406	4693.05	96.5089	16616.1	400.216	ring_4	4 N - GFP 2nM	0	mScarlet
1	22223.2	420.201	4654.42	98.2768	17568.8	431.541	ring_4	4 N - GFP 2nM	0.25	mScarlet
2	22329.1	420.563	4643.39	99.4417	17685.7	432.16	ring_4	4 N - GFP 2nM	0.5	mScarlet
3	22207.8	434.817	4625.47	97.6212	17582.3	445.64	ring_4	4 N - GFP 2nM	0.75	mScarlet
4	22038.4	423.648	4604.02	98.2611	17434.4	434.894	ring_4	4 N - GFP 2nM	1	mScarlet
5	21936.5	440.83	4590.52	97.6406	17345.9	451.513	ring_4	4 N - GFP 2nM	1.25	mScarlet
6	21793.7	422.709	4572.01	95.0787	17221.7	433.27	ring_4	4 N - GFP 2nM	1.5	mScarlet
7	21703	441.222	4544.98	94.262	17158	451.179	ring_4	4 N - GFP 2nM	1.75	mScarlet
8	21615.7	440.218	4539.43	95.5371	17076.3	450.466	ring_4	4 N - GFP 2nM	2	mScarlet
9	21542.8	447.548	4529.17	94.4189	17013.6	457.399	ring_4	4 N - GFP 2nM	2.25	mScarlet
10	21465.8	443.461	4514	94.2527	16951.8	453.367	ring_4	4 N - GFP 2nM	2.5	mScarlet
11	21410.3	444.196	4499.72	95.0142	16910.6	454.244	ring_4	4 N - GFP 2nM	2.75	mScarlet
12	21345.2	447.458	4490.05	93.378	16855.2	457.097	ring_4	4 N - GFP 2nM	3	mScarlet
13	21303.2	447.062	4479.13	95.6788	16824.1	457.186	ring_4	4 N - GFP 2nM	3.25	mScarlet
14	21281.5	449.317	4465.57	94.4355	16816	459.134	ring_4	4 N - GFP 2nM	3.5	mScarlet
15	21245.3	449.677	4458.7	91.4915	16786.6	458.89	ring_4	4 N - GFP 2nM	3.75	mScarlet
0	21321.8	442.288	4534.98	74.7579	16786.8	448.562	ring_5	5 SR - GFP 2nM, LeuRS 0.05 nM	0	mScarlet
1	21696.9	469.9	4505.32	76.3195	17191.6	476.057	ring_5	5 SR - GFP 2nM, LeuRS 0.05 nM	0.25	mScarlet
2	21841.3	464.955	4501.87	76.2988	17339.5	471.174	ring_5	5 SR - GFP 2nM, LeuRS 0.05 nM	0.5	mScarlet
3	21774.1	457.026	4492.05	76.8178	17282	463.437	ring_5	5 SR - GFP 2nM, LeuRS 0.05 nM	0.75	mScarlet
4	21688.4	453.488	4482.48	80.4281	17206	460.564	ring_5	5 SR - GFP 2nM, LeuRS 0.05 nM	1	mScarlet
5	21552.4	473.007	4473.71	78.027	17078.7	479.4	ring_5	5 SR - GFP 2nM, LeuRS 0.05 nM	1.25	mScarlet
6	21526.2	441.619	4461.14	78.3048	17065.1	448.507	ring_5	5 SR - GFP 2nM, LeuRS 0.05 nM	1.5	mScarlet
7	21435.4	446.809	4441.22	76.2589	16994.2	453.27	ring_5	5 SR - GFP 2nM, LeuRS 0.05 nM	1.75	mScarlet
8	21389.5	448.031	4447.22	77.6922	16942.3	454.718	ring_5	5 SR - GFP 2nM, LeuRS 0.05 nM	2	mScarlet
9	21345.3	445.036	4441.29	75.9691	16904	451.473	ring_5	5 SR - GFP 2nM, LeuRS 0.05 nM	2.25	mScarlet
10	21307.9	453.901	4432.86	77.4874	16875	460.468	ring_5	5 SR - GFP 2nM, LeuRS 0.05 nM	2.5	mScarlet
11	21284.5	448.236	4422	81.082	16862.5	455.511	ring_5	5 SR - GFP 2nM, LeuRS 0.05 nM	2.75	mScarlet
12	21232.5	439.192	4419.9	77.7452	16812.6	446.02	ring_5	5 SR - GFP 2nM, LeuRS 0.05 nM	3	mScarlet
13	21191.7	452.135	4414.93	76.3816	16776.8	458.541	ring_5	5 SR - GFP 2nM, LeuRS 0.05 nM	3.25	mScarlet
14	21179.7	439.908	4405.4	77.4807	16774.3	446.679	ring_5	5 SR - GFP 2nM, LeuRS 0.05 nM	3.5	mScarlet
15	21151.5	447.94	4405.28	79.2871	16746.2	454.903	ring_5	5 SR - GFP 2nM, LeuRS 0.05 nM	3.75	mScarlet
0	21680.2	469.243	5955.59	93.8309	15724.6	478.532	ring_6	6 SR - GFP 2nM, LeuRS 0.05 nM	0	mScarlet
1	22853.7	495.358	5918.06	93.7853	16935.7	504.158	ring_6	6 SR - GFP 2nM, LeuRS 0.05 nM	0.25	mScarlet
2	23122.9	505.647	5918.75	95.9478	17204.1	514.669	ring_6	6 SR - GFP 2nM, LeuRS 0.05 nM	0.5	mScarlet
3	23128.1	489.835	5911.98	93.9154	17216.1	498.757	ring_6	6 SR - GFP 2nM, LeuRS 0.05 nM	0.75	mScarlet
4	23069.4	482.51	5897.87	94.0767	17171.6	491.595	ring_6	6 SR - GFP 2nM, LeuRS 0.05 nM	1	mScarlet
5	23041.7	484.895	5884.81	94.3778	17156.9	493.994	ring_6	6 SR - GFP 2nM, LeuRS 0.05 nM	1.25	mScarlet
6	22980.6	486.069	5869.11	91.9736	17111.5	494.694	ring_6	6 SR - GFP 2nM, LeuRS 0.05 nM	1.5	mScarlet
7	22901.5	498.632	5852.47	95.1796	17049	507.635	ring_6	6 SR - GFP 2nM, LeuRS 0.05 nM	1.75	mScarlet
8	22880.3	487.866	5843.07	94.643	17037.2	496.961	ring_6	6 SR - GFP 2nM, LeuRS 0.05 nM	2	mScarlet
9	22850.6	482.802	5829.88	91.9687	17020.7	491.484	ring_6	6 SR - GFP 2nM, LeuRS 0.05 nM	2.25	mScarlet
10	22830	502.434	5816.39	97.5644	17013.6	511.819	ring_6	6 SR - GFP 2nM, LeuRS 0.05 nM	2.5	mScarlet
11	22774.6	503.295	5807.08	93.1622	16967.5	511.844	ring_6	6 SR - GFP 2nM, LeuRS 0.05 nM	2.75	mScarlet
12	22739.6	503.336	5788.17	91.7832	16951.5	511.636	ring_6	6 SR - GFP 2nM, LeuRS 0.05 nM	3	mScarlet
13	22697.6	503.373	5786.14	95.8429	16911.4	512.416	ring_6	6 SR - GFP 2nM, LeuRS 0.05 nM	3.25	mScarlet
14	22693.1	496.962	5770.52	95.8879	16922.6	506.128	ring_6	6 SR - GFP 2nM, LeuRS 0.05 nM	3.5	mScarlet
15	22661.2	505.062	5761.19	94.1946	16900	513.771	ring_6	6 SR - GFP 2nM, LeuRS 0.05 nM	3.75	mScarlet
0	21078.4	461.336	5179.71	84.1152	15898.7	468.942	ring_7	7 SR - GFP 2nM, LeuRS 0.1 nM	0	mScarlet
1	21857.8	473.141	5152.95	88.5156	16704.9	481.35	ring_7	7 SR - GFP 2nM, LeuRS 0.1 nM	0.25	mScarlet
2	22149.1	481.693	5162.67	89.4001	16986.4	489.918	ring_7	7 SR - GFP 2nM, LeuRS 0.1 nM	0.5	mScarlet
3	22227.3	493.949	5156.02	86.8968	17071.3	501.534	ring_7	7 SR - GFP 2nM, LeuRS 0.1 nM	0.75	mScarlet
4	22177.4	480.234	5148.65	87.0255	17028.7	488.056	ring_7	7 SR - GFP 2nM, LeuRS 0.1 nM	1	mScarlet
5	22134.6	481.682	5144.3	88.8913	16990.3	489.816	ring_7	7 SR - GFP 2nM, LeuRS 0.1 nM	1.25	mScarlet
6	22101.3	490.059	5135.11	86.0098	16966.2	497.549	ring_7	7 SR - GFP 2nM, LeuRS 0.1 nM	1.5	mScarlet
7	22108.8	485.184	5130.4	88.2596	16978.4	493.147	ring_7	7 SR - GFP 2nM, LeuRS 0.1 nM	1.75	mScarlet
8	22060.9	498.137	5123.26	88.0624	16937.6	505.861	ring_7	7 SR - GFP 2nM, LeuRS 0.1 nM	2	mScarlet
9	22039.9	492.069	5118.26	86.0005	16921.6	499.528	ring_7	7 SR - GFP 2nM, LeuRS 0.1 nM	2.25	mScarlet
10	22040.1	488.24	5115.15	86.6862	16925	495.876	ring_7	7 SR - GFP 2nM, LeuRS 0.1 nM	2.5	mScarlet
11	21991.2	487.885	5106.92	86.9396	16884.3	495.571	ring_7	7 SR - GFP 2nM, LeuRS 0.1 nM	2.75	mScarlet
12	22001.9	492.084	5099	87.0774	16902.9	499.729	ring_7	7 SR - GFP 2nM, LeuRS 0.1 nM	3	mScarlet
13	21977.4	481.837	5091.38	87.9347	16886	489.795	ring_7	7 SR - GFP 2nM, LeuRS 0.1 nM	3.25	mScarlet
14	21971.6	488.357	5088.77	87.1106	16882.8	496.066	ring_7	7 SR - GFP 2nM, LeuRS 0.1 nM	3.5	mScarlet
15	21960.7	496.571	5083.42	87.0945	16877.3	504.151	ring_7	7 SR - GFP 2nM, LeuRS 0.1 nM	3.75	mScarlet
0	24006	619.259	7948.02	144.556	16057.9	635.908	ring_8	8 SR - GFP 2nM, LeuRS 0.1 nM	0	mScarlet
1	24768.7	630.409	7892.03	146.208	16876.7	647.142	ring_8	8 SR - GFP 2nM, LeuRS 0.1 nM	0.25	mScarlet
2	24944.5	642.137	7887.44	150.169	17057.1	659.463	ring_8	8 SR - GFP 2nM, LeuRS 0.1 nM	0.5	mScarlet
3	24810.9	632.473	7848.51	149.019	16962.4	649.792	ring_8	8 SR - GFP 2nM, LeuRS 0.1 nM	0.75	mScarlet
4	24679.9	629.789	7819.46	150.133	16860.5	647.436	ring_8	8 SR - GFP 2nM, LeuRS 0.1 nM	1	mScarlet
5	24566.2	624.736	7792.76	148.354	16773.4	642.109	ring_8	8 SR - GFP 2nM, LeuRS 0.1 nM	1.25	mScarlet
6	24448.1	632.536	7767.16	151.856	16681	650.509	ring_8	8 SR - GFP 2nM, LeuRS 0.1 nM	1.5	mScarlet
7	24383.4	623.737	7737.67	149.334	16645.7	641.364	ring_8	8 SR - GFP 2nM, LeuRS 0.1 nM	1.75	mScarlet
8	24268.1	627.598	7708.59	149.647	16559.5	645.193	ring_8	8 SR - GFP 2nM, LeuRS 0.1 nM	2	mScarlet
9	24217.6	632.45	7690.9	149.078	16526.7	649.783	ring_8	8 SR - GFP 2nM, LeuRS 0.1 nM	2.25	mScarlet
10	24177.4	624.379	7661.72	148.611	16515.7	641.821	ring_8	8 SR - GFP 2nM, LeuRS 0.1 nM	2.5	mScarlet
11	24111.1	623.661	7637.48	149.076	16473.6	641.231	ring_8	8 SR - GFP 2nM, LeuRS 0.1 nM	2.75	mScarlet
12	24049.8	630.598	7618.74	149.684	16431.1	648.12	ring_8	8 SR - GFP 2nM, LeuRS 0.1 nM	3	mScarlet
13	24010.6	625.478	7589.96	148.329	16420.7	642.825	ring_8	8 SR - GFP 2nM, LeuRS 0.1 nM	3.25	mScarlet
14	23990.5	632.597	7576.23	150.177	16414.3	650.178	ring_8	8 SR - GFP 2nM, LeuRS 0.1 nM	3.5	mScarlet
15	23928	632.475	7551.92	144.157	16376	648.696	ring_8	8 SR - GFP 2nM, LeuRS 0.1 nM	3.75	mScarlet
0	23059.4	429.944	8292.79	149.821	14766.6	455.301	ring_1	1 P - GFP 2nM	4	mScarlet
1	23169.6	432.862	8288.23	145.42	14881.4	456.636	ring_1	1 P - GFP 2nM	4.25	mScarlet
2	23282.7	437.311	8296.22	145.164	14986.5	460.775	ring_1	1 P - GFP 2nM	4.5	mScarlet
3	23342.8	429.471	8284.86	150.811	15057.9	455.181	ring_1	1 P - GFP 2nM	4.75	mScarlet
4	23436.5	441.161	8287.12	147.454	15149.4	465.151	ring_1	1 P - GFP 2nM	5	mScarlet
5	23514.4	441.314	8280.1	148.377	15234.3	465.589	ring_1	1 P - GFP 2nM	5.25	mScarlet
6	23552.3	448.626	8284.04	145.695	15268.2	471.691	ring_1	1 P - GFP 2nM	5.5	mScarlet
7	23567.6	426.927	8279.78	144.978	15287.8	450.872	ring_1	1 P - GFP 2nM	5.75	mScarlet
8	23628.8	438.391	8280.87	150.786	15348	463.598	ring_1	1 P - GFP 2nM	6	mScarlet
9	23615.8	449.686	8276.27	146.16	15339.6	472.843	ring_1	1 P - GFP 2nM	6.25	mScarlet
10	23610.5	430.986	8275.03	146.694	15335.5	455.267	ring_1	1 P - GFP 2nM	6.5	mScarlet
11	23626.9	443.268	8279.21	147.886	15347.7	467.287	ring_1	1 P - GFP 2nM	6.75	mScarlet
12	23631	448.568	8285.94	150.612	15345.1	473.178	ring_1	1 P - GFP 2nM	7	mScarlet
13	23626.3	443.177	8274.65	149.02	15351.7	467.561	ring_1	1 P - GFP 2nM	7.25	mScarlet
14	23626.1	440.792	8276.22	145.065	15349.9	464.049	ring_1	1 P - GFP 2nM	7.5	mScarlet
15	23623.9	447.28	8275.61	147.615	15348.3	471.01	ring_1	1 P - GFP 2nM	7.75	mScarlet
16	23599	441.48	8266.47	151.742	15332.5	466.83	ring_1	1 P - GFP 2nM	8	mScarlet
17	23600	445.344	8264.52	148.116	15335.4	469.329	ring_1	1 P - GFP 2nM	8.25	mScarlet
18	23598	440.562	8264.46	147.837	15333.5	464.705	ring_1	1 P - GFP 2nM	8.5	mScarlet
19	23573.1	446.634	8256.17	145.778	15316.9	469.823	ring_1	1 P - GFP 2nM	8.75	mScarlet
20	23577.5	455.41	8254.85	147.79	15322.6	478.791	ring_1	1 P - GFP 2nM	9	mScarlet
21	23558.1	437.918	8258.01	148.511	15300.1	462.415	ring_1	1 P - GFP 2nM	9.25	mScarlet
22	23523.8	452.475	8253.82	146.797	15270	475.692	ring_1	1 P - GFP 2nM	9.5	mScarlet
23	23518.5	452.471	8246.86	147.939	15271.7	476.042	ring_1	1 P - GFP 2nM	9.75	mScarlet
24	23501.9	448.951	8245.44	148.259	15256.4	472.797	ring_1	1 P - GFP 2nM	10	mScarlet
25	23467.7	452.252	8235.74	149.416	15232	476.295	ring_1	1 P - GFP 2nM	10.25	mScarlet
26	23444.2	450.45	8232.91	145.578	15211.3	473.39	ring_1	1 P - GFP 2nM	10.5	mScarlet
27	23430.3	442.465	8235.91	145.786	15194.4	465.863	ring_1	1 P - GFP 2nM	10.75	mScarlet
28	23420.8	441.438	8234.81	146.721	15186	465.183	ring_1	1 P - GFP 2nM	11	mScarlet
29	23374.4	460.227	8236.23	147.902	15138.1	483.409	ring_1	1 P - GFP 2nM	11.25	mScarlet
30	23343.6	456.095	8226.66	146.385	15117	479.01	ring_1	1 P - GFP 2nM	11.5	mScarlet
31	23348.1	450.581	8225.05	143.55	15123.1	472.895	ring_1	1 P - GFP 2nM	11.75	mScarlet
32	23333	451.003	8219.5	147.166	15113.5	474.406	ring_1	1 P - GFP 2nM	12	mScarlet
33	23327.3	458.106	8225.07	149.048	15102.3	481.744	ring_1	1 P - GFP 2nM	12.25	mScarlet
34	23312	466.924	8218.26	144.029	15093.8	488.633	ring_1	1 P - GFP 2nM	12.5	mScarlet
35	23258.4	441.884	8205.83	149.063	15052.6	466.349	ring_1	1 P - GFP 2nM	12.75	mScarlet
36	23286.9	446.806	8198.03	146.467	15088.9	470.2	ring_1	1 P - GFP 2nM	13	mScarlet
37	23260.4	457.489	8202.47	143.718	15057.9	479.532	ring_1	1 P - GFP 2nM	13.25	mScarlet
38	23233.3	451.109	8191.46	147.024	15041.8	474.463	ring_1	1 P - GFP 2nM	13.5	mScarlet
39	23246.8	452.567	8200.44	147.261	15046.4	475.923	ring_1	1 P - GFP 2nM	13.75	mScarlet
40	23206.2	452.547	8187.71	146.888	15018.5	475.788	ring_1	1 P - GFP 2nM	14	mScarlet
41	23210.7	466.454	8190.79	144.437	15019.9	488.305	ring_1	1 P - GFP 2nM	14.25	mScarlet
42	23207.4	456.911	8193.39	147.854	15014	480.238	ring_1	1 P - GFP 2nM	14.5	mScarlet
43	23179	461.339	8189.65	144.507	14989.4	483.442	ring_1	1 P - GFP 2nM	14.75	mScarlet
44	23174.2	465.243	8184.93	143.617	14989.3	486.905	ring_1	1 P - GFP 2nM	15	mScarlet
45	23148	461.212	8193.24	145.077	14954.8	483.491	ring_1	1 P - GFP 2nM	15.25	mScarlet
46	23159.1	462.288	8193.91	146.431	14965.2	484.925	ring_1	1 P - GFP 2nM	15.5	mScarlet
47	23152.9	460.606	8200.04	147.103	14952.9	483.526	ring_1	1 P - GFP 2nM	15.75	mScarlet
0	18668	440.958	3810.09	87.6523	14857.9	449.586	ring_2	2 P - GFP 2nM	4	mScarlet
1	18731.4	443.432	3810.93	87.5703	14920.4	451.996	ring_2	2 P - GFP 2nM	4.25	mScarlet
2	18778.9	447.643	3812.06	87.9617	14966.9	456.204	ring_2	2 P - GFP 2nM	4.5	mScarlet
3	18808.3	450.72	3810.03	86.1078	14998.3	458.871	ring_2	2 P - GFP 2nM	4.75	mScarlet
4	18827.9	441.219	3809.46	86.6022	15018.5	449.637	ring_2	2 P - GFP 2nM	5	mScarlet
5	18870.9	449.472	3808.56	88.9797	15062.3	458.195	ring_2	2 P - GFP 2nM	5.25	mScarlet
6	18890.2	442.493	3807.43	89.0205	15082.8	451.359	ring_2	2 P - GFP 2nM	5.5	mScarlet
7	18880.7	448.356	3807.86	86.2377	15072.9	456.575	ring_2	2 P - GFP 2nM	5.75	mScarlet
8	18898.9	456.238	3813	88.4676	15085.9	464.736	ring_2	2 P - GFP 2nM	6	mScarlet
9	18890.4	456.648	3815.64	85.7724	15074.7	464.634	ring_2	2 P - GFP 2nM	6.25	mScarlet
10	18905.8	453.019	3810.55	86.9022	15095.3	461.279	ring_2	2 P - GFP 2nM	6.5	mScarlet
11	18901.7	450.222	3814.24	90.2052	15087.5	459.17	ring_2	2 P - GFP 2nM	6.75	mScarlet
12	18905.6	455.901	3814.04	89.8965	15091.6	464.679	ring_2	2 P - GFP 2nM	7	mScarlet
13	18903.6	451.71	3814.39	90.0232	15089.2	460.593	ring_2	2 P - GFP 2nM	7.25	mScarlet
14	18893.4	457.059	3813.18	87.3337	15080.2	465.328	ring_2	2 P - GFP 2nM	7.5	mScarlet
15	18898.4	453.511	3813.33	90.8598	15085.1	462.523	ring_2	2 P - GFP 2nM	7.75	mScarlet
16	18873.7	460.054	3811.92	88.6798	15061.8	468.523	ring_2	2 P - GFP 2nM	8	mScarlet
17	18888.7	456.472	3813.7	88.1526	15075	464.906	ring_2	2 P - GFP 2nM	8.25	mScarlet
18	18865.3	453.504	3807.92	86.0473	15057.4	461.595	ring_2	2 P - GFP 2nM	8.5	mScarlet
19	18872.6	461.303	3807.35	87.9067	15065.3	469.604	ring_2	2 P - GFP 2nM	8.75	mScarlet
20	18852.8	456.961	3807.7	87.8263	15045.1	465.324	ring_2	2 P - GFP 2nM	9	mScarlet
21	18840.2	459.596	3804.58	86.6547	15035.6	467.694	ring_2	2 P - GFP 2nM	9.25	mScarlet
22	18838.3	457.79	3803.32	88.756	15035	466.314	ring_2	2 P - GFP 2nM	9.5	mScarlet
23	18822	462.426	3807.09	86.3967	15014.9	470.427	ring_2	2 P - GFP 2nM	9.75	mScarlet
24	18814.3	442.18	3804.81	86.3593	15009.5	450.534	ring_2	2 P - GFP 2nM	10	mScarlet
25	18793.8	453.561	3796.26	86.7127	14997.5	461.776	ring_2	2 P - GFP 2nM	10.25	mScarlet
26	18793.5	453.574	3800.49	87.3431	14993	461.907	ring_2	2 P - GFP 2nM	10.5	mScarlet
27	18801.3	454.893	3804.44	89.1806	14996.8	463.552	ring_2	2 P - GFP 2nM	10.75	mScarlet
28	18765.5	461.363	3804.07	87.5722	14961.4	469.601	ring_2	2 P - GFP 2nM	11	mScarlet
29	18732.9	449.113	3801.4	88.3599	14931.5	457.723	ring_2	2 P - GFP 2nM	11.25	mScarlet
30	18714.3	447.064	3800.97	89.6017	14913.3	455.955	ring_2	2 P - GFP 2nM	11.5	mScarlet
31	18701.4	443.652	3797.8	86.7196	14903.6	452.048	ring_2	2 P - GFP 2nM	11.75	mScarlet
32	18695.4	453.869	3798.48	87.6672	14896.9	462.258	ring_2	2 P - GFP 2nM	12	mScarlet
33	18688.7	456.617	3797.44	88.1877	14891.3	465.055	ring_2	2 P - GFP 2nM	12.25	mScarlet
34	18689.7	463.054	3797.37	88.5963	14892.3	471.453	ring_2	2 P - GFP 2nM	12.5	mScarlet
35	18657	457.721	3794.03	88.6141	14863	466.22	ring_2	2 P - GFP 2nM	12.75	mScarlet
36	18651.8	460.637	3790.55	86.3439	14861.3	468.66	ring_2	2 P - GFP 2nM	13	mScarlet
37	18640.5	475.048	3790.38	86.4739	14850.1	482.855	ring_2	2 P - GFP 2nM	13.25	mScarlet
38	18617.9	474.761	3787.67	86.1442	14830.3	482.513	ring_2	2 P - GFP 2nM	13.5	mScarlet
39	18628.4	456.701	3787.02	85.4953	14841.4	464.635	ring_2	2 P - GFP 2nM	13.75	mScarlet
40	18602.3	473.638	3780.9	85.2957	14821.4	481.257	ring_2	2 P - GFP 2nM	14	mScarlet
41	18603.8	461.747	3785.92	87.7201	14817.8	470.006	ring_2	2 P - GFP 2nM	14.25	mScarlet
42	18597.4	456.232	3782.72	88.8387	14814.7	464.801	ring_2	2 P - GFP 2nM	14.5	mScarlet
43	18614	454.614	3783.75	86.4298	14830.3	462.756	ring_2	2 P - GFP 2nM	14.75	mScarlet
44	18582.6	454.579	3783.98	86.8673	14798.6	462.804	ring_2	2 P - GFP 2nM	15	mScarlet
45	18574.4	455.642	3781.89	86.7508	14792.5	463.827	ring_2	2 P - GFP 2nM	15.25	mScarlet
46	18576.2	463.587	3782.32	85.9781	14793.9	471.493	ring_2	2 P - GFP 2nM	15.5	mScarlet
47	18567.5	458.451	3781.87	88.295	14785.7	466.876	ring_2	2 P - GFP 2nM	15.75	mScarlet
0	20048.4	406.367	4399.85	94.3831	15648.5	417.184	ring_3	3 N - GFP 2nM	4	mScarlet
1	17239.1	350.658	4382.68	94.3034	12856.4	363.117	ring_3	3 N - GFP 2nM	4.25	mScarlet
2	14915.8	295.392	4373.09	94.4789	10542.7	310.134	ring_3	3 N - GFP 2nM	4.5	mScarlet
3	13007	243.953	4360.58	93.2493	8646.42	261.168	ring_3	3 N - GFP 2nM	4.75	mScarlet
4	11432.6	211.999	4351.5	92.4215	7081.11	231.269	ring_3	3 N - GFP 2nM	5	mScarlet
5	10158.5	189.433	4339.75	90.5787	5818.77	209.975	ring_3	3 N - GFP 2nM	5.25	mScarlet
6	9119.01	162.532	4332.98	92.5375	4786.03	187.029	ring_3	3 N - GFP 2nM	5.5	mScarlet
7	8277.31	143.656	4324.75	90.5545	3952.56	169.815	ring_3	3 N - GFP 2nM	5.75	mScarlet
8	7583.27	130.633	4317	90.1185	3266.27	158.702	ring_3	3 N - GFP 2nM	6	mScarlet
9	7020.82	117.041	4310.27	90.5856	2710.54	148.001	ring_3	3 N - GFP 2nM	6.25	mScarlet
10	6556.1	110.969	4304.22	89.6941	2251.88	142.686	ring_3	3 N - GFP 2nM	6.5	mScarlet
11	6177.27	104.752	4294.75	91.1278	1882.52	138.843	ring_3	3 N - GFP 2nM	6.75	mScarlet
12	5864.22	101.942	4289.26	89.3971	1574.95	135.587	ring_3	3 N - GFP 2nM	7	mScarlet
13	5612.46	97.3792	4281.76	87.4576	1330.71	130.887	ring_3	3 N - GFP 2nM	7.25	mScarlet
14	5408.88	92.8435	4279.03	86.2622	1129.84	126.732	ring_3	3 N - GFP 2nM	7.5	mScarlet
15	5247.75	88.4332	4273.21	88.5199	974.534	125.125	ring_3	3 N - GFP 2nM	7.75	mScarlet
16	5109.78	86.255	4264.88	87.5408	844.892	122.896	ring_3	3 N - GFP 2nM	8	mScarlet
17	4993.47	87.6969	4259.27	86.2896	734.194	123.031	ring_3	3 N - GFP 2nM	8.25	mScarlet
18	4900.84	86.88	4256.75	88.1846	644.084	123.793	ring_3	3 N - GFP 2nM	8.5	mScarlet
19	4824.93	84.1646	4252.23	84.8779	572.702	119.532	ring_3	3 N - GFP 2nM	8.75	mScarlet
20	4755.04	82.9935	4245.8	84.9711	509.241	118.777	ring_3	3 N - GFP 2nM	9	mScarlet
21	4702.55	85.5981	4238.35	84.7993	464.208	120.49	ring_3	3 N - GFP 2nM	9.25	mScarlet
22	4656.12	85.4859	4235.69	83.9706	420.432	119.829	ring_3	3 N - GFP 2nM	9.5	mScarlet
23	4620.61	81.8535	4231.75	83.7297	388.853	117.093	ring_3	3 N - GFP 2nM	9.75	mScarlet
24	4585.71	80.8557	4223.42	83.3536	362.29	116.127	ring_3	3 N - GFP 2nM	10	mScarlet
25	4555.82	80.3374	4218.56	83.9069	337.267	116.166	ring_3	3 N - GFP 2nM	10.25	mScarlet
26	4529.23	83.2394	4212.35	83.7079	316.886	118.05	ring_3	3 N - GFP 2nM	10.5	mScarlet
27	4513.04	80.0561	4207.78	83.2824	305.255	115.52	ring_3	3 N - GFP 2nM	10.75	mScarlet
28	4491.48	82.0032	4207.24	84.8216	284.24	117.98	ring_3	3 N - GFP 2nM	11	mScarlet
29	4478.67	80.7484	4197.9	81.3603	280.773	114.629	ring_3	3 N - GFP 2nM	11.25	mScarlet
30	4458.76	80.0019	4194.95	82.5472	263.807	114.954	ring_3	3 N - GFP 2nM	11.5	mScarlet
31	4443.43	81.4193	4189.86	81.8461	253.567	115.446	ring_3	3 N - GFP 2nM	11.75	mScarlet
32	4428.34	77.2726	4184.54	82.0711	243.792	112.724	ring_3	3 N - GFP 2nM	12	mScarlet
33	4422.33	80.6084	4182.57	83.2141	239.764	115.855	ring_3	3 N - GFP 2nM	12.25	mScarlet
34	4404.51	80.1801	4177.71	80.6444	226.807	113.721	ring_3	3 N - GFP 2nM	12.5	mScarlet
35	4394.38	78.1547	4170.78	83.5471	223.609	114.404	ring_3	3 N - GFP 2nM	12.75	mScarlet
36	4385.2	80.3793	4166.85	81.9381	218.345	114.781	ring_3	3 N - GFP 2nM	13	mScarlet
37	4379.15	78.8357	4163.66	81.5426	215.492	113.421	ring_3	3 N - GFP 2nM	13.25	mScarlet
38	4370	77.9478	4159.16	80.896	210.842	112.339	ring_3	3 N - GFP 2nM	13.5	mScarlet
39	4363.77	81.0917	4154.29	80.8145	209.485	114.485	ring_3	3 N - GFP 2nM	13.75	mScarlet
40	4353.84	78.8936	4147.08	79.9437	206.761	112.317	ring_3	3 N - GFP 2nM	14	mScarlet
41	4346.47	76.6487	4142.7	80.3319	203.77	111.033	ring_3	3 N - GFP 2nM	14.25	mScarlet
42	4338.55	78.2363	4139.42	76.955	199.134	109.741	ring_3	3 N - GFP 2nM	14.5	mScarlet
43	4334.07	78.4519	4137.28	78.692	196.796	111.118	ring_3	3 N - GFP 2nM	14.75	mScarlet
44	4323.39	78.7563	4136.55	80.969	186.838	112.954	ring_3	3 N - GFP 2nM	15	mScarlet
45	4319.2	79.8888	4126.4	77.2325	192.795	111.117	ring_3	3 N - GFP 2nM	15.25	mScarlet
46	4313.73	77.3151	4124.86	79.8121	188.863	111.12	ring_3	3 N - GFP 2nM	15.5	mScarlet
47	4308.11	77.5211	4119.75	79.0128	188.356	110.691	ring_3	3 N - GFP 2nM	15.75	mScarlet
0	21176.3	449.753	4448.09	90.2404	16728.2	458.717	ring_4	4 N - GFP 2nM	4	mScarlet
1	18116.2	355.782	4420.43	90.2034	13695.8	367.039	ring_4	4 N - GFP 2nM	4.25	mScarlet
2	15593.2	300.226	4406.7	91.771	11186.5	313.939	ring_4	4 N - GFP 2nM	4.5	mScarlet
3	13539.3	257.644	4390.61	89.3273	9148.73	272.69	ring_4	4 N - GFP 2nM	4.75	mScarlet
4	11875.2	211.552	4383.61	88.265	7491.59	229.227	ring_4	4 N - GFP 2nM	5	mScarlet
5	10526	189.332	4370.8	87.196	6155.19	208.446	ring_4	4 N - GFP 2nM	5.25	mScarlet
6	9423.21	169.726	4359.27	86.6819	5063.94	190.58	ring_4	4 N - GFP 2nM	5.5	mScarlet
7	8535.32	144.133	4351.9	86.0041	4183.42	167.842	ring_4	4 N - GFP 2nM	5.75	mScarlet
8	7812.5	141.252	4343.07	90.0773	3469.43	167.529	ring_4	4 N - GFP 2nM	6	mScarlet
9	7219.98	125.541	4337.27	87.3697	2882.71	152.951	ring_4	4 N - GFP 2nM	6.25	mScarlet
10	6742.59	118.881	4325.5	87.6203	2417.08	147.682	ring_4	4 N - GFP 2nM	6.5	mScarlet
11	6348.86	112.183	4315.42	86.8197	2033.44	141.855	ring_4	4 N - GFP 2nM	6.75	mScarlet
12	6034.48	110.084	4306.82	86.9541	1727.67	140.284	ring_4	4 N - GFP 2nM	7	mScarlet
13	5772.74	103.169	4298.04	84.6634	1474.7	133.461	ring_4	4 N - GFP 2nM	7.25	mScarlet
14	5568.05	99.5765	4290.26	85.9057	1277.79	131.512	ring_4	4 N - GFP 2nM	7.5	mScarlet
15	5392.42	95.0329	4282.8	85.7619	1109.61	128.009	ring_4	4 N - GFP 2nM	7.75	mScarlet
16	5255.69	94.4131	4277.87	85.0869	977.826	127.097	ring_4	4 N - GFP 2nM	8	mScarlet
17	5141.73	92.3718	4270.28	84.3935	871.441	125.119	ring_4	4 N - GFP 2nM	8.25	mScarlet
18	5042.73	92.1783	4264.11	83.9239	778.612	124.66	ring_4	4 N - GFP 2nM	8.5	mScarlet
19	4970.09	92.2004	4259.46	86.6395	710.634	126.52	ring_4	4 N - GFP 2nM	8.75	mScarlet
20	4899.47	92.1895	4248.99	85.7492	650.477	125.904	ring_4	4 N - GFP 2nM	9	mScarlet
21	4848.81	92.3115	4245.71	83.2563	603.095	124.31	ring_4	4 N - GFP 2nM	9.25	mScarlet
22	4797.09	88.6263	4236.86	82.3092	560.235	120.952	ring_4	4 N - GFP 2nM	9.5	mScarlet
23	4759.52	90.9877	4232.1	82.556	527.426	122.859	ring_4	4 N - GFP 2nM	9.75	mScarlet
24	4721.88	87.7245	4222.5	80.822	499.375	119.28	ring_4	4 N - GFP 2nM	10	mScarlet
25	4691.09	87.3213	4219.15	81.5454	471.938	119.477	ring_4	4 N - GFP 2nM	10.25	mScarlet
26	4664.84	87.8675	4210.14	82.6896	454.705	120.658	ring_4	4 N - GFP 2nM	10.5	mScarlet
27	4648.02	86.0242	4204.52	82.8543	443.502	119.436	ring_4	4 N - GFP 2nM	10.75	mScarlet
28	4625.7	89.1534	4201.5	80.0757	424.194	119.835	ring_4	4 N - GFP 2nM	11	mScarlet
29	4607.74	87.4673	4191.92	80.8423	415.817	119.105	ring_4	4 N - GFP 2nM	11.25	mScarlet
30	4590.6	86.6613	4189.37	82.1	401.231	119.376	ring_4	4 N - GFP 2nM	11.5	mScarlet
31	4576.13	86.2481	4185.42	80.4233	390.713	117.926	ring_4	4 N - GFP 2nM	11.75	mScarlet
32	4560.28	85.3361	4179.41	79.5709	380.87	116.678	ring_4	4 N - GFP 2nM	12	mScarlet
33	4549.64	85.3389	4171.3	79.672	378.338	116.749	ring_4	4 N - GFP 2nM	12.25	mScarlet
34	4536.25	84.2605	4162.84	79.6886	373.409	115.975	ring_4	4 N - GFP 2nM	12.5	mScarlet
35	4523.83	85.1255	4161.32	79.9963	362.514	116.815	ring_4	4 N - GFP 2nM	12.75	mScarlet
36	4515.12	83.3483	4156.93	79.1771	358.195	114.961	ring_4	4 N - GFP 2nM	13	mScarlet
37	4504.89	83.4592	4152	80.8645	352.882	116.209	ring_4	4 N - GFP 2nM	13.25	mScarlet
38	4491.49	85.704	4145.51	79.6077	345.975	116.972	ring_4	4 N - GFP 2nM	13.5	mScarlet
39	4483.8	83.0201	4139.33	80.2721	344.471	115.481	ring_4	4 N - GFP 2nM	13.75	mScarlet
40	4472.43	83.1432	4134.26	78.6036	338.171	114.417	ring_4	4 N - GFP 2nM	14	mScarlet
41	4462.66	83.3864	4128.08	79.1956	334.589	115.001	ring_4	4 N - GFP 2nM	14.25	mScarlet
42	4455.3	83.7072	4122.24	77.324	333.052	113.956	ring_4	4 N - GFP 2nM	14.5	mScarlet
43	4448.75	80.6162	4122.31	79.6822	326.438	113.35	ring_4	4 N - GFP 2nM	14.75	mScarlet
44	4442.52	81.2183	4116.5	77.1165	326.024	111.997	ring_4	4 N - GFP 2nM	15	mScarlet
45	4434.61	84.0915	4111.05	80.0903	323.561	116.129	ring_4	4 N - GFP 2nM	15.25	mScarlet
46	4426.2	80.0928	4109.17	75.6887	317.023	110.198	ring_4	4 N - GFP 2nM	15.5	mScarlet
47	4420.1	82.6758	4101.38	76.8679	318.717	112.889	ring_4	4 N - GFP 2nM	15.75	mScarlet
0	21124.5	440.5	4395.58	76.9005	16728.9	447.163	ring_5	5 SR - GFP 2nM, LeuRS 0.05 nM	4	mScarlet
1	17914	353.212	4375.81	77.8197	13538.2	361.683	ring_5	5 SR - GFP 2nM, LeuRS 0.05 nM	4.25	mScarlet
2	15322.9	310.277	4364.78	78.3441	10958.2	320.015	ring_5	5 SR - GFP 2nM, LeuRS 0.05 nM	4.5	mScarlet
3	13225.5	255.946	4355.17	78.298	8870.35	267.654	ring_5	5 SR - GFP 2nM, LeuRS 0.05 nM	4.75	mScarlet
4	11518.7	217.848	4344.62	79.3566	7174.11	231.852	ring_5	5 SR - GFP 2nM, LeuRS 0.05 nM	5	mScarlet
5	10140.2	185.669	4337.23	77.9109	5802.95	201.353	ring_5	5 SR - GFP 2nM, LeuRS 0.05 nM	5.25	mScarlet
6	9047.42	154.331	4329.64	73.3022	4717.79	170.855	ring_5	5 SR - GFP 2nM, LeuRS 0.05 nM	5.5	mScarlet
7	8162.6	147.3	4323.35	78.0097	3839.25	166.682	ring_5	5 SR - GFP 2nM, LeuRS 0.05 nM	5.75	mScarlet
8	7446.28	129.146	4319.68	76.757	3126.6	150.234	ring_5	5 SR - GFP 2nM, LeuRS 0.05 nM	6	mScarlet
9	6866.56	119.734	4314.78	75.4226	2551.78	141.509	ring_5	5 SR - GFP 2nM, LeuRS 0.05 nM	6.25	mScarlet
10	6402.93	110.771	4308.23	77.1454	2094.7	134.988	ring_5	5 SR - GFP 2nM, LeuRS 0.05 nM	6.5	mScarlet
11	6024.9	101.085	4298.36	78.5899	1726.54	128.041	ring_5	5 SR - GFP 2nM, LeuRS 0.05 nM	6.75	mScarlet
12	5725.46	94.4377	4296.17	77.5553	1429.29	122.202	ring_5	5 SR - GFP 2nM, LeuRS 0.05 nM	7	mScarlet
13	5481.04	91.4606	4286.42	75.7464	1194.62	118.754	ring_5	5 SR - GFP 2nM, LeuRS 0.05 nM	7.25	mScarlet
14	5293.11	90.0067	4285.43	76.5285	1007.68	118.143	ring_5	5 SR - GFP 2nM, LeuRS 0.05 nM	7.5	mScarlet
15	5137.13	85.0029	4279.81	75.8113	857.317	113.898	ring_5	5 SR - GFP 2nM, LeuRS 0.05 nM	7.75	mScarlet
16	5011.13	84.4561	4272.78	78.1116	738.344	115.04	ring_5	5 SR - GFP 2nM, LeuRS 0.05 nM	8	mScarlet
17	4905.4	81.8705	4271.37	75.4214	634.031	111.316	ring_5	5 SR - GFP 2nM, LeuRS 0.05 nM	8.25	mScarlet
18	4820.98	79.9471	4266.55	76.6223	554.433	110.736	ring_5	5 SR - GFP 2nM, LeuRS 0.05 nM	8.5	mScarlet
19	4752.78	83.5103	4265.46	75.8766	487.32	112.833	ring_5	5 SR - GFP 2nM, LeuRS 0.05 nM	8.75	mScarlet
20	4692.23	77.6576	4254.55	75.6498	437.68	108.414	ring_5	5 SR - GFP 2nM, LeuRS 0.05 nM	9	mScarlet
21	4647.98	80.7992	4252.54	76.1072	395.439	110.999	ring_5	5 SR - GFP 2nM, LeuRS 0.05 nM	9.25	mScarlet
22	4610.79	79.2994	4249.32	73.6161	361.463	108.202	ring_5	5 SR - GFP 2nM, LeuRS 0.05 nM	9.5	mScarlet
23	4571.02	78.2385	4246.41	75.5675	324.603	108.774	ring_5	5 SR - GFP 2nM, LeuRS 0.05 nM	9.75	mScarlet
24	4543.93	75.9675	4238.03	74.825	305.897	106.629	ring_5	5 SR - GFP 2nM, LeuRS 0.05 nM	10	mScarlet
25	4519.51	74.4302	4233.91	76.0934	285.601	106.443	ring_5	5 SR - GFP 2nM, LeuRS 0.05 nM	10.25	mScarlet
26	4496.34	76.0213	4227.98	74.945	268.363	106.752	ring_5	5 SR - GFP 2nM, LeuRS 0.05 nM	10.5	mScarlet
27	4478.67	78.3201	4224.32	73.3255	254.352	107.288	ring_5	5 SR - GFP 2nM, LeuRS 0.05 nM	10.75	mScarlet
28	4464.62	77.5881	4223.09	75.9217	241.534	108.554	ring_5	5 SR - GFP 2nM, LeuRS 0.05 nM	11	mScarlet
29	4448.89	77.1054	4219.64	75.317	229.254	107.786	ring_5	5 SR - GFP 2nM, LeuRS 0.05 nM	11.25	mScarlet
30	4435.7	77.879	4213.43	75.2325	222.272	108.282	ring_5	5 SR - GFP 2nM, LeuRS 0.05 nM	11.5	mScarlet
31	4425.4	77.2415	4206.33	75.9567	219.072	108.331	ring_5	5 SR - GFP 2nM, LeuRS 0.05 nM	11.75	mScarlet
32	4414.15	78.2031	4202.62	74.2715	211.532	107.852	ring_5	5 SR - GFP 2nM, LeuRS 0.05 nM	12	mScarlet
33	4404.47	76.9707	4201.24	73.944	203.227	106.734	ring_5	5 SR - GFP 2nM, LeuRS 0.05 nM	12.25	mScarlet
34	4394.09	77.0413	4194.94	72.9715	199.155	106.114	ring_5	5 SR - GFP 2nM, LeuRS 0.05 nM	12.5	mScarlet
35	4385.44	78.2564	4188.53	72.6253	196.914	106.764	ring_5	5 SR - GFP 2nM, LeuRS 0.05 nM	12.75	mScarlet
36	4378.58	76.4383	4188.64	73.405	189.946	105.977	ring_5	5 SR - GFP 2nM, LeuRS 0.05 nM	13	mScarlet
37	4372.34	77.0624	4186.25	75.1488	186.089	107.638	ring_5	5 SR - GFP 2nM, LeuRS 0.05 nM	13.25	mScarlet
38	4358.15	76.6338	4176.45	73.1016	181.702	105.908	ring_5	5 SR - GFP 2nM, LeuRS 0.05 nM	13.5	mScarlet
39	4352.74	74.2404	4172.36	74.2538	180.378	105.001	ring_5	5 SR - GFP 2nM, LeuRS 0.05 nM	13.75	mScarlet
40	4344.11	76.4457	4166.67	73.7895	177.435	106.249	ring_5	5 SR - GFP 2nM, LeuRS 0.05 nM	14	mScarlet
41	4337.29	74.7395	4162.11	70.9145	175.173	103.028	ring_5	5 SR - GFP 2nM, LeuRS 0.05 nM	14.25	mScarlet
42	4332.42	76.993	4160.45	73.599	171.97	106.512	ring_5	5 SR - GFP 2nM, LeuRS 0.05 nM	14.5	mScarlet
43	4325.97	79.6111	4157.51	74.3387	168.461	108.923	ring_5	5 SR - GFP 2nM, LeuRS 0.05 nM	14.75	mScarlet
44	4316.59	76.0646	4153.37	74.0149	163.223	106.132	ring_5	5 SR - GFP 2nM, LeuRS 0.05 nM	15	mScarlet
45	4314.11	78.0282	4149.4	70.251	164.709	104.993	ring_5	5 SR - GFP 2nM, LeuRS 0.05 nM	15.25	mScarlet
46	4305.86	76.4529	4144.04	74.1437	161.823	106.5	ring_5	5 SR - GFP 2nM, LeuRS 0.05 nM	15.5	mScarlet
47	4298	76.2676	4139.48	73.041	158.522	105.602	ring_5	5 SR - GFP 2nM, LeuRS 0.05 nM	15.75	mScarlet
0	22612.6	503.667	5750.67	93.35	16862	512.245	ring_6	6 SR - GFP 2nM, LeuRS 0.05 nM	4	mScarlet
1	19355.5	386.768	5724	93.1634	13631.5	397.831	ring_6	6 SR - GFP 2nM, LeuRS 0.05 nM	4.25	mScarlet
2	16730.6	329.132	5713.28	93.32	11017.3	342.106	ring_6	6 SR - GFP 2nM, LeuRS 0.05 nM	4.5	mScarlet
3	14637.6	278.419	5701.86	95.3419	8935.71	294.291	ring_6	6 SR - GFP 2nM, LeuRS 0.05 nM	4.75	mScarlet
4	12931.8	237.522	5683.27	93.6817	7248.55	255.329	ring_6	6 SR - GFP 2nM, LeuRS 0.05 nM	5	mScarlet
5	11561.6	208.988	5671.5	92.5328	5890.08	228.557	ring_6	6 SR - GFP 2nM, LeuRS 0.05 nM	5.25	mScarlet
6	10443	180.764	5661.97	93.0953	4781.08	203.328	ring_6	6 SR - GFP 2nM, LeuRS 0.05 nM	5.5	mScarlet
7	9547.37	156.22	5654.67	91.9925	3892.7	181.294	ring_6	6 SR - GFP 2nM, LeuRS 0.05 nM	5.75	mScarlet
8	8828.95	144.296	5639.14	92.8451	3189.81	171.585	ring_6	6 SR - GFP 2nM, LeuRS 0.05 nM	6	mScarlet
9	8245.44	132.374	5627.31	92.8104	2618.13	161.668	ring_6	6 SR - GFP 2nM, LeuRS 0.05 nM	6.25	mScarlet
10	7770.81	123.647	5619.48	94.01	2151.33	155.327	ring_6	6 SR - GFP 2nM, LeuRS 0.05 nM	6.5	mScarlet
11	7397.44	116.213	5609.54	92.2685	1787.91	148.388	ring_6	6 SR - GFP 2nM, LeuRS 0.05 nM	6.75	mScarlet
12	7088.68	110.566	5599.65	88.905	1489.03	141.876	ring_6	6 SR - GFP 2nM, LeuRS 0.05 nM	7	mScarlet
13	6841.62	108.646	5589.34	89.4937	1252.28	140.759	ring_6	6 SR - GFP 2nM, LeuRS 0.05 nM	7.25	mScarlet
14	6637.35	103.811	5581.33	90.3165	1056.02	137.6	ring_6	6 SR - GFP 2nM, LeuRS 0.05 nM	7.5	mScarlet
15	6474.8	101.884	5569.67	92.0649	905.138	137.318	ring_6	6 SR - GFP 2nM, LeuRS 0.05 nM	7.75	mScarlet
16	6333.33	99.0543	5560.36	88.6065	772.969	132.902	ring_6	6 SR - GFP 2nM, LeuRS 0.05 nM	8	mScarlet
17	6225.78	98.017	5548.46	90.504	677.317	133.41	ring_6	6 SR - GFP 2nM, LeuRS 0.05 nM	8.25	mScarlet
18	6137.24	97.0842	5538.77	88.5885	598.464	131.428	ring_6	6 SR - GFP 2nM, LeuRS 0.05 nM	8.5	mScarlet
19	6063.07	97.936	5532.61	90.7839	530.453	133.541	ring_6	6 SR - GFP 2nM, LeuRS 0.05 nM	8.75	mScarlet
20	6006.07	95.9869	5526.91	90.3617	479.153	131.828	ring_6	6 SR - GFP 2nM, LeuRS 0.05 nM	9	mScarlet
21	5950.07	95.2362	5514.4	89.1123	435.668	130.426	ring_6	6 SR - GFP 2nM, LeuRS 0.05 nM	9.25	mScarlet
22	5902.21	96.77	5508.07	90.8324	394.143	132.721	ring_6	6 SR - GFP 2nM, LeuRS 0.05 nM	9.5	mScarlet
23	5862.62	97.1254	5494.63	87.9205	367.988	131.009	ring_6	6 SR - GFP 2nM, LeuRS 0.05 nM	9.75	mScarlet
24	5830.38	95.5804	5486.71	89.0574	343.67	130.64	ring_6	6 SR - GFP 2nM, LeuRS 0.05 nM	10	mScarlet
25	5803.24	98.1987	5479.87	88.2506	323.367	132.027	ring_6	6 SR - GFP 2nM, LeuRS 0.05 nM	10.25	mScarlet
26	5774.53	99.179	5471.6	90.8073	302.926	134.471	ring_6	6 SR - GFP 2nM, LeuRS 0.05 nM	10.5	mScarlet
27	5751.4	98.3931	5461.21	88.011	290.19	132.012	ring_6	6 SR - GFP 2nM, LeuRS 0.05 nM	10.75	mScarlet
28	5731.19	95.2542	5452.12	88.6408	279.069	130.117	ring_6	6 SR - GFP 2nM, LeuRS 0.05 nM	11	mScarlet
29	5712.68	95.983	5447.14	90.3931	265.541	131.847	ring_6	6 SR - GFP 2nM, LeuRS 0.05 nM	11.25	mScarlet
30	5698.76	96.457	5436.07	87.8268	262.688	130.451	ring_6	6 SR - GFP 2nM, LeuRS 0.05 nM	11.5	mScarlet
31	5677.93	96.098	5426.67	90.3979	251.258	131.934	ring_6	6 SR - GFP 2nM, LeuRS 0.05 nM	11.75	mScarlet
32	5664.08	94.9937	5420.96	89.3087	243.119	130.383	ring_6	6 SR - GFP 2nM, LeuRS 0.05 nM	12	mScarlet
33	5652.2	98.3737	5413.27	87.7226	238.932	131.805	ring_6	6 SR - GFP 2nM, LeuRS 0.05 nM	12.25	mScarlet
34	5639.41	95.9987	5406.8	89.9846	232.611	131.579	ring_6	6 SR - GFP 2nM, LeuRS 0.05 nM	12.5	mScarlet
35	5617.85	97.0771	5394.11	89.9055	223.74	132.314	ring_6	6 SR - GFP 2nM, LeuRS 0.05 nM	12.75	mScarlet
36	5610.82	98.5594	5387.47	85.1287	223.347	130.234	ring_6	6 SR - GFP 2nM, LeuRS 0.05 nM	13	mScarlet
37	5597.95	97.2297	5380.75	87.4455	217.2	130.768	ring_6	6 SR - GFP 2nM, LeuRS 0.05 nM	13.25	mScarlet
38	5586.76	96.3607	5374.61	86.4589	212.158	129.462	ring_6	6 SR - GFP 2nM, LeuRS 0.05 nM	13.5	mScarlet
39	5574.53	96.6383	5365.94	85.9873	208.595	129.355	ring_6	6 SR - GFP 2nM, LeuRS 0.05 nM	13.75	mScarlet
40	5559.52	96.7122	5352.67	86.6289	206.853	129.838	ring_6	6 SR - GFP 2nM, LeuRS 0.05 nM	14	mScarlet
41	5548.59	94.4156	5347.63	86.7878	200.951	128.244	ring_6	6 SR - GFP 2nM, LeuRS 0.05 nM	14.25	mScarlet
42	5538.81	97.3667	5343.12	85.4657	195.684	129.556	ring_6	6 SR - GFP 2nM, LeuRS 0.05 nM	14.5	mScarlet
43	5530.36	94.0686	5333.2	86.7097	197.153	127.935	ring_6	6 SR - GFP 2nM, LeuRS 0.05 nM	14.75	mScarlet
44	5520.99	97.6735	5324.11	88.7262	196.878	131.956	ring_6	6 SR - GFP 2nM, LeuRS 0.05 nM	15	mScarlet
45	5508.45	96.8033	5316.79	85.9136	191.659	129.43	ring_6	6 SR - GFP 2nM, LeuRS 0.05 nM	15.25	mScarlet
46	5498.79	96.9657	5314.83	86.74	183.963	130.101	ring_6	6 SR - GFP 2nM, LeuRS 0.05 nM	15.5	mScarlet
47	5490.12	94.6196	5306.81	86.214	183.312	128.007	ring_6	6 SR - GFP 2nM, LeuRS 0.05 nM	15.75	mScarlet
0	21907.5	488.636	5077.6	89.0023	16829.9	496.676	ring_7	7 SR - GFP 2nM, LeuRS 0.1 nM	4	mScarlet
1	18740.9	398.424	5062.99	88.427	13677.9	408.119	ring_7	7 SR - GFP 2nM, LeuRS 0.1 nM	4.25	mScarlet
2	16175.4	332.165	5053.8	89.1337	11121.6	343.917	ring_7	7 SR - GFP 2nM, LeuRS 0.1 nM	4.5	mScarlet
3	14061.9	268.082	5047.15	86.2971	9014.78	281.63	ring_7	7 SR - GFP 2nM, LeuRS 0.1 nM	4.75	mScarlet
4	12352	241.412	5031.48	87.0254	7320.51	256.619	ring_7	7 SR - GFP 2nM, LeuRS 0.1 nM	5	mScarlet
5	10987.6	206.573	5026.81	85.3295	5960.75	223.503	ring_7	7 SR - GFP 2nM, LeuRS 0.1 nM	5.25	mScarlet
6	9896.28	181.276	5021.59	85.5701	4874.69	200.458	ring_7	7 SR - GFP 2nM, LeuRS 0.1 nM	5.5	mScarlet
7	8995.59	160.899	5013.27	86.9578	3982.32	182.894	ring_7	7 SR - GFP 2nM, LeuRS 0.1 nM	5.75	mScarlet
8	8273.66	142.521	5004.97	86.4133	3268.68	166.672	ring_7	7 SR - GFP 2nM, LeuRS 0.1 nM	6	mScarlet
9	7689.37	129.737	5004.7	85.8773	2684.67	155.585	ring_7	7 SR - GFP 2nM, LeuRS 0.1 nM	6.25	mScarlet
10	7227.31	118.338	4996.08	86.7269	2231.23	146.716	ring_7	7 SR - GFP 2nM, LeuRS 0.1 nM	6.5	mScarlet
11	6834.43	115.284	4991.37	88.0607	1843.06	145.07	ring_7	7 SR - GFP 2nM, LeuRS 0.1 nM	6.75	mScarlet
12	6530.61	103.757	4984.96	84.5894	1545.66	133.869	ring_7	7 SR - GFP 2nM, LeuRS 0.1 nM	7	mScarlet
13	6272.77	101.361	4975.84	83.6808	1296.93	131.44	ring_7	7 SR - GFP 2nM, LeuRS 0.1 nM	7.25	mScarlet
14	6071.53	96.9408	4967.58	87.7634	1103.95	130.767	ring_7	7 SR - GFP 2nM, LeuRS 0.1 nM	7.5	mScarlet
15	5910.5	93.4991	4964.79	86.0669	945.707	127.081	ring_7	7 SR - GFP 2nM, LeuRS 0.1 nM	7.75	mScarlet
16	5779.18	90.467	4956.81	86.0594	822.37	124.862	ring_7	7 SR - GFP 2nM, LeuRS 0.1 nM	8	mScarlet
17	5665.16	91.8673	4951.88	83.6054	713.276	124.215	ring_7	7 SR - GFP 2nM, LeuRS 0.1 nM	8.25	mScarlet
18	5581.5	90.5021	4947.86	85.3639	633.644	124.409	ring_7	7 SR - GFP 2nM, LeuRS 0.1 nM	8.5	mScarlet
19	5502.2	88.7113	4939.77	84.7929	562.43	122.717	ring_7	7 SR - GFP 2nM, LeuRS 0.1 nM	8.75	mScarlet
20	5447.35	87.0813	4938.29	84.2204	509.056	121.145	ring_7	7 SR - GFP 2nM, LeuRS 0.1 nM	9	mScarlet
21	5397.88	90.438	4932.61	85.1651	465.264	124.226	ring_7	7 SR - GFP 2nM, LeuRS 0.1 nM	9.25	mScarlet
22	5356.12	87.4055	4928.5	84.3848	427.614	121.493	ring_7	7 SR - GFP 2nM, LeuRS 0.1 nM	9.5	mScarlet
23	5321.45	84.7919	4921.4	84.3553	400.052	119.606	ring_7	7 SR - GFP 2nM, LeuRS 0.1 nM	9.75	mScarlet
24	5286.4	85.8278	4917.69	83.5771	368.713	119.798	ring_7	7 SR - GFP 2nM, LeuRS 0.1 nM	10	mScarlet
25	5259.71	87.0013	4911.28	83.9202	348.433	120.879	ring_7	7 SR - GFP 2nM, LeuRS 0.1 nM	10.25	mScarlet
26	5237.23	84.3044	4906.38	86.7293	330.844	120.951	ring_7	7 SR - GFP 2nM, LeuRS 0.1 nM	10.5	mScarlet
27	5218.74	84.064	4899.04	82.6232	319.705	117.87	ring_7	7 SR - GFP 2nM, LeuRS 0.1 nM	10.75	mScarlet
28	5204.34	86.1017	4897.51	84.7602	306.831	120.821	ring_7	7 SR - GFP 2nM, LeuRS 0.1 nM	11	mScarlet
29	5185.89	84.9968	4888.45	83.3922	297.442	119.074	ring_7	7 SR - GFP 2nM, LeuRS 0.1 nM	11.25	mScarlet
30	5172.03	84.987	4883.46	85.9303	288.572	120.859	ring_7	7 SR - GFP 2nM, LeuRS 0.1 nM	11.5	mScarlet
31	5153.78	83.1329	4876.44	83.6305	277.341	117.92	ring_7	7 SR - GFP 2nM, LeuRS 0.1 nM	11.75	mScarlet
32	5143.91	85.711	4873.02	83.0294	270.889	119.333	ring_7	7 SR - GFP 2nM, LeuRS 0.1 nM	12	mScarlet
33	5128.76	84.2458	4863.75	81.9579	265.011	117.535	ring_7	7 SR - GFP 2nM, LeuRS 0.1 nM	12.25	mScarlet
34	5116.32	84.3963	4861.04	81.3728	255.275	117.236	ring_7	7 SR - GFP 2nM, LeuRS 0.1 nM	12.5	mScarlet
35	5104.47	84.2546	4854.12	84.5457	250.344	119.36	ring_7	7 SR - GFP 2nM, LeuRS 0.1 nM	12.75	mScarlet
36	5095.89	81.9781	4847.61	85.241	248.288	118.264	ring_7	7 SR - GFP 2nM, LeuRS 0.1 nM	13	mScarlet
37	5088.79	84.1072	4844.85	80.5919	243.945	116.486	ring_7	7 SR - GFP 2nM, LeuRS 0.1 nM	13.25	mScarlet
38	5079.67	85.4273	4838.77	80.9188	240.902	117.668	ring_7	7 SR - GFP 2nM, LeuRS 0.1 nM	13.5	mScarlet
39	5070.41	83.236	4833.4	81.4553	237.011	116.461	ring_7	7 SR - GFP 2nM, LeuRS 0.1 nM	13.75	mScarlet
40	5057.26	81.648	4825.37	80.6072	231.893	114.734	ring_7	7 SR - GFP 2nM, LeuRS 0.1 nM	14	mScarlet
41	5053.38	84.7779	4823.24	85.7225	230.142	120.564	ring_7	7 SR - GFP 2nM, LeuRS 0.1 nM	14.25	mScarlet
42	5043.84	84.5794	4817.38	82.3658	226.458	118.058	ring_7	7 SR - GFP 2nM, LeuRS 0.1 nM	14.5	mScarlet
43	5035.28	83.0721	4811.55	81.8309	223.729	116.607	ring_7	7 SR - GFP 2nM, LeuRS 0.1 nM	14.75	mScarlet
44	5026.87	83.2331	4807.6	81.5782	219.27	116.545	ring_7	7 SR - GFP 2nM, LeuRS 0.1 nM	15	mScarlet
45	5019.77	83.4182	4797.85	82.609	221.917	117.4	ring_7	7 SR - GFP 2nM, LeuRS 0.1 nM	15.25	mScarlet
46	5009.4	84.6116	4793.51	82.6764	215.884	118.298	ring_7	7 SR - GFP 2nM, LeuRS 0.1 nM	15.5	mScarlet
47	5004.32	85.4524	4790.07	83.1646	214.258	119.241	ring_7	7 SR - GFP 2nM, LeuRS 0.1 nM	15.75	mScarlet
0	23883.5	631.003	7534.25	145.195	16349.2	647.492	ring_8	8 SR - GFP 2nM, LeuRS 0.1 nM	4	mScarlet
1	20775.6	563.438	7498.42	145.645	13277.2	581.958	ring_8	8 SR - GFP 2nM, LeuRS 0.1 nM	4.25	mScarlet
2	18289.4	504.38	7469.18	149.226	10820.2	525.992	ring_8	8 SR - GFP 2nM, LeuRS 0.1 nM	4.5	mScarlet
3	16299.9	475.41	7447.93	142.721	8851.96	496.37	ring_8	8 SR - GFP 2nM, LeuRS 0.1 nM	4.75	mScarlet
4	14659.7	456.751	7415.51	145.393	7244.19	479.333	ring_8	8 SR - GFP 2nM, LeuRS 0.1 nM	5	mScarlet
5	13324.7	441.065	7401.55	143.541	5923.17	463.835	ring_8	8 SR - GFP 2nM, LeuRS 0.1 nM	5.25	mScarlet
6	12236.2	435.753	7384.88	145.495	4851.35	459.401	ring_8	8 SR - GFP 2nM, LeuRS 0.1 nM	5.5	mScarlet
7	11357.4	428.713	7364.33	141.275	3993.07	451.391	ring_8	8 SR - GFP 2nM, LeuRS 0.1 nM	5.75	mScarlet
8	10630.8	423.032	7342.95	141.894	3287.83	446.195	ring_8	8 SR - GFP 2nM, LeuRS 0.1 nM	6	mScarlet
9	10039	418.009	7324.17	141.698	2714.8	441.373	ring_8	8 SR - GFP 2nM, LeuRS 0.1 nM	6.25	mScarlet
10	9558.15	415.888	7311.05	142.976	2247.1	439.779	ring_8	8 SR - GFP 2nM, LeuRS 0.1 nM	6.5	mScarlet
11	9157.72	410.473	7290.32	141.754	1867.4	434.26	ring_8	8 SR - GFP 2nM, LeuRS 0.1 nM	6.75	mScarlet
12	8835.63	403.923	7268.38	141.673	1567.25	428.048	ring_8	8 SR - GFP 2nM, LeuRS 0.1 nM	7	mScarlet
13	8566.87	402.935	7258.8	140.478	1308.07	426.721	ring_8	8 SR - GFP 2nM, LeuRS 0.1 nM	7.25	mScarlet
14	8349.92	398.671	7237.77	141.394	1112.14	423.002	ring_8	8 SR - GFP 2nM, LeuRS 0.1 nM	7.5	mScarlet
15	8169.88	404.29	7219.33	143.639	950.547	429.049	ring_8	8 SR - GFP 2nM, LeuRS 0.1 nM	7.75	mScarlet
16	8022.53	399.955	7205.76	147.287	816.763	426.213	ring_8	8 SR - GFP 2nM, LeuRS 0.1 nM	8	mScarlet
17	7896.77	398.177	7189.15	140.689	707.622	422.301	ring_8	8 SR - GFP 2nM, LeuRS 0.1 nM	8.25	mScarlet
18	7793.85	400.432	7178.51	139.177	615.338	423.929	ring_8	8 SR - GFP 2nM, LeuRS 0.1 nM	8.5	mScarlet
19	7709.6	394.339	7163.75	138.088	545.85	417.817	ring_8	8 SR - GFP 2nM, LeuRS 0.1 nM	8.75	mScarlet
20	7641.1	393.085	7149.04	140.733	492.053	417.518	ring_8	8 SR - GFP 2nM, LeuRS 0.1 nM	9	mScarlet
21	7571.58	398.074	7135.6	139.608	435.973	421.846	ring_8	8 SR - GFP 2nM, LeuRS 0.1 nM	9.25	mScarlet
22	7520.51	398.768	7117.94	140.667	402.574	422.851	ring_8	8 SR - GFP 2nM, LeuRS 0.1 nM	9.5	mScarlet
23	7474.45	395.876	7105.63	137.718	368.817	419.147	ring_8	8 SR - GFP 2nM, LeuRS 0.1 nM	9.75	mScarlet
24	7431.3	393.78	7095.03	138.885	336.272	417.554	ring_8	8 SR - GFP 2nM, LeuRS 0.1 nM	10	mScarlet
25	7393.15	398.667	7077.56	137.705	315.593	421.779	ring_8	8 SR - GFP 2nM, LeuRS 0.1 nM	10.25	mScarlet
26	7363.81	399.151	7064.88	139.369	298.931	422.783	ring_8	8 SR - GFP 2nM, LeuRS 0.1 nM	10.5	mScarlet
27	7334.8	396.979	7054.62	138.309	280.177	420.382	ring_8	8 SR - GFP 2nM, LeuRS 0.1 nM	10.75	mScarlet
28	7304.88	403.896	7037.07	139.266	267.814	427.232	ring_8	8 SR - GFP 2nM, LeuRS 0.1 nM	11	mScarlet
29	7278.58	392.468	7022.83	138.503	255.747	416.19	ring_8	8 SR - GFP 2nM, LeuRS 0.1 nM	11.25	mScarlet
30	7254.76	399.668	7013.34	136.021	241.426	422.18	ring_8	8 SR - GFP 2nM, LeuRS 0.1 nM	11.5	mScarlet
31	7228.83	403.588	6999.75	137.055	229.075	426.225	ring_8	8 SR - GFP 2nM, LeuRS 0.1 nM	11.75	mScarlet
32	7210.97	400.652	6986.48	133.927	224.498	422.443	ring_8	8 SR - GFP 2nM, LeuRS 0.1 nM	12	mScarlet
33	7191.1	400.199	6976.94	137.705	214.163	423.228	ring_8	8 SR - GFP 2nM, LeuRS 0.1 nM	12.25	mScarlet
34	7168.28	398.448	6957.97	133.629	210.315	420.258	ring_8	8 SR - GFP 2nM, LeuRS 0.1 nM	12.5	mScarlet
35	7151.47	401.478	6942.89	138.416	208.578	424.668	ring_8	8 SR - GFP 2nM, LeuRS 0.1 nM	12.75	mScarlet
36	7138.33	398.624	6939.56	136.78	198.773	421.437	ring_8	8 SR - GFP 2nM, LeuRS 0.1 nM	13	mScarlet
37	7120.12	403.664	6924.41	132.778	195.708	424.94	ring_8	8 SR - GFP 2nM, LeuRS 0.1 nM	13.25	mScarlet
38	7100.71	396.663	6908.85	130.293	191.857	417.513	ring_8	8 SR - GFP 2nM, LeuRS 0.1 nM	13.5	mScarlet
39	7092.55	398.563	6899.32	135.746	193.227	421.045	ring_8	8 SR - GFP 2nM, LeuRS 0.1 nM	13.75	mScarlet
40	7077.28	396.938	6882.99	132.739	194.291	418.544	ring_8	8 SR - GFP 2nM, LeuRS 0.1 nM	14	mScarlet
41	7066.71	397.258	6876.83	132.691	189.884	418.833	ring_8	8 SR - GFP 2nM, LeuRS 0.1 nM	14.25	mScarlet
42	7048.69	399.995	6863.23	132.442	185.461	421.352	ring_8	8 SR - GFP 2nM, LeuRS 0.1 nM	14.5	mScarlet
43	7033.6	397.49	6850.98	131.649	182.623	418.724	ring_8	8 SR - GFP 2nM, LeuRS 0.1 nM	14.75	mScarlet
44	7016.38	399.681	6842.76	132.981	173.624	421.223	ring_8	8 SR - GFP 2nM, LeuRS 0.1 nM	15	mScarlet
45	7004.23	396.564	6828.34	132.088	175.883	417.983	ring_8	8 SR - GFP 2nM, LeuRS 0.1 nM	15.25	mScarlet
46	6989.81	396.525	6817.51	133.675	172.298	418.45	ring_8	8 SR - GFP 2nM, LeuRS 0.1 nM	15.5	mScarlet
47	6979.72	397.897	6807.88	131.063	171.839	418.927	ring_8	8 SR - GFP 2nM, LeuRS 0.1 nM	15.75	mScarlet
0	23150.9	459.532	8202.46	146.96	14948.4	482.459	ring_1	1 P - GFP 2nM	16	mScarlet
1	23143	473.377	8200.27	145.809	14942.8	495.324	ring_1	1 P - GFP 2nM	16.25	mScarlet
2	23105.3	465.606	8206.29	147.111	14899	488.294	ring_1	1 P - GFP 2nM	16.5	mScarlet
3	23088.1	461.4	8201.47	147.248	14886.7	484.326	ring_1	1 P - GFP 2nM	16.75	mScarlet
4	23067.4	469.493	8199.79	144.409	14867.6	491.201	ring_1	1 P - GFP 2nM	17	mScarlet
5	23052.2	466.48	8197.01	147.184	14855.2	489.149	ring_1	1 P - GFP 2nM	17.25	mScarlet
6	23056	461.671	8197.42	142.109	14858.6	483.048	ring_1	1 P - GFP 2nM	17.5	mScarlet
7	23004.1	461.489	8179.48	143.447	14824.6	483.27	ring_1	1 P - GFP 2nM	17.75	mScarlet
8	23005.4	462.119	8182.51	141.728	14822.9	483.364	ring_1	1 P - GFP 2nM	18	mScarlet
9	22997.3	471.622	8178.08	142.671	14819.2	492.729	ring_1	1 P - GFP 2nM	18.25	mScarlet
10	22984.5	467.952	8180.98	144.546	14803.5	489.768	ring_1	1 P - GFP 2nM	18.5	mScarlet
11	22979.6	471.592	8177.21	143.546	14802.4	492.955	ring_1	1 P - GFP 2nM	18.75	mScarlet
12	22958.1	459.294	8168.5	146.486	14789.6	482.089	ring_1	1 P - GFP 2nM	19	mScarlet
13	22974.7	462.902	8164.38	142.185	14810.3	484.246	ring_1	1 P - GFP 2nM	19.25	mScarlet
14	22934.6	471.183	8160.77	144.094	14773.8	492.723	ring_1	1 P - GFP 2nM	19.5	mScarlet
15	22933.5	463.105	8155.73	143.824	14777.8	484.924	ring_1	1 P - GFP 2nM	19.75	mScarlet
16	22923.7	475.518	8147.79	145.454	14775.9	497.267	ring_1	1 P - GFP 2nM	20	mScarlet
17	22904.9	465.167	8158.38	144.584	14746.5	487.119	ring_1	1 P - GFP 2nM	20.25	mScarlet
18	22873.8	478.761	8153.49	144.528	14720.3	500.1	ring_1	1 P - GFP 2nM	20.5	mScarlet
19	22872.7	479.67	8146.86	147.511	14725.8	501.839	ring_1	1 P - GFP 2nM	20.75	mScarlet
20	22829	471.491	8152.97	145.029	14676	493.292	ring_1	1 P - GFP 2nM	21	mScarlet
21	22800.8	467.402	8141.7	142.445	14659.1	488.626	ring_1	1 P - GFP 2nM	21.25	mScarlet
22	22766.5	461.243	8145.18	144.434	14621.3	483.328	ring_1	1 P - GFP 2nM	21.5	mScarlet
23	22744	467.194	8143.59	145.045	14600.4	489.192	ring_1	1 P - GFP 2nM	21.75	mScarlet
24	22725.4	464.962	8140.07	143.654	14585.3	486.647	ring_1	1 P - GFP 2nM	22	mScarlet
25	22693.3	461.884	8127.89	142.559	14565.4	483.384	ring_1	1 P - GFP 2nM	22.25	mScarlet
26	22694	467.091	8128.28	140.547	14565.7	487.778	ring_1	1 P - GFP 2nM	22.5	mScarlet
27	22693.8	462.925	8125.53	146.283	14568.2	485.487	ring_1	1 P - GFP 2nM	22.75	mScarlet
28	22650.8	462.675	8115.83	144.705	14534.9	484.776	ring_1	1 P - GFP 2nM	23	mScarlet
29	22654.1	461.078	8117.87	142.522	14536.3	482.603	ring_1	1 P - GFP 2nM	23.25	mScarlet
30	22618.5	459.114	8107.48	140.827	14511	480.227	ring_1	1 P - GFP 2nM	23.5	mScarlet
31	22631.3	471.135	8108.39	143.614	14522.9	492.537	ring_1	1 P - GFP 2nM	23.75	mScarlet
32	22588.1	467.658	8110.45	142.75	14477.7	488.96	ring_1	1 P - GFP 2nM	24	mScarlet
33	22549.7	460.65	8093.7	143.251	14456	482.41	ring_1	1 P - GFP 2nM	24.25	mScarlet
0	18541.7	455.674	3780.71	88.911	14761	464.267	ring_2	2 P - GFP 2nM	16	mScarlet
1	18525.9	456.049	3782.62	87.649	14743.3	464.395	ring_2	2 P - GFP 2nM	16.25	mScarlet
2	18509.5	453.727	3782.2	86.7494	14727.3	461.945	ring_2	2 P - GFP 2nM	16.5	mScarlet
3	18487.5	459.465	3777.84	87.5478	14709.6	467.731	ring_2	2 P - GFP 2nM	16.75	mScarlet
4	18461.8	460.763	3778.08	87.2404	14683.7	468.949	ring_2	2 P - GFP 2nM	17	mScarlet
5	18426.7	455.161	3777.98	87.6473	14648.8	463.523	ring_2	2 P - GFP 2nM	17.25	mScarlet
6	18425.5	453.802	3777.29	86.5107	14648.2	461.974	ring_2	2 P - GFP 2nM	17.5	mScarlet
7	18384.4	455.988	3772.46	85.9032	14611.9	464.009	ring_2	2 P - GFP 2nM	17.75	mScarlet
8	18372.4	457.81	3774.8	86.7207	14597.6	465.951	ring_2	2 P - GFP 2nM	18	mScarlet
9	18355.1	443.523	3777.73	88.1075	14577.3	452.19	ring_2	2 P - GFP 2nM	18.25	mScarlet
10	18340	450.615	3773.32	84.9664	14566.7	458.556	ring_2	2 P - GFP 2nM	18.5	mScarlet
11	18328.3	438.981	3771.18	87.9586	14557.1	447.706	ring_2	2 P - GFP 2nM	18.75	mScarlet
12	18328.2	455.682	3771.42	88.5759	14556.8	464.211	ring_2	2 P - GFP 2nM	19	mScarlet
13	18321.6	444.104	3768.95	87.6827	14552.7	452.677	ring_2	2 P - GFP 2nM	19.25	mScarlet
14	18280.3	445.448	3766.07	86.7183	14514.2	453.811	ring_2	2 P - GFP 2nM	19.5	mScarlet
15	18285.4	453.711	3766.8	86.6895	14518.6	461.919	ring_2	2 P - GFP 2nM	19.75	mScarlet
16	18262.6	451.444	3764.77	87.3753	14497.9	459.822	ring_2	2 P - GFP 2nM	20	mScarlet
17	18257.7	448.87	3767.9	87.8085	14489.8	457.378	ring_2	2 P - GFP 2nM	20.25	mScarlet
18	18235.3	429.979	3768.6	85.7234	14466.7	438.441	ring_2	2 P - GFP 2nM	20.5	mScarlet
19	18218.8	442.34	3761.95	86.4834	14456.8	450.715	ring_2	2 P - GFP 2nM	20.75	mScarlet
20	18187.6	448.332	3764.31	87.0361	14423.2	456.702	ring_2	2 P - GFP 2nM	21	mScarlet
21	18177.6	438.412	3763.64	87.9022	14413.9	447.137	ring_2	2 P - GFP 2nM	21.25	mScarlet
22	18148.3	439.069	3758.78	87.0309	14389.5	447.611	ring_2	2 P - GFP 2nM	21.5	mScarlet
23	18134	442.561	3759.75	89.0635	14374.3	451.434	ring_2	2 P - GFP 2nM	21.75	mScarlet
24	18146.1	435.725	3759.34	86.9753	14386.8	444.321	ring_2	2 P - GFP 2nM	22	mScarlet
25	18109.4	433.938	3754.75	88.9011	14354.7	442.951	ring_2	2 P - GFP 2nM	22.25	mScarlet
26	18118.3	430.564	3752.53	88.2064	14365.7	439.507	ring_2	2 P - GFP 2nM	22.5	mScarlet
27	18109.7	440.645	3752.51	86.3697	14357.2	449.03	ring_2	2 P - GFP 2nM	22.75	mScarlet
28	18098.9	432.848	3752.06	84.6464	14346.9	441.047	ring_2	2 P - GFP 2nM	23	mScarlet
29	18091.7	436.891	3753.78	87.5794	14337.9	445.582	ring_2	2 P - GFP 2nM	23.25	mScarlet
30	18070.1	441.163	3748.52	86.2025	14321.6	449.506	ring_2	2 P - GFP 2nM	23.5	mScarlet
31	18065.2	438.717	3745.03	83.3605	14320.2	446.567	ring_2	2 P - GFP 2nM	23.75	mScarlet
32	18047.5	450.364	3748.66	85.7967	14298.8	458.464	ring_2	2 P - GFP 2nM	24	mScarlet
33	17981.2	440.547	3744.69	85.3189	14236.5	448.733	ring_2	2 P - GFP 2nM	24.25	mScarlet
0	4302.91	79.7498	4115.35	76.3014	187.563	110.372	ring_3	3 N - GFP 2nM	16	mScarlet
1	4295.2	79.7874	4110.52	77.4277	184.685	111.18	ring_3	3 N - GFP 2nM	16.25	mScarlet
2	4292.37	76.9117	4108.7	79.1574	183.669	110.369	ring_3	3 N - GFP 2nM	16.5	mScarlet
3	4284.23	76.4997	4103.89	76.9342	180.338	108.495	ring_3	3 N - GFP 2nM	16.75	mScarlet
4	4276.09	77.1826	4100.82	76.262	175.264	108.504	ring_3	3 N - GFP 2nM	17	mScarlet
5	4269.24	77.3943	4094.97	75.7567	174.27	108.3	ring_3	3 N - GFP 2nM	17.25	mScarlet
6	4267.55	78.4873	4091.82	77.1519	175.728	110.058	ring_3	3 N - GFP 2nM	17.5	mScarlet
7	4261.59	76.8779	4089.33	75.9827	172.259	108.091	ring_3	3 N - GFP 2nM	17.75	mScarlet
8	4253.74	76.0972	4085.37	78.0075	168.365	108.977	ring_3	3 N - GFP 2nM	18	mScarlet
9	4245.64	77.1055	4078.99	77.5715	166.654	109.374	ring_3	3 N - GFP 2nM	18.25	mScarlet
10	4242.67	75.4787	4077.47	77.0718	165.204	107.875	ring_3	3 N - GFP 2nM	18.5	mScarlet
11	4234.47	75.598	4068.18	75.9682	166.292	107.174	ring_3	3 N - GFP 2nM	18.75	mScarlet
12	4230.81	77.1595	4067.79	74.7712	163.024	107.445	ring_3	3 N - GFP 2nM	19	mScarlet
13	4224.74	75.5385	4062.83	77.5015	161.91	108.225	ring_3	3 N - GFP 2nM	19.25	mScarlet
14	4217.63	74.2285	4059.35	77.0633	158.285	106.998	ring_3	3 N - GFP 2nM	19.5	mScarlet
15	4213.75	79.209	4054.88	76.0838	158.868	109.831	ring_3	3 N - GFP 2nM	19.75	mScarlet
16	4210.7	73.7486	4053.1	73.3304	157.606	104.001	ring_3	3 N - GFP 2nM	20	mScarlet
17	4208.51	75.0577	4045.57	75.3606	162.938	106.362	ring_3	3 N - GFP 2nM	20.25	mScarlet
18	4195.92	73.8484	4043.78	76.1271	152.141	106.061	ring_3	3 N - GFP 2nM	20.5	mScarlet
19	4192.47	73.1094	4037	72.6229	155.466	103.049	ring_3	3 N - GFP 2nM	20.75	mScarlet
20	4183.56	75.6708	4032.95	74.5774	150.613	106.244	ring_3	3 N - GFP 2nM	21	mScarlet
21	4178.13	74.7268	4028.18	72.8051	149.943	104.33	ring_3	3 N - GFP 2nM	21.25	mScarlet
22	4172.87	74.9224	4022.95	75.1095	149.915	106.089	ring_3	3 N - GFP 2nM	21.5	mScarlet
23	4166.14	74.7853	4019.58	73.4457	146.561	104.819	ring_3	3 N - GFP 2nM	21.75	mScarlet
24	4162.12	76.3463	4014.96	72.2018	147.152	105.08	ring_3	3 N - GFP 2nM	22	mScarlet
25	4156.89	74.6809	4013.91	73.6026	142.98	104.855	ring_3	3 N - GFP 2nM	22.25	mScarlet
26	4150.96	72.5904	4004.77	72.186	146.192	102.373	ring_3	3 N - GFP 2nM	22.5	mScarlet
27	4146.66	75.7299	4003.5	74.2489	143.158	106.056	ring_3	3 N - GFP 2nM	22.75	mScarlet
28	4141.15	73.2186	3998.02	72.3381	143.13	102.926	ring_3	3 N - GFP 2nM	23	mScarlet
29	4138.57	74.3998	3993.61	71.9237	144.958	103.481	ring_3	3 N - GFP 2nM	23.25	mScarlet
30	4132.25	73.5231	3991.71	72.2583	140.536	103.087	ring_3	3 N - GFP 2nM	23.5	mScarlet
31	4127.27	76.2817	3985.1	70.7634	142.174	104.05	ring_3	3 N - GFP 2nM	23.75	mScarlet
32	4122.8	71.8416	3983.43	74.0934	139.373	103.204	ring_3	3 N - GFP 2nM	24	mScarlet
33	4116.75	73.6525	3980.76	69.9652	135.991	101.586	ring_3	3 N - GFP 2nM	24.25	mScarlet
0	4410.5	82.5368	4097.06	77.8959	313.445	113.49	ring_4	4 N - GFP 2nM	16	mScarlet
1	4400.97	81.1467	4093.84	76.2176	307.13	111.328	ring_4	4 N - GFP 2nM	16.25	mScarlet
2	4395.1	81.4679	4089.38	76.8832	305.714	112.018	ring_4	4 N - GFP 2nM	16.5	mScarlet
3	4386.98	80.7913	4084.53	75.544	302.446	110.608	ring_4	4 N - GFP 2nM	16.75	mScarlet
4	4378.47	79.9638	4078.97	75.0293	299.505	109.652	ring_4	4 N - GFP 2nM	17	mScarlet
5	4368.99	79.6408	4070.79	73.5861	298.193	108.432	ring_4	4 N - GFP 2nM	17.25	mScarlet
6	4367.81	79.0833	4070.85	75.3013	296.955	109.199	ring_4	4 N - GFP 2nM	17.5	mScarlet
7	4359.69	79.591	4067.95	75.3462	291.739	109.598	ring_4	4 N - GFP 2nM	17.75	mScarlet
8	4353.51	80.4417	4061.93	74.9925	291.577	109.976	ring_4	4 N - GFP 2nM	18	mScarlet
9	4343.67	79.8459	4056.27	76.0081	287.409	110.239	ring_4	4 N - GFP 2nM	18.25	mScarlet
10	4336.86	79.9145	4049.01	75.3666	287.845	109.847	ring_4	4 N - GFP 2nM	18.5	mScarlet
11	4326.86	77.6138	4042.78	74.5738	284.073	107.634	ring_4	4 N - GFP 2nM	18.75	mScarlet
12	4320.95	78.6489	4039.67	73.4612	281.286	107.621	ring_4	4 N - GFP 2nM	19	mScarlet
13	4314.99	79.8542	4037.46	74.6804	277.528	109.334	ring_4	4 N - GFP 2nM	19.25	mScarlet
14	4306.37	78.5745	4029.22	75.9463	277.142	109.278	ring_4	4 N - GFP 2nM	19.5	mScarlet
15	4301.29	77.6921	4027.74	74.6295	273.55	107.729	ring_4	4 N - GFP 2nM	19.75	mScarlet
16	4293.5	80.5759	4019.32	73.8301	274.172	109.286	ring_4	4 N - GFP 2nM	20	mScarlet
17	4284.25	78.9172	4014.61	74.8673	269.643	108.78	ring_4	4 N - GFP 2nM	20.25	mScarlet
18	4274.4	77.4018	4008.2	73.3252	266.201	106.619	ring_4	4 N - GFP 2nM	20.5	mScarlet
19	4268.5	78.539	4001.5	70.8832	267.006	105.796	ring_4	4 N - GFP 2nM	20.75	mScarlet
20	4258.17	78.4554	3997.39	74.9055	260.779	108.472	ring_4	4 N - GFP 2nM	21	mScarlet
21	4256.75	77.4137	3992.61	71.2787	264.138	105.231	ring_4	4 N - GFP 2nM	21.25	mScarlet
22	4246.99	78.2162	3982.22	74.4957	264.77	108.016	ring_4	4 N - GFP 2nM	21.5	mScarlet
23	4239.88	78.2501	3979.04	73.3951	260.843	107.284	ring_4	4 N - GFP 2nM	21.75	mScarlet
24	4232.72	78.009	3975.96	72.7404	256.765	106.661	ring_4	4 N - GFP 2nM	22	mScarlet
25	4225.06	76.0657	3970.41	73.3039	254.648	105.638	ring_4	4 N - GFP 2nM	22.25	mScarlet
26	4214.14	77.8659	3959.95	72.8155	254.192	106.608	ring_4	4 N - GFP 2nM	22.5	mScarlet
27	4208.97	75.9692	3956.37	71.3967	252.602	104.254	ring_4	4 N - GFP 2nM	22.75	mScarlet
28	4200.6	75.6663	3953.63	73.0671	246.969	105.186	ring_4	4 N - GFP 2nM	23	mScarlet
29	4196.16	78.1034	3947.78	71.7168	248.389	106.035	ring_4	4 N - GFP 2nM	23.25	mScarlet
30	4191.64	74.7942	3946.8	71.9102	244.844	103.756	ring_4	4 N - GFP 2nM	23.5	mScarlet
31	4182.43	75.8059	3937.94	72.5529	244.495	104.931	ring_4	4 N - GFP 2nM	23.75	mScarlet
32	4176.8	75.1906	3933.16	71.7265	243.646	103.915	ring_4	4 N - GFP 2nM	24	mScarlet
33	4168.17	75.5426	3927.55	71.1978	240.619	103.807	ring_4	4 N - GFP 2nM	24.25	mScarlet
0	4294.91	77.6244	4136.22	70.7758	158.693	105.046	ring_5	5 SR - GFP 2nM, LeuRS 0.05 nM	16	mScarlet
1	4287.11	74.9391	4130.02	73.6532	157.094	105.075	ring_5	5 SR - GFP 2nM, LeuRS 0.05 nM	16.25	mScarlet
2	4281.91	75.6136	4127.27	73.2136	154.644	105.25	ring_5	5 SR - GFP 2nM, LeuRS 0.05 nM	16.5	mScarlet
3	4272.35	77.4768	4124.3	73.152	148.043	106.555	ring_5	5 SR - GFP 2nM, LeuRS 0.05 nM	16.75	mScarlet
4	4271.75	78.9659	4120.44	72.6331	151.306	107.29	ring_5	5 SR - GFP 2nM, LeuRS 0.05 nM	17	mScarlet
5	4262.38	77.0198	4113.69	74.7801	148.694	107.35	ring_5	5 SR - GFP 2nM, LeuRS 0.05 nM	17.25	mScarlet
6	4265.53	75.6337	4116.31	71.4375	149.219	104.037	ring_5	5 SR - GFP 2nM, LeuRS 0.05 nM	17.5	mScarlet
7	4256.69	77.3604	4106.81	73.1761	149.882	106.487	ring_5	5 SR - GFP 2nM, LeuRS 0.05 nM	17.75	mScarlet
8	4250.72	76.7198	4104.91	73.2652	145.814	106.084	ring_5	5 SR - GFP 2nM, LeuRS 0.05 nM	18	mScarlet
9	4246.03	77.2363	4106.04	72.1888	139.991	105.72	ring_5	5 SR - GFP 2nM, LeuRS 0.05 nM	18.25	mScarlet
10	4243.37	77.9482	4102.63	75.1366	140.749	108.266	ring_5	5 SR - GFP 2nM, LeuRS 0.05 nM	18.5	mScarlet
11	4228.6	77.025	4093.67	71.9034	134.927	105.371	ring_5	5 SR - GFP 2nM, LeuRS 0.05 nM	18.75	mScarlet
12	4230.24	77.7034	4090.89	71.8077	139.355	105.803	ring_5	5 SR - GFP 2nM, LeuRS 0.05 nM	19	mScarlet
13	4227.36	77.5838	4090.36	70.6363	136.993	104.923	ring_5	5 SR - GFP 2nM, LeuRS 0.05 nM	19.25	mScarlet
14	4220.9	76.8124	4086.44	70.2222	134.463	104.074	ring_5	5 SR - GFP 2nM, LeuRS 0.05 nM	19.5	mScarlet
15	4215.91	77.867	4083.67	71.0509	132.233	105.411	ring_5	5 SR - GFP 2nM, LeuRS 0.05 nM	19.75	mScarlet
16	4206.74	77.4193	4075.94	72.4662	130.8	106.043	ring_5	5 SR - GFP 2nM, LeuRS 0.05 nM	20	mScarlet
17	4206.95	77.9086	4074.61	71.3784	132.336	105.663	ring_5	5 SR - GFP 2nM, LeuRS 0.05 nM	20.25	mScarlet
18	4200.07	75.877	4068.99	70.5393	131.079	103.601	ring_5	5 SR - GFP 2nM, LeuRS 0.05 nM	20.5	mScarlet
19	4199.13	79.0386	4066.37	71.1404	132.76	106.339	ring_5	5 SR - GFP 2nM, LeuRS 0.05 nM	20.75	mScarlet
20	4191.96	78.0605	4062.32	70.7184	129.636	105.331	ring_5	5 SR - GFP 2nM, LeuRS 0.05 nM	21	mScarlet
21	4185.63	78.7643	4061.6	71.4811	124.027	106.364	ring_5	5 SR - GFP 2nM, LeuRS 0.05 nM	21.25	mScarlet
22	4183.7	79.3237	4054.96	71.3	128.731	106.658	ring_5	5 SR - GFP 2nM, LeuRS 0.05 nM	21.5	mScarlet
23	4178.69	80.0518	4052.89	73.021	125.796	108.353	ring_5	5 SR - GFP 2nM, LeuRS 0.05 nM	21.75	mScarlet
24	4174.96	78.4597	4049.49	71.0337	125.462	105.838	ring_5	5 SR - GFP 2nM, LeuRS 0.05 nM	22	mScarlet
25	4169.58	77.4625	4045.29	71.4926	124.293	105.412	ring_5	5 SR - GFP 2nM, LeuRS 0.05 nM	22.25	mScarlet
26	4162.26	75.5246	4036.81	70.3118	125.453	103.188	ring_5	5 SR - GFP 2nM, LeuRS 0.05 nM	22.5	mScarlet
27	4160.3	78.0971	4034.73	70.1448	125.566	104.974	ring_5	5 SR - GFP 2nM, LeuRS 0.05 nM	22.75	mScarlet
28	4156.3	79.6925	4036.94	70.21	119.367	106.209	ring_5	5 SR - GFP 2nM, LeuRS 0.05 nM	23	mScarlet
29	4155.26	79.2219	4030.75	71.9738	124.51	107.034	ring_5	5 SR - GFP 2nM, LeuRS 0.05 nM	23.25	mScarlet
30	4150.25	79.9139	4031.56	71.4679	118.69	107.21	ring_5	5 SR - GFP 2nM, LeuRS 0.05 nM	23.5	mScarlet
31	4143.72	78.7234	4021.83	71.2127	121.898	106.154	ring_5	5 SR - GFP 2nM, LeuRS 0.05 nM	23.75	mScarlet
32	4142.2	78.409	4022.82	70.8044	119.377	105.647	ring_5	5 SR - GFP 2nM, LeuRS 0.05 nM	24	mScarlet
33	4138.6	78.9452	4015.11	69.609	123.489	105.251	ring_5	5 SR - GFP 2nM, LeuRS 0.05 nM	24.25	mScarlet
0	5484.53	96.9891	5300.07	84.1313	184.452	128.394	ring_6	6 SR - GFP 2nM, LeuRS 0.05 nM	16	mScarlet
1	5476.74	98.7457	5292.44	83.8011	184.304	129.512	ring_6	6 SR - GFP 2nM, LeuRS 0.05 nM	16.25	mScarlet
2	5463.1	97.3488	5283.11	85.6673	179.993	129.675	ring_6	6 SR - GFP 2nM, LeuRS 0.05 nM	16.5	mScarlet
3	5453.65	96.1304	5281.41	85.508	172.241	128.657	ring_6	6 SR - GFP 2nM, LeuRS 0.05 nM	16.75	mScarlet
4	5442.62	98.6253	5274.07	84.3487	168.554	129.775	ring_6	6 SR - GFP 2nM, LeuRS 0.05 nM	17	mScarlet
5	5439.03	95.8259	5263.19	85.8703	175.834	128.671	ring_6	6 SR - GFP 2nM, LeuRS 0.05 nM	17.25	mScarlet
6	5427.82	99.5989	5259.1	86.8637	168.719	132.156	ring_6	6 SR - GFP 2nM, LeuRS 0.05 nM	17.5	mScarlet
7	5417.3	100.545	5249.36	84.8495	167.941	131.562	ring_6	6 SR - GFP 2nM, LeuRS 0.05 nM	17.75	mScarlet
8	5408.91	97.1661	5238.77	84.2606	170.142	128.612	ring_6	6 SR - GFP 2nM, LeuRS 0.05 nM	18	mScarlet
9	5400.28	95.7984	5231.99	85.1727	168.294	128.186	ring_6	6 SR - GFP 2nM, LeuRS 0.05 nM	18.25	mScarlet
10	5388.82	96.1322	5227.21	84.8596	161.61	128.229	ring_6	6 SR - GFP 2nM, LeuRS 0.05 nM	18.5	mScarlet
11	5378.53	99.3751	5218.11	85.5838	160.423	131.149	ring_6	6 SR - GFP 2nM, LeuRS 0.05 nM	18.75	mScarlet
12	5370.52	97.7004	5210.02	85.4467	160.505	129.794	ring_6	6 SR - GFP 2nM, LeuRS 0.05 nM	19	mScarlet
13	5357.87	100.188	5205.3	83.4498	152.568	130.39	ring_6	6 SR - GFP 2nM, LeuRS 0.05 nM	19.25	mScarlet
14	5349.28	98.7192	5195.64	85.8256	153.643	130.811	ring_6	6 SR - GFP 2nM, LeuRS 0.05 nM	19.5	mScarlet
15	5342.57	101.448	5189.82	83.7977	152.741	131.582	ring_6	6 SR - GFP 2nM, LeuRS 0.05 nM	19.75	mScarlet
16	5332.25	98.5446	5178.38	83.8553	153.877	129.394	ring_6	6 SR - GFP 2nM, LeuRS 0.05 nM	20	mScarlet
17	5327.72	98.6832	5172.38	84.9847	155.336	130.234	ring_6	6 SR - GFP 2nM, LeuRS 0.05 nM	20.25	mScarlet
18	5317.38	101.93	5164.8	84.3484	152.585	132.304	ring_6	6 SR - GFP 2nM, LeuRS 0.05 nM	20.5	mScarlet
19	5304.8	99.4311	5157.84	82.1752	146.96	128.993	ring_6	6 SR - GFP 2nM, LeuRS 0.05 nM	20.75	mScarlet
20	5297.26	99.3037	5152.57	83.6626	144.696	129.849	ring_6	6 SR - GFP 2nM, LeuRS 0.05 nM	21	mScarlet
21	5286.78	100.122	5143.17	82.842	143.61	129.951	ring_6	6 SR - GFP 2nM, LeuRS 0.05 nM	21.25	mScarlet
22	5278.52	100.341	5134.32	83.6246	144.2	130.62	ring_6	6 SR - GFP 2nM, LeuRS 0.05 nM	21.5	mScarlet
23	5271.03	100.452	5128.65	82.7532	142.381	130.149	ring_6	6 SR - GFP 2nM, LeuRS 0.05 nM	21.75	mScarlet
24	5262.04	105.283	5123.44	80.2713	138.592	132.393	ring_6	6 SR - GFP 2nM, LeuRS 0.05 nM	22	mScarlet
25	5250.46	100.629	5111.14	84.5338	139.326	131.423	ring_6	6 SR - GFP 2nM, LeuRS 0.05 nM	22.25	mScarlet
26	5242.97	102.662	5106.55	81.6006	136.425	131.142	ring_6	6 SR - GFP 2nM, LeuRS 0.05 nM	22.5	mScarlet
27	5236.96	102.845	5097.78	81.6576	139.18	131.32	ring_6	6 SR - GFP 2nM, LeuRS 0.05 nM	22.75	mScarlet
28	5224.49	101.071	5092.4	83.8122	132.087	131.301	ring_6	6 SR - GFP 2nM, LeuRS 0.05 nM	23	mScarlet
29	5223.56	104.088	5087.65	82.0351	135.908	132.529	ring_6	6 SR - GFP 2nM, LeuRS 0.05 nM	23.25	mScarlet
30	5212.18	103.964	5081.43	83.118	130.749	133.106	ring_6	6 SR - GFP 2nM, LeuRS 0.05 nM	23.5	mScarlet
31	5203.85	102.06	5071.78	82.2889	132.067	131.102	ring_6	6 SR - GFP 2nM, LeuRS 0.05 nM	23.75	mScarlet
32	5197.36	103.421	5064.62	81.237	132.739	131.512	ring_6	6 SR - GFP 2nM, LeuRS 0.05 nM	24	mScarlet
33	5193.11	103.652	5061.12	81.9465	131.99	132.132	ring_6	6 SR - GFP 2nM, LeuRS 0.05 nM	24.25	mScarlet
0	4995.52	82.3513	4783.89	81.5245	211.636	115.879	ring_7	7 SR - GFP 2nM, LeuRS 0.1 nM	16	mScarlet
1	4989.24	85.8129	4781.47	81.4861	207.77	118.338	ring_7	7 SR - GFP 2nM, LeuRS 0.1 nM	16.25	mScarlet
2	4984.35	84.1511	4774.76	81.1167	209.592	116.882	ring_7	7 SR - GFP 2nM, LeuRS 0.1 nM	16.5	mScarlet
3	4975.32	84.84	4770.28	80.9896	205.044	117.291	ring_7	7 SR - GFP 2nM, LeuRS 0.1 nM	16.75	mScarlet
4	4967.18	83.9336	4764.86	81.3711	202.315	116.902	ring_7	7 SR - GFP 2nM, LeuRS 0.1 nM	17	mScarlet
5	4958.1	83.2932	4761.97	80.1616	196.122	115.601	ring_7	7 SR - GFP 2nM, LeuRS 0.1 nM	17.25	mScarlet
6	4950.3	86.447	4758.95	83.2052	191.355	119.984	ring_7	7 SR - GFP 2nM, LeuRS 0.1 nM	17.5	mScarlet
7	4942.64	85.1373	4751.11	80.0305	191.529	116.847	ring_7	7 SR - GFP 2nM, LeuRS 0.1 nM	17.75	mScarlet
8	4936.37	83.7487	4743.69	81.8434	192.681	117.099	ring_7	7 SR - GFP 2nM, LeuRS 0.1 nM	18	mScarlet
9	4930.93	86.4207	4739.63	80.5566	191.299	118.144	ring_7	7 SR - GFP 2nM, LeuRS 0.1 nM	18.25	mScarlet
10	4920.17	83.8512	4731.23	80.9885	188.94	116.577	ring_7	7 SR - GFP 2nM, LeuRS 0.1 nM	18.5	mScarlet
11	4916.9	87.0286	4727.02	79.9025	189.871	118.146	ring_7	7 SR - GFP 2nM, LeuRS 0.1 nM	18.75	mScarlet
12	4905.49	86.0409	4723.52	81.2177	181.975	118.319	ring_7	7 SR - GFP 2nM, LeuRS 0.1 nM	19	mScarlet
13	4899.87	83.9597	4713.65	80.3631	186.228	116.222	ring_7	7 SR - GFP 2nM, LeuRS 0.1 nM	19.25	mScarlet
14	4892.31	85.3301	4711.39	79.8559	180.921	116.868	ring_7	7 SR - GFP 2nM, LeuRS 0.1 nM	19.5	mScarlet
15	4883.52	85.9665	4704.72	80.7726	178.806	117.959	ring_7	7 SR - GFP 2nM, LeuRS 0.1 nM	19.75	mScarlet
16	4880.16	84.9002	4701.67	80.9856	178.483	117.332	ring_7	7 SR - GFP 2nM, LeuRS 0.1 nM	20	mScarlet
17	4871.2	88.4068	4697.27	79.3776	173.934	118.813	ring_7	7 SR - GFP 2nM, LeuRS 0.1 nM	20.25	mScarlet
18	4862.63	85.104	4687.01	80.0354	175.623	116.826	ring_7	7 SR - GFP 2nM, LeuRS 0.1 nM	20.5	mScarlet
19	4855.54	84.0181	4683.11	78.0232	172.43	114.659	ring_7	7 SR - GFP 2nM, LeuRS 0.1 nM	20.75	mScarlet
20	4850.69	85.3277	4677.18	81.723	173.512	118.15	ring_7	7 SR - GFP 2nM, LeuRS 0.1 nM	21	mScarlet
21	4843.52	85.4517	4672.59	79.7589	170.925	116.891	ring_7	7 SR - GFP 2nM, LeuRS 0.1 nM	21.25	mScarlet
22	4832.82	86.2719	4665.79	80.0057	167.036	117.659	ring_7	7 SR - GFP 2nM, LeuRS 0.1 nM	21.5	mScarlet
23	4827.1	83.9547	4665.03	79.6396	162.072	115.719	ring_7	7 SR - GFP 2nM, LeuRS 0.1 nM	21.75	mScarlet
24	4816.79	84.4431	4654.01	78.3932	162.782	115.222	ring_7	7 SR - GFP 2nM, LeuRS 0.1 nM	22	mScarlet
25	4811.77	84.8745	4648.18	79.1933	163.595	116.083	ring_7	7 SR - GFP 2nM, LeuRS 0.1 nM	22.25	mScarlet
26	4810.21	83.3276	4648.19	79.3484	162.015	115.064	ring_7	7 SR - GFP 2nM, LeuRS 0.1 nM	22.5	mScarlet
27	4802.48	83.0498	4638.97	78.9007	163.513	114.554	ring_7	7 SR - GFP 2nM, LeuRS 0.1 nM	22.75	mScarlet
28	4795.13	84.8905	4636.76	81.1398	158.364	117.431	ring_7	7 SR - GFP 2nM, LeuRS 0.1 nM	23	mScarlet
29	4792.26	85.9114	4631.89	80.9805	160.364	118.062	ring_7	7 SR - GFP 2nM, LeuRS 0.1 nM	23.25	mScarlet
30	4785.21	83.6194	4629.45	80.5211	155.764	116.086	ring_7	7 SR - GFP 2nM, LeuRS 0.1 nM	23.5	mScarlet
31	4778.04	85.076	4623.06	79.3929	154.985	116.366	ring_7	7 SR - GFP 2nM, LeuRS 0.1 nM	23.75	mScarlet
32	4772.02	86.8077	4619.04	76.3813	152.98	115.627	ring_7	7 SR - GFP 2nM, LeuRS 0.1 nM	24	mScarlet
33	4770.76	85.8186	4611.73	78.6347	159.034	116.397	ring_7	7 SR - GFP 2nM, LeuRS 0.1 nM	24.25	mScarlet
0	6964.09	398.717	6799.44	130.927	164.656	419.663	ring_8	8 SR - GFP 2nM, LeuRS 0.1 nM	16	mScarlet
1	6956.45	400.234	6787.87	129.672	168.574	420.716	ring_8	8 SR - GFP 2nM, LeuRS 0.1 nM	16.25	mScarlet
2	6938.09	396.58	6779.86	133.329	158.231	418.392	ring_8	8 SR - GFP 2nM, LeuRS 0.1 nM	16.5	mScarlet
3	6931.61	396.694	6767.4	132.537	164.209	418.249	ring_8	8 SR - GFP 2nM, LeuRS 0.1 nM	16.75	mScarlet
4	6917.77	400.941	6752.9	129.71	164.867	421.4	ring_8	8 SR - GFP 2nM, LeuRS 0.1 nM	17	mScarlet
5	6909.59	395.555	6748.3	130.423	161.287	416.502	ring_8	8 SR - GFP 2nM, LeuRS 0.1 nM	17.25	mScarlet
6	6896.15	395.357	6733.84	130.941	162.3	416.476	ring_8	8 SR - GFP 2nM, LeuRS 0.1 nM	17.5	mScarlet
7	6880.58	397.915	6724.47	128.573	156.115	418.171	ring_8	8 SR - GFP 2nM, LeuRS 0.1 nM	17.75	mScarlet
8	6868.32	392.855	6713.95	130.618	154.37	414.001	ring_8	8 SR - GFP 2nM, LeuRS 0.1 nM	18	mScarlet
9	6857.03	393.19	6702.92	130.68	154.108	414.338	ring_8	8 SR - GFP 2nM, LeuRS 0.1 nM	18.25	mScarlet
10	6845.38	395.626	6692.61	130.544	152.767	416.607	ring_8	8 SR - GFP 2nM, LeuRS 0.1 nM	18.5	mScarlet
11	6826.97	393.846	6682.95	129.705	144.021	414.655	ring_8	8 SR - GFP 2nM, LeuRS 0.1 nM	18.75	mScarlet
12	6821.75	393.605	6672.63	128.09	149.117	413.923	ring_8	8 SR - GFP 2nM, LeuRS 0.1 nM	19	mScarlet
13	6809.6	392.52	6666.67	131.092	142.93	413.832	ring_8	8 SR - GFP 2nM, LeuRS 0.1 nM	19.25	mScarlet
14	6798.11	390.663	6650.97	133.254	147.137	412.764	ring_8	8 SR - GFP 2nM, LeuRS 0.1 nM	19.5	mScarlet
15	6790.35	395.503	6641.83	127.478	148.523	415.539	ring_8	8 SR - GFP 2nM, LeuRS 0.1 nM	19.75	mScarlet
16	6777.47	392.34	6631.09	126.725	146.383	412.298	ring_8	8 SR - GFP 2nM, LeuRS 0.1 nM	20	mScarlet
17	6766.95	390.713	6628.25	129.066	138.707	411.479	ring_8	8 SR - GFP 2nM, LeuRS 0.1 nM	20.25	mScarlet
18	6754.05	396.472	6612.83	129.115	141.214	416.966	ring_8	8 SR - GFP 2nM, LeuRS 0.1 nM	20.5	mScarlet
19	6742.79	395.93	6607.7	129.769	135.092	416.654	ring_8	8 SR - GFP 2nM, LeuRS 0.1 nM	20.75	mScarlet
20	6727.32	392.006	6592.81	129.204	134.511	412.749	ring_8	8 SR - GFP 2nM, LeuRS 0.1 nM	21	mScarlet
21	6718.34	395.805	6585.66	131.469	132.681	417.068	ring_8	8 SR - GFP 2nM, LeuRS 0.1 nM	21.25	mScarlet
22	6707.31	392.58	6576.28	127.796	131.033	412.857	ring_8	8 SR - GFP 2nM, LeuRS 0.1 nM	21.5	mScarlet
23	6699.65	389.602	6563.51	125.06	136.132	409.182	ring_8	8 SR - GFP 2nM, LeuRS 0.1 nM	21.75	mScarlet
24	6686.54	394.985	6555.48	129.051	131.066	415.532	ring_8	8 SR - GFP 2nM, LeuRS 0.1 nM	22	mScarlet
25	6671.7	394.281	6544.44	128.262	127.261	414.619	ring_8	8 SR - GFP 2nM, LeuRS 0.1 nM	22.25	mScarlet
26	6664.48	395.685	6531.86	130.475	132.628	416.641	ring_8	8 SR - GFP 2nM, LeuRS 0.1 nM	22.5	mScarlet
27	6658.61	389.471	6527.69	125.169	130.922	409.09	ring_8	8 SR - GFP 2nM, LeuRS 0.1 nM	22.75	mScarlet
28	6647.65	389.681	6520.49	127.939	127.164	410.146	ring_8	8 SR - GFP 2nM, LeuRS 0.1 nM	23	mScarlet
29	6640.76	392.724	6514.21	128.175	126.544	413.112	ring_8	8 SR - GFP 2nM, LeuRS 0.1 nM	23.25	mScarlet
30	6629.39	396.732	6502.37	125.265	127.026	416.038	ring_8	8 SR - GFP 2nM, LeuRS 0.1 nM	23.5	mScarlet
31	6621.17	394.607	6493.46	124.575	127.706	413.803	ring_8	8 SR - GFP 2nM, LeuRS 0.1 nM	23.75	mScarlet
32	6605.64	395.899	6484.66	124.139	120.981	414.906	ring_8	8 SR - GFP 2nM, LeuRS 0.1 nM	24	mScarlet
33	6597.4	394.455	6477.18	126.004	120.216	414.091	ring_8	8 SR - GFP 2nM, LeuRS 0.1 nM	24.25	mScarlet

## Sheet: Leurs (0.05, 0.1 nM)b
Cycle	Avg bright	Stdev bright	Avg dark	Stdev dark	Avg dark-corrected intensity	Error dark-corrected	ring number	description	time [h]	Fluorescence
0	6280.88	111.877	5185.79	87.1334	1095.08	141.805	ring_1	1 P - GFP 2nM	0	eGFP
1	12685.6	282.007	5146.05	89.9018	7539.51	295.99	ring_1	1 P - GFP 2nM	0.25	eGFP
2	14513.5	324.646	5118.75	86.2859	9394.74	335.917	ring_1	1 P - GFP 2nM	0.5	eGFP
3	14333.6	326.472	5090.24	85.9848	9243.41	337.606	ring_1	1 P - GFP 2nM	0.75	eGFP
4	13671.1	301.829	5056.7	85.0812	8614.44	313.592	ring_1	1 P - GFP 2nM	1	eGFP
5	13012.3	285.931	5034.65	83.5167	7977.69	297.878	ring_1	1 P - GFP 2nM	1.25	eGFP
6	12416.2	268.235	5008.5	84.4739	7407.68	281.222	ring_1	1 P - GFP 2nM	1.5	eGFP
7	11973.6	256.922	4987.08	83.2194	6986.52	270.063	ring_1	1 P - GFP 2nM	1.75	eGFP
8	11665.1	288.613	4968.14	83.2953	6696.99	300.392	ring_1	1 P - GFP 2nM	2	eGFP
9	11518.7	249.874	4946.78	83.8241	6571.88	263.559	ring_1	1 P - GFP 2nM	2.25	eGFP
10	11505.5	245.536	4928.35	83.2377	6577.12	259.261	ring_1	1 P - GFP 2nM	2.5	eGFP
11	11593.3	250.187	4913.97	84.1545	6679.34	263.962	ring_1	1 P - GFP 2nM	2.75	eGFP
12	11832.9	250.433	4909.66	84.8327	6923.26	264.412	ring_1	1 P - GFP 2nM	3	eGFP
13	12153	261.81	4903.65	82.1	7249.37	274.381	ring_1	1 P - GFP 2nM	3.25	eGFP
14	12586.1	273.447	4908.57	81.9513	7677.55	285.463	ring_1	1 P - GFP 2nM	3.5	eGFP
15	13047	288.972	4906.54	84.0985	8140.44	300.96	ring_1	1 P - GFP 2nM	3.75	eGFP
0	6260.68	120.009	4968.89	84.386	1291.79	146.707	ring_2	2 P - GFP 2nM	0	eGFP
1	11177.1	265.999	4917.91	83.6287	6259.19	278.835	ring_2	2 P - GFP 2nM	0.25	eGFP
2	12086.6	296.853	4889.06	82.2975	7197.56	308.05	ring_2	2 P - GFP 2nM	0.5	eGFP
3	11701.8	285.576	4852.59	80.9899	6849.21	296.839	ring_2	2 P - GFP 2nM	0.75	eGFP
4	11116.7	260.468	4825.73	81.3887	6291.02	272.887	ring_2	2 P - GFP 2nM	1	eGFP
5	10617.7	251.062	4802	82.8223	5815.68	264.37	ring_2	2 P - GFP 2nM	1.25	eGFP
6	10201.3	229.824	4787.92	81.2671	5413.39	243.769	ring_2	2 P - GFP 2nM	1.5	eGFP
7	9940.3	223.857	4764.78	80.1925	5175.52	237.788	ring_2	2 P - GFP 2nM	1.75	eGFP
8	9809.52	220.073	4746.44	81.6679	5063.08	234.737	ring_2	2 P - GFP 2nM	2	eGFP
9	9808.14	220.179	4721.55	82.4761	5086.59	235.12	ring_2	2 P - GFP 2nM	2.25	eGFP
10	9928.59	223.001	4702.81	81.154	5225.78	237.309	ring_2	2 P - GFP 2nM	2.5	eGFP
11	10165.6	231.046	4693.65	80.9851	5471.9	244.828	ring_2	2 P - GFP 2nM	2.75	eGFP
12	10528.8	241.916	4678.99	78.1223	5849.81	254.217	ring_2	2 P - GFP 2nM	3	eGFP
13	10975.6	259.071	4668.56	81.1281	6307.07	271.477	ring_2	2 P - GFP 2nM	3.25	eGFP
14	11543.1	274.388	4666.32	81.9967	6876.77	286.378	ring_2	2 P - GFP 2nM	3.5	eGFP
15	12138.9	301.078	4660.19	79.4857	7478.68	311.394	ring_2	2 P - GFP 2nM	3.75	eGFP
0	6528.17	131.903	5074.91	81.3269	1453.26	154.959	ring_3	3 N - GFP 2nM	0	eGFP
1	12262.1	318.495	5027.56	83.5901	7234.56	329.282	ring_3	3 N - GFP 2nM	0.25	eGFP
2	13360.2	355.818	4988.78	84.099	8371.44	365.622	ring_3	3 N - GFP 2nM	0.5	eGFP
3	12945.7	342.219	4949.9	84.0078	7995.79	352.379	ring_3	3 N - GFP 2nM	0.75	eGFP
4	12279.1	313.748	4921.58	83.4732	7357.57	324.662	ring_3	3 N - GFP 2nM	1	eGFP
5	11687.1	302.933	4897.52	80.9079	6789.59	313.552	ring_3	3 N - GFP 2nM	1.25	eGFP
6	11186.9	291.875	4871.63	80.6459	6315.23	302.811	ring_3	3 N - GFP 2nM	1.5	eGFP
7	10850	270.441	4854.8	81.3634	5995.19	282.415	ring_3	3 N - GFP 2nM	1.75	eGFP
8	10677.3	266.337	4833.88	82.4982	5843.44	278.821	ring_3	3 N - GFP 2nM	2	eGFP
9	10630.8	260.228	4815.62	76.2786	5815.13	271.177	ring_3	3 N - GFP 2nM	2.25	eGFP
10	10722.6	272.897	4791.52	79.8357	5931.08	284.335	ring_3	3 N - GFP 2nM	2.5	eGFP
11	10938.8	265.528	4780.72	77.9672	6158.1	276.739	ring_3	3 N - GFP 2nM	2.75	eGFP
12	11296.4	283.954	4768.25	81.4252	6528.13	295.397	ring_3	3 N - GFP 2nM	3	eGFP
13	11743.9	290.107	4757.07	79.1236	6986.85	300.704	ring_3	3 N - GFP 2nM	3.25	eGFP
14	12290.5	313.256	4762.17	78.7545	7528.34	323.004	ring_3	3 N - GFP 2nM	3.5	eGFP
15	12899.5	336.606	4747.82	81.0509	8151.71	346.227	ring_3	3 N - GFP 2nM	3.75	eGFP
0	6605.06	129.347	5076.46	85.7063	1528.61	155.165	ring_4	4 N - GFP 2nM	0	eGFP
1	13246.4	339.995	5021.68	88.1513	8224.73	351.237	ring_4	4 N - GFP 2nM	0.25	eGFP
2	14782.7	391.949	4989.54	86.9771	9793.16	401.484	ring_4	4 N - GFP 2nM	0.5	eGFP
3	14435.8	373.843	4960.65	85.533	9475.16	383.503	ring_4	4 N - GFP 2nM	0.75	eGFP
4	13710.3	355.689	4928.49	86.3402	8781.77	366.018	ring_4	4 N - GFP 2nM	1	eGFP
5	13024.1	328.819	4905.46	83.9415	8118.65	339.364	ring_4	4 N - GFP 2nM	1.25	eGFP
6	12454.1	316.005	4874.41	81.4833	7579.7	326.342	ring_4	4 N - GFP 2nM	1.5	eGFP
7	12070.9	294.411	4857.99	83.0676	7212.89	305.905	ring_4	4 N - GFP 2nM	1.75	eGFP
8	11845.2	291.629	4837.16	82.0832	7008.04	302.961	ring_4	4 N - GFP 2nM	2	eGFP
9	11767.2	283.872	4817.93	84.0051	6949.23	296.041	ring_4	4 N - GFP 2nM	2.25	eGFP
10	11856	284.928	4801.54	83.3449	7054.5	296.868	ring_4	4 N - GFP 2nM	2.5	eGFP
11	12075.9	292.228	4782.76	82.8382	7293.15	303.742	ring_4	4 N - GFP 2nM	2.75	eGFP
12	12447.4	306.527	4774.52	82.492	7672.87	317.434	ring_4	4 N - GFP 2nM	3	eGFP
13	12912.3	333.121	4766.26	82.8406	8146.09	343.266	ring_4	4 N - GFP 2nM	3.25	eGFP
14	13483.5	336.72	4756.41	83.3952	8727.06	346.894	ring_4	4 N - GFP 2nM	3.5	eGFP
15	14114.1	362.032	4752.39	81.5845	9361.67	371.111	ring_4	4 N - GFP 2nM	3.75	eGFP
0	6772.91	127.649	5187.61	85.996	1585.29	153.914	ring_5	5 SR - GFP 2nM, LeuRS 0.05 nM	0	eGFP
1	14140.4	354.058	5135.57	85.8653	9004.86	364.322	ring_5	5 SR - GFP 2nM, LeuRS 0.05 nM	0.25	eGFP
2	16410.1	415.884	5101.11	85.3796	11309	424.558	ring_5	5 SR - GFP 2nM, LeuRS 0.05 nM	0.5	eGFP
3	16288.3	413.791	5063.04	85.4085	11225.2	422.513	ring_5	5 SR - GFP 2nM, LeuRS 0.05 nM	0.75	eGFP
4	15567.3	386.508	5033.18	83.3392	10534.1	395.39	ring_5	5 SR - GFP 2nM, LeuRS 0.05 nM	1	eGFP
5	14815.1	369.016	5003.87	85.6871	9811.18	378.834	ring_5	5 SR - GFP 2nM, LeuRS 0.05 nM	1.25	eGFP
6	14108.4	339.591	4977.35	82.6919	9131.05	349.514	ring_5	5 SR - GFP 2nM, LeuRS 0.05 nM	1.5	eGFP
7	13594	328.674	4954.16	83.5203	8639.84	339.12	ring_5	5 SR - GFP 2nM, LeuRS 0.05 nM	1.75	eGFP
8	13240.4	321.974	4928.91	83.0744	8311.54	332.519	ring_5	5 SR - GFP 2nM, LeuRS 0.05 nM	2	eGFP
9	13034.1	310.134	4908.45	83.5417	8125.66	321.189	ring_5	5 SR - GFP 2nM, LeuRS 0.05 nM	2.25	eGFP
10	12985.4	303.811	4884.87	83.5451	8100.51	315.089	ring_5	5 SR - GFP 2nM, LeuRS 0.05 nM	2.5	eGFP
11	13071.1	303.483	4874.23	80.9434	8196.91	314.092	ring_5	5 SR - GFP 2nM, LeuRS 0.05 nM	2.75	eGFP
12	13300.4	316.429	4861.39	84.5117	8439.02	327.52	ring_5	5 SR - GFP 2nM, LeuRS 0.05 nM	3	eGFP
13	13623.3	325.52	4852.71	82.6838	8770.58	335.857	ring_5	5 SR - GFP 2nM, LeuRS 0.05 nM	3.25	eGFP
14	14055.7	341.099	4847.41	81.9273	9208.28	350.8	ring_5	5 SR - GFP 2nM, LeuRS 0.05 nM	3.5	eGFP
15	14525.6	357.142	4843.55	83.091	9682.02	366.681	ring_5	5 SR - GFP 2nM, LeuRS 0.05 nM	3.75	eGFP
0	6866.87	137.106	5444.38	86.5208	1422.49	162.123	ring_6	6 SR - GFP 2nM, LeuRS 0.05 nM	0	eGFP
1	14317.6	361.034	5387.71	86.2997	8929.92	371.205	ring_6	6 SR - GFP 2nM, LeuRS 0.05 nM	0.25	eGFP
2	16704.4	438.236	5349.01	83.2223	11355.4	446.068	ring_6	6 SR - GFP 2nM, LeuRS 0.05 nM	0.5	eGFP
3	16643.1	444.459	5307.98	82.9547	11335.1	452.134	ring_6	6 SR - GFP 2nM, LeuRS 0.05 nM	0.75	eGFP
4	15964.6	419.198	5271.67	79.2177	10692.9	426.617	ring_6	6 SR - GFP 2nM, LeuRS 0.05 nM	1	eGFP
5	15243.1	392.759	5244.41	82.9209	9998.68	401.417	ring_6	6 SR - GFP 2nM, LeuRS 0.05 nM	1.25	eGFP
6	14579.7	375.15	5214.96	81.5599	9364.76	383.913	ring_6	6 SR - GFP 2nM, LeuRS 0.05 nM	1.5	eGFP
7	14080.4	352.558	5191.79	81.6567	8888.58	361.891	ring_6	6 SR - GFP 2nM, LeuRS 0.05 nM	1.75	eGFP
8	13752.7	346.945	5163.25	78.4298	8589.48	355.699	ring_6	6 SR - GFP 2nM, LeuRS 0.05 nM	2	eGFP
9	13586.7	346.419	5139.44	81.9251	8447.21	355.975	ring_6	6 SR - GFP 2nM, LeuRS 0.05 nM	2.25	eGFP
10	13576	341.453	5119	80.8971	8456.96	350.906	ring_6	6 SR - GFP 2nM, LeuRS 0.05 nM	2.5	eGFP
11	13706.8	338.799	5107.59	80.5985	8599.16	348.254	ring_6	6 SR - GFP 2nM, LeuRS 0.05 nM	2.75	eGFP
12	13978.8	353.678	5092.61	78.4461	8886.23	362.274	ring_6	6 SR - GFP 2nM, LeuRS 0.05 nM	3	eGFP
13	14331.4	361.405	5078.2	80.5122	9253.18	370.265	ring_6	6 SR - GFP 2nM, LeuRS 0.05 nM	3.25	eGFP
14	14808.1	379.793	5072.59	78.6797	9735.55	387.857	ring_6	6 SR - GFP 2nM, LeuRS 0.05 nM	3.5	eGFP
15	15321.3	392.644	5061.65	82.3609	10259.7	401.189	ring_6	6 SR - GFP 2nM, LeuRS 0.05 nM	3.75	eGFP
0	7162.6	130.782	5482.36	87.8401	1680.24	157.543	ring_7	7 SR - GFP 2nM, LeuRS 0.1 nM	0	eGFP
1	13394.3	323.975	5426.62	87.1474	7967.66	335.491	ring_7	7 SR - GFP 2nM, LeuRS 0.1 nM	0.25	eGFP
2	14996.9	378.875	5386.21	85.52	9610.66	388.407	ring_7	7 SR - GFP 2nM, LeuRS 0.1 nM	0.5	eGFP
3	14638.6	362.631	5347.1	84.6285	9291.54	372.375	ring_7	7 SR - GFP 2nM, LeuRS 0.1 nM	0.75	eGFP
4	13893.6	348.187	5306.3	86.6253	8587.27	358.801	ring_7	7 SR - GFP 2nM, LeuRS 0.1 nM	1	eGFP
5	13155.6	321.136	5281.91	84.8668	7873.73	332.16	ring_7	7 SR - GFP 2nM, LeuRS 0.1 nM	1.25	eGFP
6	12519.9	298.994	5250.34	84.8075	7269.6	310.789	ring_7	7 SR - GFP 2nM, LeuRS 0.1 nM	1.5	eGFP
7	12060.3	288.068	5228.83	83.6568	6831.46	299.969	ring_7	7 SR - GFP 2nM, LeuRS 0.1 nM	1.75	eGFP
8	11737.6	275.806	5197.04	86.1444	6540.6	288.946	ring_7	7 SR - GFP 2nM, LeuRS 0.1 nM	2	eGFP
9	11551.3	269.615	5172.09	84.3494	6379.25	282.501	ring_7	7 SR - GFP 2nM, LeuRS 0.1 nM	2.25	eGFP
10	11502.4	262.236	5150.65	85.9687	6351.8	275.968	ring_7	7 SR - GFP 2nM, LeuRS 0.1 nM	2.5	eGFP
11	11582.3	260.505	5134.96	83.1607	6447.37	273.456	ring_7	7 SR - GFP 2nM, LeuRS 0.1 nM	2.75	eGFP
12	11775	276.083	5122.61	84.6069	6652.43	288.756	ring_7	7 SR - GFP 2nM, LeuRS 0.1 nM	3	eGFP
13	12002.9	274.543	5106	84.8285	6896.87	287.349	ring_7	7 SR - GFP 2nM, LeuRS 0.1 nM	3.25	eGFP
14	12438.4	295.983	5101.4	83.1105	7336.97	307.43	ring_7	7 SR - GFP 2nM, LeuRS 0.1 nM	3.5	eGFP
15	12854.6	310.946	5097.45	84.0314	7757.16	322.1	ring_7	7 SR - GFP 2nM, LeuRS 0.1 nM	3.75	eGFP
0	6593.98	125.004	5279.99	86.2609	1313.99	151.878	ring_8	8 SR - GFP 2nM, LeuRS 0.1 nM	0	eGFP
1	11679.2	280.875	5229.73	87.5138	6449.46	294.193	ring_8	8 SR - GFP 2nM, LeuRS 0.1 nM	0.25	eGFP
2	12555.8	387.803	5192.07	87.1146	7363.72	397.468	ring_8	8 SR - GFP 2nM, LeuRS 0.1 nM	0.5	eGFP
3	12183	293.606	5160.28	84.8918	7022.73	305.632	ring_8	8 SR - GFP 2nM, LeuRS 0.1 nM	0.75	eGFP
4	11528	278.604	5122.8	85.9627	6405.18	291.564	ring_8	8 SR - GFP 2nM, LeuRS 0.1 nM	1	eGFP
5	10954.5	263.044	5096.31	82.7291	5858.23	275.746	ring_8	8 SR - GFP 2nM, LeuRS 0.1 nM	1.25	eGFP
6	10470.7	246.707	5068.07	85.137	5402.6	260.984	ring_8	8 SR - GFP 2nM, LeuRS 0.1 nM	1.5	eGFP
7	10140.1	236.647	5043.9	83.6477	5096.22	250.996	ring_8	8 SR - GFP 2nM, LeuRS 0.1 nM	1.75	eGFP
8	9931.8	232.119	5025.88	84.5702	4905.93	247.045	ring_8	8 SR - GFP 2nM, LeuRS 0.1 nM	2	eGFP
9	9830.34	222.085	4997.87	84.4798	4832.47	237.61	ring_8	8 SR - GFP 2nM, LeuRS 0.1 nM	2.25	eGFP
10	9846.7	225.577	4978.17	82.8541	4868.53	240.311	ring_8	8 SR - GFP 2nM, LeuRS 0.1 nM	2.5	eGFP
11	9968.76	228.824	4964.84	83.1255	5003.92	243.455	ring_8	8 SR - GFP 2nM, LeuRS 0.1 nM	2.75	eGFP
12	10207.8	232.394	4952.1	86.8652	5255.67	248.098	ring_8	8 SR - GFP 2nM, LeuRS 0.1 nM	3	eGFP
13	10495	239.128	4940.91	83.0972	5554.11	253.155	ring_8	8 SR - GFP 2nM, LeuRS 0.1 nM	3.25	eGFP
14	10877.7	252.06	4937.04	82.8138	5940.71	265.316	ring_8	8 SR - GFP 2nM, LeuRS 0.1 nM	3.5	eGFP
15	11292.7	263.707	4926.3	81.2875	6366.38	275.952	ring_8	8 SR - GFP 2nM, LeuRS 0.1 nM	3.75	eGFP
0	13594.2	309.534	4917.59	81.8646	8676.63	320.177	ring_1	1 P - GFP 2nM	4	eGFP
1	14245.3	323.72	4925.13	85.7115	9320.22	334.875	ring_1	1 P - GFP 2nM	4.25	eGFP
2	14987.9	349.278	4926.86	84.9209	10061.1	359.454	ring_1	1 P - GFP 2nM	4.5	eGFP
3	15754.3	380.862	4936.4	83.9932	10817.9	390.014	ring_1	1 P - GFP 2nM	4.75	eGFP
4	16485.5	407.332	4941.83	84.5195	11543.7	416.008	ring_1	1 P - GFP 2nM	5	eGFP
5	17242.6	428.331	4936.69	83.6688	12306	436.426	ring_1	1 P - GFP 2nM	5.25	eGFP
6	17918.1	450.635	4943	84.2082	12975.1	458.435	ring_1	1 P - GFP 2nM	5.5	eGFP
7	18538	478.67	4927.43	83.7678	13610.6	485.944	ring_1	1 P - GFP 2nM	5.75	eGFP
8	19098.6	492.944	4917.55	82.2648	14181	499.761	ring_1	1 P - GFP 2nM	6	eGFP
9	19652.2	493.854	4892.92	82.7585	14759.3	500.741	ring_1	1 P - GFP 2nM	6.25	eGFP
10	20135.3	528.646	4879.23	84.1275	15256.1	535.298	ring_1	1 P - GFP 2nM	6.5	eGFP
11	20519.7	535.88	4865.17	82.4496	15654.5	542.185	ring_1	1 P - GFP 2nM	6.75	eGFP
12	20886.9	566.401	4858.28	79.6223	16028.6	571.97	ring_1	1 P - GFP 2nM	7	eGFP
13	21264.6	567.918	4846.89	83.9387	16417.7	574.087	ring_1	1 P - GFP 2nM	7.25	eGFP
14	21539.8	574.706	4841.39	81.4326	16698.4	580.446	ring_1	1 P - GFP 2nM	7.5	eGFP
15	21762.3	580.485	4830.76	82.5402	16931.5	586.324	ring_1	1 P - GFP 2nM	7.75	eGFP
16	21946.5	592.577	4820.02	82.8592	17126.5	598.342	ring_1	1 P - GFP 2nM	8	eGFP
17	22157.5	597.138	4808.13	83.5087	17349.4	602.949	ring_1	1 P - GFP 2nM	8.25	eGFP
18	22241.6	578.231	4798.45	82.4321	17443.1	584.077	ring_1	1 P - GFP 2nM	8.5	eGFP
19	22375.1	587.808	4797.81	83.4425	17577.3	593.701	ring_1	1 P - GFP 2nM	8.75	eGFP
20	22521.7	594.185	4798.12	81.7041	17723.6	599.777	ring_1	1 P - GFP 2nM	9	eGFP
21	22630.7	590.275	4796.85	82.387	17833.8	595.997	ring_1	1 P - GFP 2nM	9.25	eGFP
22	22744.3	589.019	4796.97	84.8573	17947.3	595.1	ring_1	1 P - GFP 2nM	9.5	eGFP
23	22853.3	597.134	4805.97	83.6268	18047.3	602.961	ring_1	1 P - GFP 2nM	9.75	eGFP
24	22927.6	621.821	4820.41	83.0028	18107.2	627.336	ring_1	1 P - GFP 2nM	10	eGFP
25	23013.5	620.32	4832.29	81.7509	18181.3	625.684	ring_1	1 P - GFP 2nM	10.25	eGFP
26	23054.2	620.112	4837.77	82.3049	18216.4	625.55	ring_1	1 P - GFP 2nM	10.5	eGFP
27	23023.7	637.064	4846.02	84.2309	18177.7	642.608	ring_1	1 P - GFP 2nM	10.75	eGFP
28	23015.7	641.87	4846.92	86.3917	18168.8	647.658	ring_1	1 P - GFP 2nM	11	eGFP
29	23046.5	644.809	4845.49	84.1325	18201	650.274	ring_1	1 P - GFP 2nM	11.25	eGFP
30	23077.4	640.398	4847.93	82.8654	18229.5	645.737	ring_1	1 P - GFP 2nM	11.5	eGFP
31	23050.5	634.276	4844.66	84.9053	18205.8	639.933	ring_1	1 P - GFP 2nM	11.75	eGFP
32	22933.3	635.49	4834.49	84.8929	18098.8	641.136	ring_1	1 P - GFP 2nM	12	eGFP
33	22817.2	639.206	4814.46	82.7454	18002.7	644.54	ring_1	1 P - GFP 2nM	12.25	eGFP
34	22696.7	637.233	4800.45	82.2977	17896.3	642.525	ring_1	1 P - GFP 2nM	12.5	eGFP
35	22520.4	618.049	4783.18	81.8845	17737.2	623.45	ring_1	1 P - GFP 2nM	12.75	eGFP
36	22497.6	631.703	4774.74	80.488	17722.9	636.81	ring_1	1 P - GFP 2nM	13	eGFP
37	22487.1	634.087	4771.88	83.2391	17715.2	639.527	ring_1	1 P - GFP 2nM	13.25	eGFP
38	22406	610.243	4761.85	82.5183	17644.2	615.797	ring_1	1 P - GFP 2nM	13.5	eGFP
39	22292.9	627.138	4752.77	79.4175	17540.1	632.147	ring_1	1 P - GFP 2nM	13.75	eGFP
40	22154.7	611.136	4743.7	81.1951	17411	616.506	ring_1	1 P - GFP 2nM	14	eGFP
41	22056.5	604.769	4731.95	81.6233	17324.5	610.252	ring_1	1 P - GFP 2nM	14.25	eGFP
42	21914	582.835	4730.92	80.6501	17183.1	588.389	ring_1	1 P - GFP 2nM	14.5	eGFP
43	21873.2	573.779	4723.77	82.8847	17149.4	579.735	ring_1	1 P - GFP 2nM	14.75	eGFP
44	21851.8	589.72	4732.92	82.9113	17118.9	595.52	ring_1	1 P - GFP 2nM	15	eGFP
45	21794.9	590.503	4740.05	82.8105	17054.9	596.281	ring_1	1 P - GFP 2nM	15.25	eGFP
46	21763.9	569.119	4748.24	81.1773	17015.7	574.879	ring_1	1 P - GFP 2nM	15.5	eGFP
47	21749.1	585.708	4760.49	83.6863	16988.6	591.656	ring_1	1 P - GFP 2nM	15.75	eGFP
0	12821.6	320.987	4659.61	80.1064	8161.99	330.832	ring_2	2 P - GFP 2nM	4	eGFP
1	13577.5	347.885	4659.46	80.8026	8918.02	357.145	ring_2	2 P - GFP 2nM	4.25	eGFP
2	14390.5	378.355	4667.12	81.5054	9723.41	387.034	ring_2	2 P - GFP 2nM	4.5	eGFP
3	15246.3	407.156	4670.13	81.3717	10576.2	415.208	ring_2	2 P - GFP 2nM	4.75	eGFP
4	16041.4	432.471	4667.64	80.1397	11373.8	439.833	ring_2	2 P - GFP 2nM	5	eGFP
5	16867.9	464.908	4670.08	82.3478	12197.8	472.145	ring_2	2 P - GFP 2nM	5.25	eGFP
6	17619	487.236	4667.81	80.6675	12951.2	493.868	ring_2	2 P - GFP 2nM	5.5	eGFP
7	18306.4	516.8	4669.52	79.3457	13636.9	522.856	ring_2	2 P - GFP 2nM	5.75	eGFP
8	18968.3	543.595	4660.79	81.5467	14307.5	549.677	ring_2	2 P - GFP 2nM	6	eGFP
9	19583.6	567.061	4651.03	78.3847	14932.6	572.453	ring_2	2 P - GFP 2nM	6.25	eGFP
10	20138.5	584.226	4637.09	80.4395	15501.4	589.737	ring_2	2 P - GFP 2nM	6.5	eGFP
11	20214.5	616.519	4629.14	81.5681	15585.3	621.891	ring_2	2 P - GFP 2nM	6.75	eGFP
12	21020.3	621.725	4620.09	80.7839	16400.2	626.951	ring_2	2 P - GFP 2nM	7	eGFP
13	21445.7	633.851	4607.97	80.1717	16837.7	638.901	ring_2	2 P - GFP 2nM	7.25	eGFP
14	21840.9	650.25	4605.67	81.4979	17235.2	655.338	ring_2	2 P - GFP 2nM	7.5	eGFP
15	22162	662.865	4599.3	80.4583	17562.7	667.73	ring_2	2 P - GFP 2nM	7.75	eGFP
16	22427.7	675.084	4586.36	79.124	17841.3	679.706	ring_2	2 P - GFP 2nM	8	eGFP
17	22662.9	681.296	4578.51	80.127	18084.4	685.992	ring_2	2 P - GFP 2nM	8.25	eGFP
18	22831.2	683.852	4568.58	79.8039	18262.6	688.493	ring_2	2 P - GFP 2nM	8.5	eGFP
19	23053.5	686.396	4565.87	77.5622	18487.6	690.765	ring_2	2 P - GFP 2nM	8.75	eGFP
20	23224.5	689.391	4560.67	78.3927	18663.8	693.834	ring_2	2 P - GFP 2nM	9	eGFP
21	23345.2	701.262	4558.22	80.3449	18787	705.85	ring_2	2 P - GFP 2nM	9.25	eGFP
22	23435.2	688.805	4554.13	79.5467	18881	693.383	ring_2	2 P - GFP 2nM	9.5	eGFP
23	23514.6	704.039	4556.3	77.2713	18958.3	708.267	ring_2	2 P - GFP 2nM	9.75	eGFP
24	23637.7	727.19	4558.89	76.6057	19078.9	731.214	ring_2	2 P - GFP 2nM	10	eGFP
25	23753.1	723.939	4566.87	80.0834	19186.2	728.355	ring_2	2 P - GFP 2nM	10.25	eGFP
26	23827.2	733.48	4570.39	78.7577	19256.8	737.696	ring_2	2 P - GFP 2nM	10.5	eGFP
27	23884.9	736.367	4576.53	78.8868	19308.4	740.58	ring_2	2 P - GFP 2nM	10.75	eGFP
28	23901.1	751.801	4579.91	79.1217	19321.2	755.953	ring_2	2 P - GFP 2nM	11	eGFP
29	23900.2	745.454	4582.86	76.9454	19317.4	749.415	ring_2	2 P - GFP 2nM	11.25	eGFP
30	23895.9	745.251	4583.45	81.0356	19312.5	749.644	ring_2	2 P - GFP 2nM	11.5	eGFP
31	23853.3	747.89	4583.74	77.5775	19269.6	751.903	ring_2	2 P - GFP 2nM	11.75	eGFP
32	23727.5	750.496	4574.88	78.0872	19152.6	754.547	ring_2	2 P - GFP 2nM	12	eGFP
33	23577.9	745.622	4561.29	81.5379	19016.6	750.067	ring_2	2 P - GFP 2nM	12.25	eGFP
34	23432.6	729.179	4550.79	81.6291	18881.8	733.734	ring_2	2 P - GFP 2nM	12.5	eGFP
35	23221.3	723.353	4538.27	78.4419	18683	727.594	ring_2	2 P - GFP 2nM	12.75	eGFP
36	23077.1	704.235	4536.26	77.9764	18540.9	708.538	ring_2	2 P - GFP 2nM	13	eGFP
37	22941.6	691.925	4530.75	77.166	18410.8	696.215	ring_2	2 P - GFP 2nM	13.25	eGFP
38	22860.8	690.551	4524.45	78.449	18336.3	694.993	ring_2	2 P - GFP 2nM	13.5	eGFP
39	22735.9	685.135	4517.97	78.9558	18217.9	689.67	ring_2	2 P - GFP 2nM	13.75	eGFP
40	22595.6	684.776	4506.94	77.8546	18088.7	689.188	ring_2	2 P - GFP 2nM	14	eGFP
41	22466.4	667.443	4498.93	78.5884	17967.5	672.054	ring_2	2 P - GFP 2nM	14.25	eGFP
42	22284.6	660.278	4496.27	77.8063	17788.3	664.847	ring_2	2 P - GFP 2nM	14.5	eGFP
43	22148.8	654.27	4487.17	78.8393	17661.6	659.003	ring_2	2 P - GFP 2nM	14.75	eGFP
44	22031.5	662.139	4488.35	78.753	17543.2	666.806	ring_2	2 P - GFP 2nM	15	eGFP
45	21943.1	654.461	4488.94	78.674	17454.2	659.173	ring_2	2 P - GFP 2nM	15.25	eGFP
46	21903.2	647.45	4492.53	77.5115	17410.6	652.074	ring_2	2 P - GFP 2nM	15.5	eGFP
47	21873.3	668.644	4501.42	77.3089	17371.9	673.098	ring_2	2 P - GFP 2nM	15.75	eGFP
0	13590.3	365.471	4748.82	79.3967	8841.46	373.996	ring_3	3 N - GFP 2nM	4	eGFP
1	14383.4	389.023	4750.68	81.8782	9632.69	397.546	ring_3	3 N - GFP 2nM	4.25	eGFP
2	15072	408.898	4750.7	80.5293	10321.3	416.753	ring_3	3 N - GFP 2nM	4.5	eGFP
3	15473.6	425.862	4755.2	78.6167	10718.4	433.058	ring_3	3 N - GFP 2nM	4.75	eGFP
4	15516.9	430.561	4756.43	79.9712	10760.5	437.925	ring_3	3 N - GFP 2nM	5	eGFP
5	15378.6	427.456	4756.16	79.1538	10622.5	434.723	ring_3	3 N - GFP 2nM	5.25	eGFP
6	15133.7	424.473	4757.6	81.7697	10376.1	432.277	ring_3	3 N - GFP 2nM	5.5	eGFP
7	14869.4	419.198	4751.88	79.8876	10117.5	426.742	ring_3	3 N - GFP 2nM	5.75	eGFP
8	14654.5	406.62	4744.09	80.0546	9910.46	414.426	ring_3	3 N - GFP 2nM	6	eGFP
9	14542.3	403.591	4734.15	79.6708	9808.16	411.38	ring_3	3 N - GFP 2nM	6.25	eGFP
10	14512.9	410.131	4717.7	78.5589	9795.18	417.587	ring_3	3 N - GFP 2nM	6.5	eGFP
11	14531.3	416.702	4721.81	78.9053	9809.45	424.107	ring_3	3 N - GFP 2nM	6.75	eGFP
12	14560.8	414.865	4710.58	79.8008	9850.25	422.47	ring_3	3 N - GFP 2nM	7	eGFP
13	14453.3	404.36	4698.88	79.5636	9754.39	412.114	ring_3	3 N - GFP 2nM	7.25	eGFP
14	13903.7	384.231	4691.92	78.8298	9211.73	392.234	ring_3	3 N - GFP 2nM	7.5	eGFP
15	12863.5	346.438	4685.08	79.9061	8178.38	355.533	ring_3	3 N - GFP 2nM	7.75	eGFP
16	11591.2	301.754	4676.27	77.5497	6914.96	311.559	ring_3	3 N - GFP 2nM	8	eGFP
17	10382.2	257.203	4663.79	77.7378	5718.36	268.694	ring_3	3 N - GFP 2nM	8.25	eGFP
18	9320.71	223.245	4656.56	80.1396	4664.15	237.193	ring_3	3 N - GFP 2nM	8.5	eGFP
19	8469.8	198.55	4645.18	78.8878	3824.62	213.648	ring_3	3 N - GFP 2nM	8.75	eGFP
20	7772.71	173.386	4646.38	78.4481	3126.33	190.307	ring_3	3 N - GFP 2nM	9	eGFP
21	7213.14	156.59	4644.42	78.8961	2568.71	175.342	ring_3	3 N - GFP 2nM	9.25	eGFP
22	6759.85	144.586	4641.57	81.0286	2118.28	165.743	ring_3	3 N - GFP 2nM	9.5	eGFP
23	6394.24	130.867	4643.5	78.0452	1750.73	152.372	ring_3	3 N - GFP 2nM	9.75	eGFP
24	6107.52	124.404	4643.63	77.2055	1463.89	146.414	ring_3	3 N - GFP 2nM	10	eGFP
25	5881.03	116.244	4653.95	78.3513	1227.08	140.184	ring_3	3 N - GFP 2nM	10.25	eGFP
26	5697.63	112.842	4654.73	79.9177	1042.9	138.276	ring_3	3 N - GFP 2nM	10.5	eGFP
27	5550.39	104.692	4662.2	80.6146	888.192	132.133	ring_3	3 N - GFP 2nM	10.75	eGFP
28	5433.59	104.342	4670.04	78.2969	763.548	130.452	ring_3	3 N - GFP 2nM	11	eGFP
29	5338.78	103.025	4667.31	78.8315	671.466	129.725	ring_3	3 N - GFP 2nM	11.25	eGFP
30	5256.8	100.619	4666.48	80.2331	590.322	128.691	ring_3	3 N - GFP 2nM	11.5	eGFP
31	5196.37	98.9214	4666.91	81.6099	529.459	128.24	ring_3	3 N - GFP 2nM	11.75	eGFP
32	5134.98	96.6743	4661.88	79.0375	473.102	124.871	ring_3	3 N - GFP 2nM	12	eGFP
33	5077.43	97.8629	4648.15	79.9376	429.276	126.361	ring_3	3 N - GFP 2nM	12.25	eGFP
34	5036.46	95.2355	4641.5	79.679	394.966	124.171	ring_3	3 N - GFP 2nM	12.5	eGFP
35	5002.34	94.9737	4629.2	79.7777	373.139	124.034	ring_3	3 N - GFP 2nM	12.75	eGFP
36	4972.46	95.1748	4622.43	77.2401	350.03	122.574	ring_3	3 N - GFP 2nM	13	eGFP
37	4954.26	94.0734	4620.78	78.1305	333.483	122.287	ring_3	3 N - GFP 2nM	13.25	eGFP
38	4936.14	92.8699	4612.36	78.6085	323.781	121.672	ring_3	3 N - GFP 2nM	13.5	eGFP
39	4914.53	92.0921	4608.91	79.6435	305.618	121.754	ring_3	3 N - GFP 2nM	13.75	eGFP
40	4900.57	93.6678	4596.09	77.2524	304.484	121.415	ring_3	3 N - GFP 2nM	14	eGFP
41	4887.98	96.495	4599.86	78.276	288.112	124.251	ring_3	3 N - GFP 2nM	14.25	eGFP
42	4879.2	94.0705	4587.75	79.8783	291.454	123.409	ring_3	3 N - GFP 2nM	14.5	eGFP
43	4873.85	92.4738	4590.71	76.5413	283.148	120.042	ring_3	3 N - GFP 2nM	14.75	eGFP
44	4868.88	93.6182	4584.15	79.5995	284.731	122.884	ring_3	3 N - GFP 2nM	15	eGFP
45	4871.36	94.8415	4589.69	77.7955	281.667	122.666	ring_3	3 N - GFP 2nM	15.25	eGFP
46	4874.88	93.0754	4587.72	78.278	287.155	121.616	ring_3	3 N - GFP 2nM	15.5	eGFP
47	4882.24	96.4869	4598.98	78.5921	283.261	124.445	ring_3	3 N - GFP 2nM	15.75	eGFP
0	14825	391.548	4752.9	81.5585	10072.1	399.952	ring_4	4 N - GFP 2nM	4	eGFP
1	15600.5	409.289	4755.85	81.9691	10844.7	417.416	ring_4	4 N - GFP 2nM	4.25	eGFP
2	16330.4	441.862	4753.4	82.2415	11577	449.45	ring_4	4 N - GFP 2nM	4.5	eGFP
3	16684	447.656	4759.56	82.3172	11924.4	455.162	ring_4	4 N - GFP 2nM	4.75	eGFP
4	16679	452.716	4758.31	80.73	11920.7	459.858	ring_4	4 N - GFP 2nM	5	eGFP
5	16447.9	437.476	4754.59	80.146	11693.3	444.757	ring_4	4 N - GFP 2nM	5.25	eGFP
6	16154.1	447.788	4758.87	81.0089	11395.3	455.056	ring_4	4 N - GFP 2nM	5.5	eGFP
7	15859	432.779	4755.3	82.7714	11103.6	440.624	ring_4	4 N - GFP 2nM	5.75	eGFP
8	15649	414.585	4748.93	82.5495	10900.1	422.724	ring_4	4 N - GFP 2nM	6	eGFP
9	15529.6	422.472	4736.38	81.7918	10793.3	430.316	ring_4	4 N - GFP 2nM	6.25	eGFP
10	15528.4	416.731	4717.78	82.0111	10810.6	424.724	ring_4	4 N - GFP 2nM	6.5	eGFP
11	15549.2	417.365	4711.47	81.7882	10837.7	425.303	ring_4	4 N - GFP 2nM	6.75	eGFP
12	15497.3	415.752	4704.71	81.2295	10792.6	423.613	ring_4	4 N - GFP 2nM	7	eGFP
13	15120.2	405.095	4701.54	82.5394	10418.6	413.419	ring_4	4 N - GFP 2nM	7.25	eGFP
14	14183.9	373.219	4696.44	82.1974	9487.45	382.164	ring_4	4 N - GFP 2nM	7.5	eGFP
15	12845.3	333.244	4684.65	82.0198	8160.7	343.189	ring_4	4 N - GFP 2nM	7.75	eGFP
16	11439.7	272.387	4678.14	81.7595	6761.53	284.393	ring_4	4 N - GFP 2nM	8	eGFP
17	10199.9	237.472	4665.45	79.0573	5534.4	250.286	ring_4	4 N - GFP 2nM	8.25	eGFP
18	9140.09	205.504	4659.14	81.8726	4480.95	221.213	ring_4	4 N - GFP 2nM	8.5	eGFP
19	8307.28	181.76	4656.72	79.3732	3650.56	198.335	ring_4	4 N - GFP 2nM	8.75	eGFP
20	7631.37	164.238	4650.61	80.402	2980.76	182.862	ring_4	4 N - GFP 2nM	9	eGFP
21	7081.37	143.446	4647.1	79.9295	2434.27	164.211	ring_4	4 N - GFP 2nM	9.25	eGFP
22	6644.26	130.529	4643.26	78.5395	2001	152.336	ring_4	4 N - GFP 2nM	9.5	eGFP
23	6296.62	123.969	4645.28	81.1672	1651.34	148.177	ring_4	4 N - GFP 2nM	9.75	eGFP
24	6023.15	114.87	4648.63	79.9642	1374.52	139.962	ring_4	4 N - GFP 2nM	10	eGFP
25	5805.76	106.452	4652.52	81.7698	1153.25	134.232	ring_4	4 N - GFP 2nM	10.25	eGFP
26	5631.38	102.388	4656.58	80.5471	974.796	130.273	ring_4	4 N - GFP 2nM	10.5	eGFP
27	5496.15	101.981	4666.18	79.7585	829.963	129.467	ring_4	4 N - GFP 2nM	10.75	eGFP
28	5381.67	96.9246	4662.72	79.8169	718.95	125.559	ring_4	4 N - GFP 2nM	11	eGFP
29	5292.8	97.5725	4662.72	81.2181	630.081	126.952	ring_4	4 N - GFP 2nM	11.25	eGFP
30	5220.35	94.8163	4665.48	79.9689	554.875	124.037	ring_4	4 N - GFP 2nM	11.5	eGFP
31	5152.97	91.2312	4663.63	80.2731	489.34	121.519	ring_4	4 N - GFP 2nM	11.75	eGFP
32	5104.43	89.5326	4661.12	81.6107	443.309	121.146	ring_4	4 N - GFP 2nM	12	eGFP
33	5044.96	90.1937	4641.05	79.8767	403.911	120.479	ring_4	4 N - GFP 2nM	12.25	eGFP
34	5009.08	88.9463	4635.51	78.7398	373.566	118.791	ring_4	4 N - GFP 2nM	12.5	eGFP
35	4981.99	88.3543	4630.9	78.304	351.097	118.059	ring_4	4 N - GFP 2nM	12.75	eGFP
36	4958.16	87.4575	4625.38	79.8776	332.779	118.445	ring_4	4 N - GFP 2nM	13	eGFP
37	4940.14	87.1377	4616.71	79.3186	323.423	117.832	ring_4	4 N - GFP 2nM	13.25	eGFP
38	4920.27	87.3534	4612.25	76.8467	308.019	116.344	ring_4	4 N - GFP 2nM	13.5	eGFP
39	4901.71	85.642	4607.25	78.6956	294.457	116.308	ring_4	4 N - GFP 2nM	13.75	eGFP
40	4888.24	87.0307	4597.17	76.0275	291.073	115.562	ring_4	4 N - GFP 2nM	14	eGFP
41	4876.58	87.4554	4599.76	79.3262	276.817	118.072	ring_4	4 N - GFP 2nM	14.25	eGFP
42	4863.82	86.6373	4590.37	78.8923	273.446	117.175	ring_4	4 N - GFP 2nM	14.5	eGFP
43	4858.9	85.4555	4585.23	78.9991	273.673	116.377	ring_4	4 N - GFP 2nM	14.75	eGFP
44	4861.36	85.85	4588.62	77.0724	272.735	115.371	ring_4	4 N - GFP 2nM	15	eGFP
45	4859.47	88.6058	4586.69	80.1547	272.783	119.481	ring_4	4 N - GFP 2nM	15.25	eGFP
46	4864.68	85.8538	4591.55	77.6118	273.134	115.734	ring_4	4 N - GFP 2nM	15.5	eGFP
47	4870.09	87.3232	4601.83	78.9314	268.261	117.709	ring_4	4 N - GFP 2nM	15.75	eGFP
0	15077.8	370.14	4834.01	82.2259	10243.8	379.163	ring_5	5 SR - GFP 2nM, LeuRS 0.05 nM	4	eGFP
1	15698	407.433	4838.13	82.2357	10859.9	415.649	ring_5	5 SR - GFP 2nM, LeuRS 0.05 nM	4.25	eGFP
2	16193.6	422.438	4841.49	79.2265	11352.1	429.803	ring_5	5 SR - GFP 2nM, LeuRS 0.05 nM	4.5	eGFP
3	16404.7	436.558	4844.78	82.4791	11559.9	444.281	ring_5	5 SR - GFP 2nM, LeuRS 0.05 nM	4.75	eGFP
4	16255.5	423.592	4841.13	80.0842	11414.4	431.096	ring_5	5 SR - GFP 2nM, LeuRS 0.05 nM	5	eGFP
5	15968.8	414.846	4840.71	82.6173	11128.1	422.993	ring_5	5 SR - GFP 2nM, LeuRS 0.05 nM	5.25	eGFP
6	15604.8	406.369	4841.38	80.6832	10763.4	414.302	ring_5	5 SR - GFP 2nM, LeuRS 0.05 nM	5.5	eGFP
7	15252.5	393.967	4832.54	81.4062	10420	402.29	ring_5	5 SR - GFP 2nM, LeuRS 0.05 nM	5.75	eGFP
8	14971.4	380.153	4819.64	79.4069	10151.8	388.358	ring_5	5 SR - GFP 2nM, LeuRS 0.05 nM	6	eGFP
9	14814.9	370.538	4808.62	82.2168	10006.3	379.55	ring_5	5 SR - GFP 2nM, LeuRS 0.05 nM	6.25	eGFP
10	14763.8	368.901	4799.84	82.7202	9963.93	378.061	ring_5	5 SR - GFP 2nM, LeuRS 0.05 nM	6.5	eGFP
11	14823.8	368.096	4789.02	79.0118	10034.8	376.48	ring_5	5 SR - GFP 2nM, LeuRS 0.05 nM	6.75	eGFP
12	14964.3	374.22	4780.71	79.8724	10183.6	382.648	ring_5	5 SR - GFP 2nM, LeuRS 0.05 nM	7	eGFP
13	15216.9	379.276	4772.53	81.4118	10444.4	387.916	ring_5	5 SR - GFP 2nM, LeuRS 0.05 nM	7.25	eGFP
14	15514.2	387.335	4772.7	80.7014	10741.5	395.653	ring_5	5 SR - GFP 2nM, LeuRS 0.05 nM	7.5	eGFP
15	15850.3	395.691	4764.67	79.3469	11085.7	403.568	ring_5	5 SR - GFP 2nM, LeuRS 0.05 nM	7.75	eGFP
16	16247.4	405.472	4759.42	81.1217	11488	413.508	ring_5	5 SR - GFP 2nM, LeuRS 0.05 nM	8	eGFP
17	16672.2	413.832	4748.77	79.1866	11923.4	421.34	ring_5	5 SR - GFP 2nM, LeuRS 0.05 nM	8.25	eGFP
18	17054.3	428.307	4743.95	83.0568	12310.3	436.286	ring_5	5 SR - GFP 2nM, LeuRS 0.05 nM	8.5	eGFP
19	17483.6	440.219	4737.81	80.2276	12745.8	447.469	ring_5	5 SR - GFP 2nM, LeuRS 0.05 nM	8.75	eGFP
20	17897.9	448.426	4735.29	81.8024	13162.6	455.826	ring_5	5 SR - GFP 2nM, LeuRS 0.05 nM	9	eGFP
21	18271.7	474.298	4735.36	78.4514	13536.4	480.743	ring_5	5 SR - GFP 2nM, LeuRS 0.05 nM	9.25	eGFP
22	18684.6	498.582	4733.9	81.0403	13950.7	505.125	ring_5	5 SR - GFP 2nM, LeuRS 0.05 nM	9.5	eGFP
23	19044.8	498.37	4743.56	80.5546	14301.2	504.838	ring_5	5 SR - GFP 2nM, LeuRS 0.05 nM	9.75	eGFP
24	19385.4	517.935	4743.35	81.1147	14642	524.248	ring_5	5 SR - GFP 2nM, LeuRS 0.05 nM	10	eGFP
25	19684.1	532.529	4749.41	80.0004	14934.7	538.504	ring_5	5 SR - GFP 2nM, LeuRS 0.05 nM	10.25	eGFP
26	19933.4	552.108	4757.61	80.4023	15175.8	557.932	ring_5	5 SR - GFP 2nM, LeuRS 0.05 nM	10.5	eGFP
27	20136.8	574.739	4758.01	81.9523	15378.8	580.553	ring_5	5 SR - GFP 2nM, LeuRS 0.05 nM	10.75	eGFP
28	20328.2	568.228	4760	81.5	15568.2	574.043	ring_5	5 SR - GFP 2nM, LeuRS 0.05 nM	11	eGFP
29	20479	589.114	4763.92	82.3435	15715	594.841	ring_5	5 SR - GFP 2nM, LeuRS 0.05 nM	11.25	eGFP
30	20631.1	592.404	4761.06	79.4238	15870.1	597.704	ring_5	5 SR - GFP 2nM, LeuRS 0.05 nM	11.5	eGFP
31	20768.8	586.33	4761.62	82.8548	16007.2	592.155	ring_5	5 SR - GFP 2nM, LeuRS 0.05 nM	11.75	eGFP
32	20809.3	593.594	4752.9	80.6828	16056.4	599.052	ring_5	5 SR - GFP 2nM, LeuRS 0.05 nM	12	eGFP
33	20837.2	585.488	4746.71	80.2085	16090.5	590.957	ring_5	5 SR - GFP 2nM, LeuRS 0.05 nM	12.25	eGFP
34	20881.4	590.322	4736.76	82.4514	16144.6	596.053	ring_5	5 SR - GFP 2nM, LeuRS 0.05 nM	12.5	eGFP
35	20898.3	583.208	4725.29	80.2348	16173	588.701	ring_5	5 SR - GFP 2nM, LeuRS 0.05 nM	12.75	eGFP
36	20930.3	577.478	4718.13	80.0344	16212.2	582.998	ring_5	5 SR - GFP 2nM, LeuRS 0.05 nM	13	eGFP
37	20979	577.489	4714.61	80.415	16264.4	583.061	ring_5	5 SR - GFP 2nM, LeuRS 0.05 nM	13.25	eGFP
38	20971.1	581.601	4708.43	81.5451	16262.7	587.29	ring_5	5 SR - GFP 2nM, LeuRS 0.05 nM	13.5	eGFP
39	20916.8	566.608	4706.18	82.0291	16210.6	572.515	ring_5	5 SR - GFP 2nM, LeuRS 0.05 nM	13.75	eGFP
40	20871.6	568.849	4698.78	80.9956	16172.8	574.587	ring_5	5 SR - GFP 2nM, LeuRS 0.05 nM	14	eGFP
41	20837.2	576.126	4689.71	82.6144	16147.5	582.019	ring_5	5 SR - GFP 2nM, LeuRS 0.05 nM	14.25	eGFP
42	20802.8	570.923	4682.07	81.4434	16120.8	576.703	ring_5	5 SR - GFP 2nM, LeuRS 0.05 nM	14.5	eGFP
43	20838.9	568.735	4680.26	80.8569	16158.7	574.454	ring_5	5 SR - GFP 2nM, LeuRS 0.05 nM	14.75	eGFP
44	20886.6	565.336	4682.33	79.4093	16204.3	570.886	ring_5	5 SR - GFP 2nM, LeuRS 0.05 nM	15	eGFP
45	20897.3	566.97	4681.42	81.5036	16215.9	572.798	ring_5	5 SR - GFP 2nM, LeuRS 0.05 nM	15.25	eGFP
46	20911.5	571.981	4684.96	81.0001	16226.5	577.688	ring_5	5 SR - GFP 2nM, LeuRS 0.05 nM	15.5	eGFP
47	20938	580.822	4696.94	84.2566	16241	586.902	ring_5	5 SR - GFP 2nM, LeuRS 0.05 nM	15.75	eGFP
0	15899.4	410.337	5058.36	80.364	10841	418.133	ring_6	6 SR - GFP 2nM, LeuRS 0.05 nM	4	eGFP
1	16545.8	435.086	5057.11	80.8437	11488.7	442.533	ring_6	6 SR - GFP 2nM, LeuRS 0.05 nM	4.25	eGFP
2	17085.8	452.382	5061.74	82.0739	12024.1	459.767	ring_6	6 SR - GFP 2nM, LeuRS 0.05 nM	4.5	eGFP
3	17289.1	463.063	5066.85	77.5123	12222.3	469.506	ring_6	6 SR - GFP 2nM, LeuRS 0.05 nM	4.75	eGFP
4	17130.1	458.634	5055.22	79.0355	12074.9	465.394	ring_6	6 SR - GFP 2nM, LeuRS 0.05 nM	5	eGFP
5	16758.6	447.459	5057.74	78.6352	11700.8	454.316	ring_6	6 SR - GFP 2nM, LeuRS 0.05 nM	5.25	eGFP
6	16354.3	439.009	5047.36	82.1134	11306.9	446.622	ring_6	6 SR - GFP 2nM, LeuRS 0.05 nM	5.5	eGFP
7	15960.3	430.723	5044.63	79.76	10915.7	438.045	ring_6	6 SR - GFP 2nM, LeuRS 0.05 nM	5.75	eGFP
8	15665.8	419.305	5031.84	80.037	10633.9	426.876	ring_6	6 SR - GFP 2nM, LeuRS 0.05 nM	6	eGFP
9	15317	559.415	5021.23	79.0825	10295.8	564.977	ring_6	6 SR - GFP 2nM, LeuRS 0.05 nM	6.25	eGFP
10	15452.6	414.608	5001.76	80.1977	10450.9	422.293	ring_6	6 SR - GFP 2nM, LeuRS 0.05 nM	6.5	eGFP
11	15513.1	419.831	4997.26	77.5092	10515.9	426.926	ring_6	6 SR - GFP 2nM, LeuRS 0.05 nM	6.75	eGFP
12	15681.9	423.26	4989.75	81.0055	10692.1	430.942	ring_6	6 SR - GFP 2nM, LeuRS 0.05 nM	7	eGFP
13	15932.2	429.308	4981.2	81.6885	10951	437.01	ring_6	6 SR - GFP 2nM, LeuRS 0.05 nM	7.25	eGFP
14	16243	433.943	4971.92	79.0717	11271.1	441.089	ring_6	6 SR - GFP 2nM, LeuRS 0.05 nM	7.5	eGFP
15	16602.5	450.165	4967.81	80.8903	11634.7	457.375	ring_6	6 SR - GFP 2nM, LeuRS 0.05 nM	7.75	eGFP
16	16967.5	459.498	4955.46	79.1675	12012	466.268	ring_6	6 SR - GFP 2nM, LeuRS 0.05 nM	8	eGFP
17	17404.1	475.227	4949.54	78.6053	12454.5	481.684	ring_6	6 SR - GFP 2nM, LeuRS 0.05 nM	8.25	eGFP
18	17799.3	489.474	4939.7	81.667	12859.6	496.241	ring_6	6 SR - GFP 2nM, LeuRS 0.05 nM	8.5	eGFP
19	18295.9	489.551	4938.1	78.5393	13357.8	495.811	ring_6	6 SR - GFP 2nM, LeuRS 0.05 nM	8.75	eGFP
20	18771.3	513.654	4933.89	78.6634	13837.4	519.643	ring_6	6 SR - GFP 2nM, LeuRS 0.05 nM	9	eGFP
21	19225.3	531.114	4934.74	78.2479	14290.5	536.847	ring_6	6 SR - GFP 2nM, LeuRS 0.05 nM	9.25	eGFP
22	19665	540.938	4938.06	80.189	14727	546.849	ring_6	6 SR - GFP 2nM, LeuRS 0.05 nM	9.5	eGFP
23	20046.8	552.356	4943.11	79.7914	15103.7	558.09	ring_6	6 SR - GFP 2nM, LeuRS 0.05 nM	9.75	eGFP
24	20394.8	575.502	4943.35	79.9363	15451.4	581.027	ring_6	6 SR - GFP 2nM, LeuRS 0.05 nM	10	eGFP
25	20718.4	590.355	4950.2	77.6277	15768.2	595.437	ring_6	6 SR - GFP 2nM, LeuRS 0.05 nM	10.25	eGFP
26	20998.7	607.122	4950.96	80.2302	16047.8	612.4	ring_6	6 SR - GFP 2nM, LeuRS 0.05 nM	10.5	eGFP
27	21326.3	623.815	4958.65	78.6501	16367.6	628.754	ring_6	6 SR - GFP 2nM, LeuRS 0.05 nM	10.75	eGFP
28	21606	631.593	4956.33	79.3867	16649.7	636.563	ring_6	6 SR - GFP 2nM, LeuRS 0.05 nM	11	eGFP
29	21833.2	641.896	4961.05	79.1565	16872.1	646.759	ring_6	6 SR - GFP 2nM, LeuRS 0.05 nM	11.25	eGFP
30	21988.2	658.266	4959.28	78.3278	17028.9	662.91	ring_6	6 SR - GFP 2nM, LeuRS 0.05 nM	11.5	eGFP
31	22091	670.318	4957.76	78.8646	17133.2	674.942	ring_6	6 SR - GFP 2nM, LeuRS 0.05 nM	11.75	eGFP
32	22094.3	667.332	4947.16	80.8105	17147.2	672.207	ring_6	6 SR - GFP 2nM, LeuRS 0.05 nM	12	eGFP
33	22079.4	670.678	4936.54	79.9175	17142.8	675.423	ring_6	6 SR - GFP 2nM, LeuRS 0.05 nM	12.25	eGFP
34	22056.4	664.919	4928.19	78.6628	17128.2	669.556	ring_6	6 SR - GFP 2nM, LeuRS 0.05 nM	12.5	eGFP
35	21990.5	659.456	4919.63	79.7957	17070.9	664.266	ring_6	6 SR - GFP 2nM, LeuRS 0.05 nM	12.75	eGFP
36	21979.9	670.966	4908.87	76.9624	17071	675.366	ring_6	6 SR - GFP 2nM, LeuRS 0.05 nM	13	eGFP
37	21999.6	665.658	4907.05	79.1021	17092.5	670.341	ring_6	6 SR - GFP 2nM, LeuRS 0.05 nM	13.25	eGFP
38	21980.4	668.388	4901.76	77.7717	17078.6	672.898	ring_6	6 SR - GFP 2nM, LeuRS 0.05 nM	13.5	eGFP
39	21941.1	658.662	4889.86	77.6348	17051.3	663.221	ring_6	6 SR - GFP 2nM, LeuRS 0.05 nM	13.75	eGFP
40	21896	652.591	4884.18	80.6691	17011.8	657.558	ring_6	6 SR - GFP 2nM, LeuRS 0.05 nM	14	eGFP
41	21855.3	659.241	4874.32	78.8814	16981	663.943	ring_6	6 SR - GFP 2nM, LeuRS 0.05 nM	14.25	eGFP
42	21835	650.411	4870.58	79.3306	16964.5	655.232	ring_6	6 SR - GFP 2nM, LeuRS 0.05 nM	14.5	eGFP
43	21829.3	643.45	4869.18	78.963	16960.1	648.277	ring_6	6 SR - GFP 2nM, LeuRS 0.05 nM	14.75	eGFP
44	21850.4	656.498	4869.16	77.7717	16981.3	661.089	ring_6	6 SR - GFP 2nM, LeuRS 0.05 nM	15	eGFP
45	21834.6	642.205	4869.59	79.1658	16965	647.066	ring_6	6 SR - GFP 2nM, LeuRS 0.05 nM	15.25	eGFP
46	21865.9	652.49	4872.76	78.2451	16993.1	657.165	ring_6	6 SR - GFP 2nM, LeuRS 0.05 nM	15.5	eGFP
47	21879	650.299	4880.23	78.5553	16998.7	655.026	ring_6	6 SR - GFP 2nM, LeuRS 0.05 nM	15.75	eGFP
0	13338.3	329.422	5088.67	84.3372	8249.62	340.047	ring_7	7 SR - GFP 2nM, LeuRS 0.1 nM	4	eGFP
1	13906.5	342.552	5091.01	84.9736	8815.52	352.934	ring_7	7 SR - GFP 2nM, LeuRS 0.1 nM	4.25	eGFP
2	14398	370.462	5087.24	83.3318	9310.8	379.718	ring_7	7 SR - GFP 2nM, LeuRS 0.1 nM	4.5	eGFP
3	14624.9	370.927	5091.91	84.0295	9533.03	380.325	ring_7	7 SR - GFP 2nM, LeuRS 0.1 nM	4.75	eGFP
4	14571.7	379.15	5091.72	84.1018	9479.95	388.365	ring_7	7 SR - GFP 2nM, LeuRS 0.1 nM	5	eGFP
5	14384.8	369.253	5081.14	83.1611	9303.7	378.501	ring_7	7 SR - GFP 2nM, LeuRS 0.1 nM	5.25	eGFP
6	14131.8	366.412	5082.71	83.3136	9049.09	375.764	ring_7	7 SR - GFP 2nM, LeuRS 0.1 nM	5.5	eGFP
7	13879.7	357.391	5072.71	85.2313	8806.96	367.414	ring_7	7 SR - GFP 2nM, LeuRS 0.1 nM	5.75	eGFP
8	13686.2	348.287	5061.28	82.7795	8624.96	357.989	ring_7	7 SR - GFP 2nM, LeuRS 0.1 nM	6	eGFP
9	13586.3	347.048	5049.18	82.9448	8537.11	356.822	ring_7	7 SR - GFP 2nM, LeuRS 0.1 nM	6.25	eGFP
10	13571.2	342.663	5033.51	82.4261	8537.67	352.438	ring_7	7 SR - GFP 2nM, LeuRS 0.1 nM	6.5	eGFP
11	13659.3	344.2	5025.32	82.2097	8633.94	353.881	ring_7	7 SR - GFP 2nM, LeuRS 0.1 nM	6.75	eGFP
12	13816.5	350.409	5018.8	83.4608	8797.65	360.211	ring_7	7 SR - GFP 2nM, LeuRS 0.1 nM	7	eGFP
13	14073.4	357.166	5006.65	83.1054	9066.78	366.707	ring_7	7 SR - GFP 2nM, LeuRS 0.1 nM	7.25	eGFP
14	14387.1	376.731	5001.75	81.0791	9385.39	385.357	ring_7	7 SR - GFP 2nM, LeuRS 0.1 nM	7.5	eGFP
15	14712.4	372.003	4993.94	84.0134	9718.41	381.371	ring_7	7 SR - GFP 2nM, LeuRS 0.1 nM	7.75	eGFP
16	15068.4	393.825	4983.32	82.1193	10085	402.295	ring_7	7 SR - GFP 2nM, LeuRS 0.1 nM	8	eGFP
17	15462.5	399.729	4974.11	80.8	10488.4	407.814	ring_7	7 SR - GFP 2nM, LeuRS 0.1 nM	8.25	eGFP
18	15832.1	413.936	4963.8	80.9018	10868.3	421.768	ring_7	7 SR - GFP 2nM, LeuRS 0.1 nM	8.5	eGFP
19	16251.4	420.492	4960.7	82.3279	11290.7	428.476	ring_7	7 SR - GFP 2nM, LeuRS 0.1 nM	8.75	eGFP
20	16659.3	446.209	4961.45	84.0988	11697.8	454.065	ring_7	7 SR - GFP 2nM, LeuRS 0.1 nM	9	eGFP
21	17048.7	445.14	4962.3	82.933	12086.4	452.799	ring_7	7 SR - GFP 2nM, LeuRS 0.1 nM	9.25	eGFP
22	17492.2	465.899	4959.14	81.4718	12533.1	472.969	ring_7	7 SR - GFP 2nM, LeuRS 0.1 nM	9.5	eGFP
23	17881.7	476.216	4962.76	84.0819	12918.9	483.582	ring_7	7 SR - GFP 2nM, LeuRS 0.1 nM	9.75	eGFP
24	18214.3	491.268	4968.2	84.3071	13246.1	498.45	ring_7	7 SR - GFP 2nM, LeuRS 0.1 nM	10	eGFP
25	18512	503.656	4972.35	82.7794	13539.6	510.413	ring_7	7 SR - GFP 2nM, LeuRS 0.1 nM	10.25	eGFP
26	18790	521.964	4978.49	84.0982	13811.5	528.696	ring_7	7 SR - GFP 2nM, LeuRS 0.1 nM	10.5	eGFP
27	19037.7	534.078	4981.88	82.8585	14055.8	540.467	ring_7	7 SR - GFP 2nM, LeuRS 0.1 nM	10.75	eGFP
28	19299.1	541.95	4983.7	81.5537	14315.4	548.051	ring_7	7 SR - GFP 2nM, LeuRS 0.1 nM	11	eGFP
29	19505.5	561.759	4982.94	83.403	14522.6	567.916	ring_7	7 SR - GFP 2nM, LeuRS 0.1 nM	11.25	eGFP
30	19668.7	574.023	4982.14	82.3492	14686.6	579.899	ring_7	7 SR - GFP 2nM, LeuRS 0.1 nM	11.5	eGFP
31	19808.4	565.6	4975.31	83.5449	14833.1	571.737	ring_7	7 SR - GFP 2nM, LeuRS 0.1 nM	11.75	eGFP
32	19849.2	577.499	4965.64	83.4914	14883.5	583.503	ring_7	7 SR - GFP 2nM, LeuRS 0.1 nM	12	eGFP
33	19894.2	571.171	4959.93	84.2739	14934.3	577.355	ring_7	7 SR - GFP 2nM, LeuRS 0.1 nM	12.25	eGFP
34	19935.5	569.357	4945.94	83.6824	14989.6	575.474	ring_7	7 SR - GFP 2nM, LeuRS 0.1 nM	12.5	eGFP
35	19990.6	567.819	4937.65	83.9083	15052.9	573.985	ring_7	7 SR - GFP 2nM, LeuRS 0.1 nM	12.75	eGFP
36	20040.7	566.058	4930.76	84.4424	15109.9	572.322	ring_7	7 SR - GFP 2nM, LeuRS 0.1 nM	13	eGFP
37	20084.7	572.516	4928.5	86.6667	15156.2	579.039	ring_7	7 SR - GFP 2nM, LeuRS 0.1 nM	13.25	eGFP
38	20134.9	575.981	4921.14	82.6012	15213.8	581.874	ring_7	7 SR - GFP 2nM, LeuRS 0.1 nM	13.5	eGFP
39	20156	564.859	4911.22	84.0224	15244.8	571.074	ring_7	7 SR - GFP 2nM, LeuRS 0.1 nM	13.75	eGFP
40	20180.6	562.834	4906.73	80.0944	15273.9	568.504	ring_7	7 SR - GFP 2nM, LeuRS 0.1 nM	14	eGFP
41	20206.6	553.487	4896.34	81.6467	15310.2	559.476	ring_7	7 SR - GFP 2nM, LeuRS 0.1 nM	14.25	eGFP
42	20221.5	566.865	4890.2	81.5775	15331.3	572.705	ring_7	7 SR - GFP 2nM, LeuRS 0.1 nM	14.5	eGFP
43	20228.2	555.058	4889.53	81.9132	15338.7	561.07	ring_7	7 SR - GFP 2nM, LeuRS 0.1 nM	14.75	eGFP
44	20274.1	559.641	4888.48	83.0149	15385.6	565.764	ring_7	7 SR - GFP 2nM, LeuRS 0.1 nM	15	eGFP
45	20277.2	562.384	4890.27	82.6786	15386.9	568.429	ring_7	7 SR - GFP 2nM, LeuRS 0.1 nM	15.25	eGFP
46	20286.4	552.313	4897.08	81.4653	15389.3	558.289	ring_7	7 SR - GFP 2nM, LeuRS 0.1 nM	15.5	eGFP
47	20392.9	560.729	4902.17	84.0574	15490.7	566.995	ring_7	7 SR - GFP 2nM, LeuRS 0.1 nM	15.75	eGFP
0	11770.2	281.116	4924.58	82.1497	6845.63	292.873	ring_8	8 SR - GFP 2nM, LeuRS 0.1 nM	4	eGFP
1	12322.4	298.807	4921.71	85.9113	7400.7	310.912	ring_8	8 SR - GFP 2nM, LeuRS 0.1 nM	4.25	eGFP
2	12819.6	319.769	4927.35	83.6529	7892.22	330.53	ring_8	8 SR - GFP 2nM, LeuRS 0.1 nM	4.5	eGFP
3	13110.4	333.075	4927.99	82.8108	8182.45	343.215	ring_8	8 SR - GFP 2nM, LeuRS 0.1 nM	4.75	eGFP
4	13145.2	323.123	4924.68	85.2044	8220.54	334.168	ring_8	8 SR - GFP 2nM, LeuRS 0.1 nM	5	eGFP
5	13040.5	327.669	4924.61	85.2203	8115.91	338.57	ring_8	8 SR - GFP 2nM, LeuRS 0.1 nM	5.25	eGFP
6	12840.8	322.645	4925.74	84.1197	7915.1	333.43	ring_8	8 SR - GFP 2nM, LeuRS 0.1 nM	5.5	eGFP
7	12638	324.038	4914.21	86.5846	7723.8	335.407	ring_8	8 SR - GFP 2nM, LeuRS 0.1 nM	5.75	eGFP
8	12467.1	309.736	4902.85	83.9307	7564.26	320.906	ring_8	8 SR - GFP 2nM, LeuRS 0.1 nM	6	eGFP
9	12395.3	310.776	4890.18	81.1045	7505.08	321.185	ring_8	8 SR - GFP 2nM, LeuRS 0.1 nM	6.25	eGFP
10	12394.7	311.728	4884.14	83.8776	7510.57	322.815	ring_8	8 SR - GFP 2nM, LeuRS 0.1 nM	6.5	eGFP
11	12466.9	310.694	4870.42	82.159	7596.51	321.373	ring_8	8 SR - GFP 2nM, LeuRS 0.1 nM	6.75	eGFP
12	12611.1	322.805	4867.75	83.3603	7743.37	333.394	ring_8	8 SR - GFP 2nM, LeuRS 0.1 nM	7	eGFP
13	12841.3	327.552	4861.91	84.4528	7979.35	338.264	ring_8	8 SR - GFP 2nM, LeuRS 0.1 nM	7.25	eGFP
14	13121.5	331.251	4854.36	82.0023	8267.17	341.251	ring_8	8 SR - GFP 2nM, LeuRS 0.1 nM	7.5	eGFP
15	13452.4	344.831	4848.57	86.4983	8603.78	355.515	ring_8	8 SR - GFP 2nM, LeuRS 0.1 nM	7.75	eGFP
16	13817	359.665	4840.26	82.9766	8976.74	369.113	ring_8	8 SR - GFP 2nM, LeuRS 0.1 nM	8	eGFP
17	14204.2	370.483	4834.45	85.1273	9369.71	380.138	ring_8	8 SR - GFP 2nM, LeuRS 0.1 nM	8.25	eGFP
18	14565.3	377.658	4824.74	82.9545	9740.57	386.662	ring_8	8 SR - GFP 2nM, LeuRS 0.1 nM	8.5	eGFP
19	14973	382.832	4824.85	85.9109	10148.1	392.353	ring_8	8 SR - GFP 2nM, LeuRS 0.1 nM	8.75	eGFP
20	15361.3	401.866	4821.49	83.7048	10539.8	410.491	ring_8	8 SR - GFP 2nM, LeuRS 0.1 nM	9	eGFP
21	15778.2	412.604	4819.31	83.0804	10958.9	420.885	ring_8	8 SR - GFP 2nM, LeuRS 0.1 nM	9.25	eGFP
22	16172	418.422	4822.73	83.8629	11349.3	426.743	ring_8	8 SR - GFP 2nM, LeuRS 0.1 nM	9.5	eGFP
23	16533.2	432.907	4826.33	84.2934	11706.9	441.037	ring_8	8 SR - GFP 2nM, LeuRS 0.1 nM	9.75	eGFP
24	16871.7	446.856	4831.72	85.324	12040	454.929	ring_8	8 SR - GFP 2nM, LeuRS 0.1 nM	10	eGFP
25	17159.4	457.015	4837.23	85.5542	12322.2	464.954	ring_8	8 SR - GFP 2nM, LeuRS 0.1 nM	10.25	eGFP
26	17455.2	469.566	4843.41	83.7142	12611.8	476.97	ring_8	8 SR - GFP 2nM, LeuRS 0.1 nM	10.5	eGFP
27	17686.4	479.178	4844.95	83.2916	12841.5	486.363	ring_8	8 SR - GFP 2nM, LeuRS 0.1 nM	10.75	eGFP
28	17877	496.154	4847.83	84.5094	13029.2	503.3	ring_8	8 SR - GFP 2nM, LeuRS 0.1 nM	11	eGFP
29	18065.1	503.008	4846.6	84.2603	13218.5	510.016	ring_8	8 SR - GFP 2nM, LeuRS 0.1 nM	11.25	eGFP
30	18238.8	511.524	4849.42	83.5863	13389.4	518.308	ring_8	8 SR - GFP 2nM, LeuRS 0.1 nM	11.5	eGFP
31	18433.1	512.081	4847.3	81.7398	13585.8	518.564	ring_8	8 SR - GFP 2nM, LeuRS 0.1 nM	11.75	eGFP
32	18581.6	521.486	4835.37	83.4358	13746.2	528.119	ring_8	8 SR - GFP 2nM, LeuRS 0.1 nM	12	eGFP
33	18659.4	523.185	4823.89	83.2716	13835.5	529.77	ring_8	8 SR - GFP 2nM, LeuRS 0.1 nM	12.25	eGFP
34	18738	537.322	4814.9	82.8257	13923.1	543.668	ring_8	8 SR - GFP 2nM, LeuRS 0.1 nM	12.5	eGFP
35	18791.6	520.674	4809.98	83.4063	13981.6	527.312	ring_8	8 SR - GFP 2nM, LeuRS 0.1 nM	12.75	eGFP
36	18826.4	540.086	4805.55	83.999	14020.9	546.579	ring_8	8 SR - GFP 2nM, LeuRS 0.1 nM	13	eGFP
37	18852.9	527.588	4798.18	80.9845	14054.7	533.767	ring_8	8 SR - GFP 2nM, LeuRS 0.1 nM	13.25	eGFP
38	18863.1	537.015	4793.01	82.5058	14070.1	543.316	ring_8	8 SR - GFP 2nM, LeuRS 0.1 nM	13.5	eGFP
39	18906	533.277	4786.15	83.9168	14119.9	539.839	ring_8	8 SR - GFP 2nM, LeuRS 0.1 nM	13.75	eGFP
40	18946.6	530.178	4777.57	84.2911	14169	536.837	ring_8	8 SR - GFP 2nM, LeuRS 0.1 nM	14	eGFP
41	18974	532.251	4771.88	81.5159	14202.1	538.457	ring_8	8 SR - GFP 2nM, LeuRS 0.1 nM	14.25	eGFP
42	18976.2	524.837	4768.07	82.569	14208.2	531.292	ring_8	8 SR - GFP 2nM, LeuRS 0.1 nM	14.5	eGFP
43	18998.8	520.532	4766.3	81.1471	14232.5	526.819	ring_8	8 SR - GFP 2nM, LeuRS 0.1 nM	14.75	eGFP
44	19019.9	525.993	4767.97	83.5584	14252	532.588	ring_8	8 SR - GFP 2nM, LeuRS 0.1 nM	15	eGFP
45	19027.1	527.876	4770.15	83.1946	14256.9	534.391	ring_8	8 SR - GFP 2nM, LeuRS 0.1 nM	15.25	eGFP
46	19035	530.076	4777.55	85.4878	14257.5	536.926	ring_8	8 SR - GFP 2nM, LeuRS 0.1 nM	15.5	eGFP
47	19051.3	533.014	4784.01	83.8596	14267.3	539.571	ring_8	8 SR - GFP 2nM, LeuRS 0.1 nM	15.75	eGFP
0	21664.9	584.032	4777.6	83.1196	16887.3	589.918	ring_1	1 P - GFP 2nM	16	eGFP
1	21556.2	595.006	4788.84	82.8752	16767.3	600.75	ring_1	1 P - GFP 2nM	16.25	eGFP
2	21388.2	582.81	4795.87	83.2599	16592.3	588.727	ring_1	1 P - GFP 2nM	16.5	eGFP
3	21223.8	572.316	4795.31	81.5251	16428.5	578.093	ring_1	1 P - GFP 2nM	16.75	eGFP
4	21068.8	573.807	4800.39	81.9266	16268.4	579.626	ring_1	1 P - GFP 2nM	17	eGFP
5	21035.1	561.308	4796.12	82.0047	16239	567.267	ring_1	1 P - GFP 2nM	17.25	eGFP
6	20942.2	559.482	4787.08	82.4851	16155.1	565.529	ring_1	1 P - GFP 2nM	17.5	eGFP
7	20819.4	558.525	4774.39	82.8063	16045	564.63	ring_1	1 P - GFP 2nM	17.75	eGFP
8	20682.5	554.252	4761.58	80.7573	15921	560.105	ring_1	1 P - GFP 2nM	18	eGFP
9	20465.7	543.374	4740.64	81.8056	15725	549.497	ring_1	1 P - GFP 2nM	18.25	eGFP
10	20331.1	549.385	4741.04	81.7113	15590	555.428	ring_1	1 P - GFP 2nM	18.5	eGFP
11	20126.3	524.298	4728.67	81.0361	15397.6	530.523	ring_1	1 P - GFP 2nM	18.75	eGFP
12	19896.5	519.744	4723.32	80.9759	15173.1	526.014	ring_1	1 P - GFP 2nM	19	eGFP
13	19687.1	514.436	4720.99	81.5112	14966.1	520.853	ring_1	1 P - GFP 2nM	19.25	eGFP
14	19467.5	511.541	4709.32	81.0973	14758.2	517.929	ring_1	1 P - GFP 2nM	19.5	eGFP
15	19260.1	500.097	4700.61	80.4705	14559.5	506.529	ring_1	1 P - GFP 2nM	19.75	eGFP
16	19065.8	491.448	4691.15	82.6263	14374.7	498.345	ring_1	1 P - GFP 2nM	20	eGFP
17	18940.6	485.538	4684.25	80.3367	14256.4	492.139	ring_1	1 P - GFP 2nM	20.25	eGFP
18	18935.6	478.795	4690.24	80.3669	14245.4	485.493	ring_1	1 P - GFP 2nM	20.5	eGFP
19	18903.5	473.36	4695.33	79.1902	14208.2	479.938	ring_1	1 P - GFP 2nM	20.75	eGFP
20	18833.7	477.795	4706.15	82.0016	14127.5	484.78	ring_1	1 P - GFP 2nM	21	eGFP
21	18754.9	481.754	4707.94	80.9657	14046.9	488.511	ring_1	1 P - GFP 2nM	21.25	eGFP
22	18686.6	482.394	4726.35	83.1777	13960.3	489.512	ring_1	1 P - GFP 2nM	21.5	eGFP
23	18580.4	471.477	4734.14	82.2448	13846.2	478.597	ring_1	1 P - GFP 2nM	21.75	eGFP
24	18492.6	476.796	4742.1	83.4646	13750.5	484.046	ring_1	1 P - GFP 2nM	22	eGFP
25	18355.6	470.49	4754.2	85.0886	13601.4	478.122	ring_1	1 P - GFP 2nM	22.25	eGFP
26	18207.9	473.34	4755.11	82.0611	13452.8	480.401	ring_1	1 P - GFP 2nM	22.5	eGFP
27	18077.5	463.354	4755.76	81.9444	13321.7	470.544	ring_1	1 P - GFP 2nM	22.75	eGFP
28	17896.9	469.278	4757.82	82.7717	13139.1	476.522	ring_1	1 P - GFP 2nM	23	eGFP
29	17741.6	454.507	4747.75	82.4503	12993.9	461.925	ring_1	1 P - GFP 2nM	23.25	eGFP
30	17557.8	451.721	4738.9	80.3397	12818.9	458.81	ring_1	1 P - GFP 2nM	23.5	eGFP
31	17422.5	445.474	4722.13	81.7887	12700.4	452.92	ring_1	1 P - GFP 2nM	23.75	eGFP
32	17260.3	444.036	4715.53	78.6827	12544.7	450.953	ring_1	1 P - GFP 2nM	24	eGFP
33	17129.4	435.223	4699.63	81.1021	12429.8	442.715	ring_1	1 P - GFP 2nM	24.25	eGFP
34	16935.3	430.677	4693.46	81.038	12241.9	438.235	ring_1	1 P - GFP 2nM	24.5	eGFP
35	16770.3	427.409	4687.93	80.1792	12082.4	434.864	ring_1	1 P - GFP 2nM	24.75	eGFP
36	16584.4	423.702	4676.85	79.9719	11907.6	431.183	ring_1	1 P - GFP 2nM	25	eGFP
37	16378.4	410.353	4669.05	79.7012	11709.4	418.021	ring_1	1 P - GFP 2nM	25.25	eGFP
38	16168.9	403.89	4660.12	80.3091	11508.8	411.797	ring_1	1 P - GFP 2nM	25.5	eGFP
39	15963.8	403.611	4656.35	80.8666	11307.4	411.632	ring_1	1 P - GFP 2nM	25.75	eGFP
40	15766.8	393.839	4659.21	82.3615	11107.6	402.358	ring_1	1 P - GFP 2nM	26	eGFP
41	15570.9	378.168	4661.87	82.4683	10909.1	387.055	ring_1	1 P - GFP 2nM	26.25	eGFP
42	15390.6	375.86	4667.39	83.5818	10723.2	385.042	ring_1	1 P - GFP 2nM	26.5	eGFP
43	15331	375.953	4674.06	81.2554	10656.9	384.634	ring_1	1 P - GFP 2nM	26.75	eGFP
44	15122	376.88	4690.19	82.2979	10431.8	385.761	ring_1	1 P - GFP 2nM	27	eGFP
0	21779.8	669.476	4504.74	77.8431	17275.1	673.986	ring_2	2 P - GFP 2nM	16	eGFP
1	21680.2	669.565	4515.35	79.6258	17164.9	674.283	ring_2	2 P - GFP 2nM	16.25	eGFP
2	21502	654.817	4521.6	77.4429	16980.4	659.38	ring_2	2 P - GFP 2nM	16.5	eGFP
3	21372.6	657.885	4523.96	79.2537	16848.7	662.642	ring_2	2 P - GFP 2nM	16.75	eGFP
4	21256.4	647.449	4526.22	78.6649	16730.2	652.21	ring_2	2 P - GFP 2nM	17	eGFP
5	21161.7	655.751	4526.6	77.4694	16635.1	660.312	ring_2	2 P - GFP 2nM	17.25	eGFP
6	21025.7	635.585	4521.53	79.9818	16504.2	640.598	ring_2	2 P - GFP 2nM	17.5	eGFP
7	20860.4	630.055	4514.08	78.6998	16346.3	634.951	ring_2	2 P - GFP 2nM	17.75	eGFP
8	20730.3	629.125	4505.28	79.2249	16225	634.094	ring_2	2 P - GFP 2nM	18	eGFP
9	20519.7	610.399	4496.11	80.8316	16023.6	615.727	ring_2	2 P - GFP 2nM	18.25	eGFP
10	20387.9	607.555	4492.82	77.8893	15895.1	612.528	ring_2	2 P - GFP 2nM	18.5	eGFP
11	20178.4	596.408	4486.76	74.3011	15691.6	601.019	ring_2	2 P - GFP 2nM	18.75	eGFP
12	19944.8	579.927	4486.07	77.8626	15458.7	585.131	ring_2	2 P - GFP 2nM	19	eGFP
13	19739.8	571.494	4474.12	80.0242	15265.7	577.07	ring_2	2 P - GFP 2nM	19.25	eGFP
14	19507.6	561.252	4470.16	77.8983	15037.4	566.632	ring_2	2 P - GFP 2nM	19.5	eGFP
15	19310	540.723	4459.45	77.3755	14850.6	546.231	ring_2	2 P - GFP 2nM	19.75	eGFP
16	19093.2	540.797	4446.79	77.6433	14646.4	546.342	ring_2	2 P - GFP 2nM	20	eGFP
17	18922.9	532.012	4444.36	76.117	14478.6	537.43	ring_2	2 P - GFP 2nM	20.25	eGFP
18	18801.8	522.678	4440.75	77.3656	14361.1	528.373	ring_2	2 P - GFP 2nM	20.5	eGFP
19	18668.5	526.415	4441.67	75.8409	14226.8	531.851	ring_2	2 P - GFP 2nM	20.75	eGFP
20	18529.5	528.153	4438.33	77.9594	14091.2	533.875	ring_2	2 P - GFP 2nM	21	eGFP
21	18450.8	524.262	4443.53	76.8228	14007.3	529.86	ring_2	2 P - GFP 2nM	21.25	eGFP
22	18393.4	538.9	4453.48	78.7283	13939.9	544.621	ring_2	2 P - GFP 2nM	21.5	eGFP
23	18348.9	532.854	4453.23	76.13	13895.6	538.265	ring_2	2 P - GFP 2nM	21.75	eGFP
24	18274.1	532.633	4464.19	78.6961	13809.9	538.415	ring_2	2 P - GFP 2nM	22	eGFP
25	18146.7	529.759	4472.53	75.3364	13674.2	535.089	ring_2	2 P - GFP 2nM	22.25	eGFP
26	18010.9	514.486	4475.05	78.3224	13535.8	520.414	ring_2	2 P - GFP 2nM	22.5	eGFP
27	17883.2	525.624	4477.34	75.8202	13405.9	531.065	ring_2	2 P - GFP 2nM	22.75	eGFP
28	17730.3	521.891	4482.64	77.6638	13247.6	527.638	ring_2	2 P - GFP 2nM	23	eGFP
29	17517.1	507.936	4477.27	77.3529	13039.9	513.792	ring_2	2 P - GFP 2nM	23.25	eGFP
30	17321.2	504.421	4470.28	78.2868	12850.9	510.46	ring_2	2 P - GFP 2nM	23.5	eGFP
31	17095.9	485.814	4458.78	76.0013	12637.1	491.723	ring_2	2 P - GFP 2nM	23.75	eGFP
32	16872.9	476.434	4449.43	78.0953	12423.4	482.792	ring_2	2 P - GFP 2nM	24	eGFP
33	16677.8	461.462	4441.78	75.7282	12236	467.634	ring_2	2 P - GFP 2nM	24.25	eGFP
34	16434.6	458.033	4441.63	77.0904	11993	464.475	ring_2	2 P - GFP 2nM	24.5	eGFP
35	16226.7	457.489	4434.4	78.1715	11792.3	464.119	ring_2	2 P - GFP 2nM	24.75	eGFP
36	16057.7	447.503	4430.63	76.189	11627	453.942	ring_2	2 P - GFP 2nM	25	eGFP
37	15922.4	436.678	4422.01	76.1966	11500.3	443.276	ring_2	2 P - GFP 2nM	25.25	eGFP
38	15753.7	433.084	4412.24	74.9373	11341.4	439.52	ring_2	2 P - GFP 2nM	25.5	eGFP
39	15572.4	427.226	4411.32	77.51	11161.1	434.2	ring_2	2 P - GFP 2nM	25.75	eGFP
40	15390.1	422.342	4401.5	76.5736	10988.6	429.228	ring_2	2 P - GFP 2nM	26	eGFP
41	15194.7	410.954	4401.54	78.0922	10793.1	418.308	ring_2	2 P - GFP 2nM	26.25	eGFP
42	15010	398.59	4408.77	78.6669	10601.3	406.279	ring_2	2 P - GFP 2nM	26.5	eGFP
43	15090.6	417.826	4409.29	76.5478	10681.3	424.78	ring_2	2 P - GFP 2nM	26.75	eGFP
44	14880.9	410.663	4409.21	76.8697	10471.7	417.795	ring_2	2 P - GFP 2nM	27	eGFP
0	4886.31	93.8932	4606.51	80.0706	279.797	123.399	ring_3	3 N - GFP 2nM	16	eGFP
1	4896.24	96.5343	4615.12	78.2409	281.12	124.26	ring_3	3 N - GFP 2nM	16.25	eGFP
2	4903	94.4053	4623.93	79.2631	279.069	123.268	ring_3	3 N - GFP 2nM	16.5	eGFP
3	4905.34	96.9126	4626.92	79.8938	278.421	125.599	ring_3	3 N - GFP 2nM	16.75	eGFP
4	4904.97	94.1372	4623.73	76.8384	281.242	121.515	ring_3	3 N - GFP 2nM	17	eGFP
5	4908.13	94.673	4628.64	76.5429	279.489	121.745	ring_3	3 N - GFP 2nM	17.25	eGFP
6	4900.84	96.9766	4620.97	78.6276	279.867	124.847	ring_3	3 N - GFP 2nM	17.5	eGFP
7	4891.5	94.166	4620.11	77.3541	271.392	121.864	ring_3	3 N - GFP 2nM	17.75	eGFP
8	4884.92	92.5067	4609.19	80.3001	275.727	122.497	ring_3	3 N - GFP 2nM	18	eGFP
9	4872.37	93.5833	4592.96	77.4154	279.403	121.454	ring_3	3 N - GFP 2nM	18.25	eGFP
10	4866.95	95.1998	4589.64	77.3651	277.302	122.672	ring_3	3 N - GFP 2nM	18.5	eGFP
11	4866.19	94.3837	4586.73	76.963	279.459	121.785	ring_3	3 N - GFP 2nM	18.75	eGFP
12	4860.63	95.6082	4581.17	78.9097	279.461	123.966	ring_3	3 N - GFP 2nM	19	eGFP
13	4854.11	96.1582	4576.03	77.7354	278.084	123.65	ring_3	3 N - GFP 2nM	19.25	eGFP
14	4845.29	93.4836	4571.5	78.8108	273.788	122.271	ring_3	3 N - GFP 2nM	19.5	eGFP
15	4837.44	92.1351	4562.54	77.8175	274.898	120.6	ring_3	3 N - GFP 2nM	19.75	eGFP
16	4827	91.9906	4554.62	78.98	272.383	121.244	ring_3	3 N - GFP 2nM	20	eGFP
17	4825.11	93.1263	4548.07	77.4476	277.036	121.122	ring_3	3 N - GFP 2nM	20.25	eGFP
18	4822.25	93.6923	4547.01	77.5462	275.233	121.621	ring_3	3 N - GFP 2nM	20.5	eGFP
19	4828.53	95.1266	4550.64	77.6006	277.889	122.764	ring_3	3 N - GFP 2nM	20.75	eGFP
20	4833.13	94.5176	4554.63	77.7388	278.495	122.38	ring_3	3 N - GFP 2nM	21	eGFP
21	4836.69	95.1343	4554.57	78.483	282.118	123.329	ring_3	3 N - GFP 2nM	21.25	eGFP
22	4842.66	94.3084	4563.28	75.9297	279.385	121.076	ring_3	3 N - GFP 2nM	21.5	eGFP
23	4851.88	97.343	4562.58	77.485	289.301	124.417	ring_3	3 N - GFP 2nM	21.75	eGFP
24	4861.28	97.3821	4573.62	75.8634	287.663	123.444	ring_3	3 N - GFP 2nM	22	eGFP
25	4867.52	97.0006	4583.13	78.6661	284.388	124.89	ring_3	3 N - GFP 2nM	22.25	eGFP
26	4872.97	94.2601	4585.56	78.4788	287.417	122.654	ring_3	3 N - GFP 2nM	22.5	eGFP
27	4870.62	94.3812	4587.98	78.2718	282.638	122.614	ring_3	3 N - GFP 2nM	22.75	eGFP
28	4873.94	95.6984	4595.14	77.1195	278.8	122.905	ring_3	3 N - GFP 2nM	23	eGFP
29	4869.81	94.9983	4587.47	77.4086	282.344	122.543	ring_3	3 N - GFP 2nM	23.25	eGFP
30	4864.56	95.5255	4580.69	77.9866	283.872	123.317	ring_3	3 N - GFP 2nM	23.5	eGFP
31	4851.38	95.3069	4571.03	77.8331	280.342	123.05	ring_3	3 N - GFP 2nM	23.75	eGFP
32	4841.49	93.2826	4560.7	79.9547	280.787	122.859	ring_3	3 N - GFP 2nM	24	eGFP
33	4837.57	97.2454	4555.49	76.1259	282.079	123.498	ring_3	3 N - GFP 2nM	24.25	eGFP
34	4829.75	95.2015	4547.41	77.5899	282.339	122.815	ring_3	3 N - GFP 2nM	24.5	eGFP
35	4824.07	93.5995	4547.8	79.3659	276.271	122.718	ring_3	3 N - GFP 2nM	24.75	eGFP
36	4822.21	95.6285	4542.41	77.1234	279.799	122.853	ring_3	3 N - GFP 2nM	25	eGFP
37	4813.77	93.393	4531.2	77.6032	282.573	121.427	ring_3	3 N - GFP 2nM	25.25	eGFP
38	4804.07	93.3397	4528.02	73.9608	276.051	119.09	ring_3	3 N - GFP 2nM	25.5	eGFP
39	4803.5	95.0218	4525.85	76.2823	277.647	121.853	ring_3	3 N - GFP 2nM	25.75	eGFP
40	4804.83	92.4997	4525.47	77.7321	279.359	120.824	ring_3	3 N - GFP 2nM	26	eGFP
41	4802.1	91.9554	4518.23	74.8497	283.875	118.568	ring_3	3 N - GFP 2nM	26.25	eGFP
42	4804	96.6103	4518.79	79.4147	285.212	125.061	ring_3	3 N - GFP 2nM	26.5	eGFP
43	4808.96	94.4919	4526.14	78.2924	282.824	122.713	ring_3	3 N - GFP 2nM	26.75	eGFP
44	4812.15	95.9711	4531.12	77.287	281.03	123.222	ring_3	3 N - GFP 2nM	27	eGFP
0	4875.64	87.097	4606.61	79.7079	269.028	118.065	ring_4	4 N - GFP 2nM	16	eGFP
1	4885.33	85.6599	4617.85	78.3036	267.475	116.056	ring_4	4 N - GFP 2nM	16.25	eGFP
2	4893.04	87.5287	4625.86	81.1366	267.184	119.35	ring_4	4 N - GFP 2nM	16.5	eGFP
3	4891.15	86.8009	4625.9	78.1688	265.252	116.811	ring_4	4 N - GFP 2nM	16.75	eGFP
4	4889.74	85.5202	4627.38	78.0481	262.367	115.781	ring_4	4 N - GFP 2nM	17	eGFP
5	4887.7	87.5562	4622.32	80.2725	265.387	118.784	ring_4	4 N - GFP 2nM	17.25	eGFP
6	4880.19	88.7992	4617.44	77.609	262.741	117.934	ring_4	4 N - GFP 2nM	17.5	eGFP
7	4874.73	88.0248	4611.37	79.383	263.355	118.533	ring_4	4 N - GFP 2nM	17.75	eGFP
8	4866.06	85.4497	4599.11	78.7891	266.95	116.23	ring_4	4 N - GFP 2nM	18	eGFP
9	4851.33	89.9484	4592.85	80.1728	258.48	120.492	ring_4	4 N - GFP 2nM	18.25	eGFP
10	4849.37	85.8005	4588.26	78.0425	261.102	115.984	ring_4	4 N - GFP 2nM	18.5	eGFP
11	4848.38	85.7437	4588.46	77.7196	259.919	115.725	ring_4	4 N - GFP 2nM	18.75	eGFP
12	4845.61	89.4802	4584.99	76.3391	260.619	117.62	ring_4	4 N - GFP 2nM	19	eGFP
13	4838.36	85.1844	4581.04	79.5391	257.323	116.545	ring_4	4 N - GFP 2nM	19.25	eGFP
14	4826.1	87.5352	4566.11	77.5303	259.987	116.933	ring_4	4 N - GFP 2nM	19.5	eGFP
15	4824.72	87.4491	4568.42	77.1384	256.301	116.609	ring_4	4 N - GFP 2nM	19.75	eGFP
16	4817.94	85.6326	4555.56	78.4098	262.384	116.108	ring_4	4 N - GFP 2nM	20	eGFP
17	4814.72	89.0255	4551.61	79.4019	263.117	119.29	ring_4	4 N - GFP 2nM	20.25	eGFP
18	4813.63	87.3714	4553.7	77.1739	259.936	116.574	ring_4	4 N - GFP 2nM	20.5	eGFP
19	4814.28	86.3136	4553.83	80.2911	260.448	117.884	ring_4	4 N - GFP 2nM	20.75	eGFP
20	4814.29	84.5606	4547.31	78.7787	266.981	115.571	ring_4	4 N - GFP 2nM	21	eGFP
21	4823.63	88.3717	4557.72	77.7571	265.907	117.71	ring_4	4 N - GFP 2nM	21.25	eGFP
22	4827.83	85.8859	4556.62	79.9631	271.208	117.348	ring_4	4 N - GFP 2nM	21.5	eGFP
23	4836.95	87.4097	4565	79.9297	271.946	118.445	ring_4	4 N - GFP 2nM	21.75	eGFP
24	4839.67	84.8506	4569.51	78.9663	270.153	115.911	ring_4	4 N - GFP 2nM	22	eGFP
25	4847.45	89.3269	4578.13	78.421	269.322	118.866	ring_4	4 N - GFP 2nM	22.25	eGFP
26	4852.61	86.7695	4585.89	80.3072	266.727	118.229	ring_4	4 N - GFP 2nM	22.5	eGFP
27	4851.66	88.966	4586.72	80.3172	264.934	119.857	ring_4	4 N - GFP 2nM	22.75	eGFP
28	4854.3	87.5337	4586.77	80.6823	267.532	119.045	ring_4	4 N - GFP 2nM	23	eGFP
29	4849.46	86.7985	4582.52	77.8404	266.941	116.589	ring_4	4 N - GFP 2nM	23.25	eGFP
30	4839.71	87.9482	4573.43	79.16	266.279	118.327	ring_4	4 N - GFP 2nM	23.5	eGFP
31	4828.06	88.1974	4565.52	79.0203	262.544	118.419	ring_4	4 N - GFP 2nM	23.75	eGFP
32	4824	86.524	4554.51	77.8219	269.493	116.373	ring_4	4 N - GFP 2nM	24	eGFP
33	4815.17	86.2913	4548.85	80.3069	266.327	117.879	ring_4	4 N - GFP 2nM	24.25	eGFP
34	4812.67	87.2567	4546.3	78.444	266.364	117.334	ring_4	4 N - GFP 2nM	24.5	eGFP
35	4807.76	87.8086	4541.22	79.3871	266.542	118.375	ring_4	4 N - GFP 2nM	24.75	eGFP
36	4800.21	84.0738	4538.88	79.4451	261.322	115.672	ring_4	4 N - GFP 2nM	25	eGFP
37	4795.41	87.3017	4530.03	76.743	265.387	116.237	ring_4	4 N - GFP 2nM	25.25	eGFP
38	4788.62	88.2342	4523.47	77.684	265.156	117.559	ring_4	4 N - GFP 2nM	25.5	eGFP
39	4783.74	83.5649	4523.43	77.5821	260.316	114.027	ring_4	4 N - GFP 2nM	25.75	eGFP
40	4785.12	86.5932	4518.69	78.5323	266.434	116.9	ring_4	4 N - GFP 2nM	26	eGFP
41	4785.64	85.6599	4516.25	79.4924	269.391	116.862	ring_4	4 N - GFP 2nM	26.25	eGFP
42	4789.03	87.1783	4521.2	78.093	267.834	117.041	ring_4	4 N - GFP 2nM	26.5	eGFP
43	4795.41	86.6429	4523.65	74.9312	271.759	114.55	ring_4	4 N - GFP 2nM	26.75	eGFP
44	4795.54	86.6365	4527.88	78.8892	267.652	117.173	ring_4	4 N - GFP 2nM	27	eGFP
0	20927.7	579.197	4697.98	81.7313	16229.7	584.935	ring_5	5 SR - GFP 2nM, LeuRS 0.05 nM	16	eGFP
1	20946	599.214	4709.36	81.7733	16236.6	604.768	ring_5	5 SR - GFP 2nM, LeuRS 0.05 nM	16.25	eGFP
2	20881.1	589.24	4714.78	81.5983	16166.3	594.863	ring_5	5 SR - GFP 2nM, LeuRS 0.05 nM	16.5	eGFP
3	20798.8	594.454	4714.67	80.6741	16084.1	599.904	ring_5	5 SR - GFP 2nM, LeuRS 0.05 nM	16.75	eGFP
4	20735.7	584.921	4719.17	79.7319	16016.6	590.331	ring_5	5 SR - GFP 2nM, LeuRS 0.05 nM	17	eGFP
5	20661.3	590.262	4711.92	80.2227	15949.4	595.689	ring_5	5 SR - GFP 2nM, LeuRS 0.05 nM	17.25	eGFP
6	20540.5	583.832	4707.98	80.1061	15832.5	589.302	ring_5	5 SR - GFP 2nM, LeuRS 0.05 nM	17.5	eGFP
7	20382.8	569.939	4697.91	79.7541	15684.9	575.492	ring_5	5 SR - GFP 2nM, LeuRS 0.05 nM	17.75	eGFP
8	20258.1	561.813	4692.84	79.6498	15565.3	567.431	ring_5	5 SR - GFP 2nM, LeuRS 0.05 nM	18	eGFP
9	20068.5	539.191	4680.29	80.4194	15388.3	545.155	ring_5	5 SR - GFP 2nM, LeuRS 0.05 nM	18.25	eGFP
10	19911.1	545.207	4677.99	82.5591	15233.2	551.423	ring_5	5 SR - GFP 2nM, LeuRS 0.05 nM	18.5	eGFP
11	19646.6	529.576	4670.48	81.3052	14976.1	535.781	ring_5	5 SR - GFP 2nM, LeuRS 0.05 nM	18.75	eGFP
12	19295	519.585	4665.83	81.4288	14629.1	525.927	ring_5	5 SR - GFP 2nM, LeuRS 0.05 nM	19	eGFP
13	18759.8	501.968	4658.58	80.0401	14101.3	508.31	ring_5	5 SR - GFP 2nM, LeuRS 0.05 nM	19.25	eGFP
14	17951.1	472.009	4651.3	81.831	13299.8	479.049	ring_5	5 SR - GFP 2nM, LeuRS 0.05 nM	19.5	eGFP
15	16822	428.547	4642.85	79.4445	12179.2	435.849	ring_5	5 SR - GFP 2nM, LeuRS 0.05 nM	19.75	eGFP
16	15425.5	384.607	4636.13	80.1301	10789.4	392.866	ring_5	5 SR - GFP 2nM, LeuRS 0.05 nM	20	eGFP
17	13887.3	337.052	4616.2	80.6045	9271.06	346.556	ring_5	5 SR - GFP 2nM, LeuRS 0.05 nM	20.25	eGFP
18	12414.4	288.982	4618.07	80.2619	7796.38	299.921	ring_5	5 SR - GFP 2nM, LeuRS 0.05 nM	20.5	eGFP
19	11078	253.967	4615.68	80.5144	6462.31	266.424	ring_5	5 SR - GFP 2nM, LeuRS 0.05 nM	20.75	eGFP
20	9948.26	216.68	4614.81	78.8446	5333.46	230.579	ring_5	5 SR - GFP 2nM, LeuRS 0.05 nM	21	eGFP
21	8995.85	184.817	4620.81	78.9202	4375.04	200.962	ring_5	5 SR - GFP 2nM, LeuRS 0.05 nM	21.25	eGFP
22	8218.12	168.791	4625.21	79.1945	3592.91	186.446	ring_5	5 SR - GFP 2nM, LeuRS 0.05 nM	21.5	eGFP
23	7579.24	148.273	4630.95	79.863	2948.29	168.413	ring_5	5 SR - GFP 2nM, LeuRS 0.05 nM	21.75	eGFP
24	7062.76	135.136	4636.43	79.5296	2426.33	156.802	ring_5	5 SR - GFP 2nM, LeuRS 0.05 nM	22	eGFP
25	6645.9	119.154	4643.08	80.8974	2002.83	144.021	ring_5	5 SR - GFP 2nM, LeuRS 0.05 nM	22.25	eGFP
26	6311.28	108.937	4643.47	79.5626	1667.81	134.898	ring_5	5 SR - GFP 2nM, LeuRS 0.05 nM	22.5	eGFP
27	6039.34	102.775	4642.3	80.3477	1397.04	130.455	ring_5	5 SR - GFP 2nM, LeuRS 0.05 nM	22.75	eGFP
28	5819.75	95.9853	4650.84	80.8726	1168.91	125.513	ring_5	5 SR - GFP 2nM, LeuRS 0.05 nM	23	eGFP
29	5636.19	92.6308	4641.86	79.1607	994.323	121.848	ring_5	5 SR - GFP 2nM, LeuRS 0.05 nM	23.25	eGFP
30	5484.78	90.0018	4632.07	78.5573	852.708	119.464	ring_5	5 SR - GFP 2nM, LeuRS 0.05 nM	23.5	eGFP
31	5363.16	86.3687	4615.15	79.7786	748.014	117.576	ring_5	5 SR - GFP 2nM, LeuRS 0.05 nM	23.75	eGFP
32	5273.83	82.4669	4624.56	80.1862	649.271	115.024	ring_5	5 SR - GFP 2nM, LeuRS 0.05 nM	24	eGFP
33	5194.7	82.1802	4605.37	78.8335	589.33	113.878	ring_5	5 SR - GFP 2nM, LeuRS 0.05 nM	24.25	eGFP
34	5125.49	80.1186	4598.78	79.5222	526.714	112.884	ring_5	5 SR - GFP 2nM, LeuRS 0.05 nM	24.5	eGFP
35	5079.37	79.6372	4601.95	79.922	477.417	112.826	ring_5	5 SR - GFP 2nM, LeuRS 0.05 nM	24.75	eGFP
36	5037.51	78.6934	4590.52	79.5935	446.996	111.928	ring_5	5 SR - GFP 2nM, LeuRS 0.05 nM	25	eGFP
37	5001.01	79.0598	4587.72	79.7596	413.293	112.303	ring_5	5 SR - GFP 2nM, LeuRS 0.05 nM	25.25	eGFP
38	4969.6	78.7251	4579.15	79.2687	390.455	111.719	ring_5	5 SR - GFP 2nM, LeuRS 0.05 nM	25.5	eGFP
39	4944.36	78.7846	4571.96	78.8911	372.405	111.494	ring_5	5 SR - GFP 2nM, LeuRS 0.05 nM	25.75	eGFP
40	4933.65	79.8588	4570.8	78.5021	362.855	111.982	ring_5	5 SR - GFP 2nM, LeuRS 0.05 nM	26	eGFP
41	4923.07	79.5631	4574.52	77.2246	348.545	110.878	ring_5	5 SR - GFP 2nM, LeuRS 0.05 nM	26.25	eGFP
42	4913.13	75.7694	4574.51	80.5368	338.615	110.577	ring_5	5 SR - GFP 2nM, LeuRS 0.05 nM	26.5	eGFP
43	4910.9	77.4998	4575.7	79.3614	335.2	110.925	ring_5	5 SR - GFP 2nM, LeuRS 0.05 nM	26.75	eGFP
44	4908.9	76.7119	4582.15	78.7959	326.753	109.971	ring_5	5 SR - GFP 2nM, LeuRS 0.05 nM	27	eGFP
0	21847.6	658.81	4884.93	78.3161	16962.6	663.448	ring_6	6 SR - GFP 2nM, LeuRS 0.05 nM	16	eGFP
1	21786.4	651.359	4894.97	80.4538	16891.4	656.309	ring_6	6 SR - GFP 2nM, LeuRS 0.05 nM	16.25	eGFP
2	21662	655.223	4900.37	77.5788	16761.6	659.8	ring_6	6 SR - GFP 2nM, LeuRS 0.05 nM	16.5	eGFP
3	21548	654.202	4896.9	78.2332	16651.1	658.863	ring_6	6 SR - GFP 2nM, LeuRS 0.05 nM	16.75	eGFP
4	21477.4	652.223	4899.65	79.0856	16577.8	657	ring_6	6 SR - GFP 2nM, LeuRS 0.05 nM	17	eGFP
5	21436.9	642.152	4899.38	79.4656	16537.5	647.05	ring_6	6 SR - GFP 2nM, LeuRS 0.05 nM	17.25	eGFP
6	21295.6	647.851	4888.14	79.4193	16407.5	652.701	ring_6	6 SR - GFP 2nM, LeuRS 0.05 nM	17.5	eGFP
7	21208.2	641.816	4886.15	79.6847	16322.1	646.744	ring_6	6 SR - GFP 2nM, LeuRS 0.05 nM	17.75	eGFP
8	21096.8	633.385	4868.99	79.2799	16227.8	638.327	ring_6	6 SR - GFP 2nM, LeuRS 0.05 nM	18	eGFP
9	20915.7	631.09	4858.98	77.7801	16056.7	635.865	ring_6	6 SR - GFP 2nM, LeuRS 0.05 nM	18.25	eGFP
10	20699.7	612.784	4853.91	77.0484	15845.8	617.609	ring_6	6 SR - GFP 2nM, LeuRS 0.05 nM	18.5	eGFP
11	20371.7	604.48	4848.39	78.6669	15523.3	609.577	ring_6	6 SR - GFP 2nM, LeuRS 0.05 nM	18.75	eGFP
12	19898.9	583.184	4841.71	80.1323	15057.2	588.663	ring_6	6 SR - GFP 2nM, LeuRS 0.05 nM	19	eGFP
13	19220	557.076	4833.54	78.913	14386.4	562.637	ring_6	6 SR - GFP 2nM, LeuRS 0.05 nM	19.25	eGFP
14	18205.8	511.333	4825.75	76.7167	13380.1	517.056	ring_6	6 SR - GFP 2nM, LeuRS 0.05 nM	19.5	eGFP
15	16870.6	474.369	4812.71	76.553	12057.9	480.507	ring_6	6 SR - GFP 2nM, LeuRS 0.05 nM	19.75	eGFP
16	15322	414.742	4802.03	78.947	10520	422.189	ring_6	6 SR - GFP 2nM, LeuRS 0.05 nM	20	eGFP
17	13726.2	354.211	4793	78.1417	8933.18	362.728	ring_6	6 SR - GFP 2nM, LeuRS 0.05 nM	20.25	eGFP
18	12245.1	309.708	4793.39	76.9934	7451.75	319.135	ring_6	6 SR - GFP 2nM, LeuRS 0.05 nM	20.5	eGFP
19	10939.5	268.377	4790.45	76.4599	6149.07	279.056	ring_6	6 SR - GFP 2nM, LeuRS 0.05 nM	20.75	eGFP
20	9833.76	238.321	4790.03	77.8605	5043.73	250.717	ring_6	6 SR - GFP 2nM, LeuRS 0.05 nM	21	eGFP
21	8930.48	206.178	4794.8	79.5588	4135.68	220.995	ring_6	6 SR - GFP 2nM, LeuRS 0.05 nM	21.25	eGFP
22	8191.31	188.589	4801.9	79.3181	3389.42	204.59	ring_6	6 SR - GFP 2nM, LeuRS 0.05 nM	21.5	eGFP
23	7584.75	168.364	4801.96	76.6233	2782.78	184.98	ring_6	6 SR - GFP 2nM, LeuRS 0.05 nM	21.75	eGFP
24	7099.37	152.787	4807.37	76.3776	2292	170.814	ring_6	6 SR - GFP 2nM, LeuRS 0.05 nM	22	eGFP
25	6710.5	146.478	4813.21	76.5677	1897.28	165.283	ring_6	6 SR - GFP 2nM, LeuRS 0.05 nM	22.25	eGFP
26	6389.75	137.093	4811.8	78.4733	1577.95	157.964	ring_6	6 SR - GFP 2nM, LeuRS 0.05 nM	22.5	eGFP
27	6138.33	126.757	4816.96	77.611	1321.36	148.63	ring_6	6 SR - GFP 2nM, LeuRS 0.05 nM	22.75	eGFP
28	5937.89	125.186	4814.55	77.5001	1123.34	147.234	ring_6	6 SR - GFP 2nM, LeuRS 0.05 nM	23	eGFP
29	5759.67	120.426	4806.08	77.962	953.589	143.459	ring_6	6 SR - GFP 2nM, LeuRS 0.05 nM	23.25	eGFP
30	5626.36	116.186	4797.16	75.8335	829.198	138.744	ring_6	6 SR - GFP 2nM, LeuRS 0.05 nM	23.5	eGFP
31	5505.35	114.244	4785.41	77.9183	719.946	138.286	ring_6	6 SR - GFP 2nM, LeuRS 0.05 nM	23.75	eGFP
32	5419.71	114.81	4777.42	76.8782	642.291	138.173	ring_6	6 SR - GFP 2nM, LeuRS 0.05 nM	24	eGFP
33	5349.41	108.455	4775.03	76.3224	574.385	132.618	ring_6	6 SR - GFP 2nM, LeuRS 0.05 nM	24.25	eGFP
34	5288.55	106.991	4767.67	77.5989	520.883	132.169	ring_6	6 SR - GFP 2nM, LeuRS 0.05 nM	24.5	eGFP
35	5247.07	109.041	4763.11	75.1577	483.964	132.434	ring_6	6 SR - GFP 2nM, LeuRS 0.05 nM	24.75	eGFP
36	5201.81	107.771	4757.04	76.0462	444.772	131.9	ring_6	6 SR - GFP 2nM, LeuRS 0.05 nM	25	eGFP
37	5169.02	107.066	4747.79	75.5629	421.226	131.045	ring_6	6 SR - GFP 2nM, LeuRS 0.05 nM	25.25	eGFP
38	5143.1	108.215	4740.13	77.7551	402.966	133.253	ring_6	6 SR - GFP 2nM, LeuRS 0.05 nM	25.5	eGFP
39	5121.95	107.398	4738.93	76.3599	383.022	131.777	ring_6	6 SR - GFP 2nM, LeuRS 0.05 nM	25.75	eGFP
40	5106.35	106.184	4735.56	77.8499	370.788	131.665	ring_6	6 SR - GFP 2nM, LeuRS 0.05 nM	26	eGFP
41	5094.76	105.677	4739.3	75.7559	355.466	130.025	ring_6	6 SR - GFP 2nM, LeuRS 0.05 nM	26.25	eGFP
42	5087.81	105.631	4738.96	75.8012	348.846	130.014	ring_6	6 SR - GFP 2nM, LeuRS 0.05 nM	26.5	eGFP
43	5088.9	107.16	4742.37	74.9228	346.53	130.754	ring_6	6 SR - GFP 2nM, LeuRS 0.05 nM	26.75	eGFP
44	5085.68	108.194	4745.11	77.9169	340.569	133.33	ring_6	6 SR - GFP 2nM, LeuRS 0.05 nM	27	eGFP
0	20446.8	567.107	4908.27	82.8879	15538.5	573.132	ring_7	7 SR - GFP 2nM, LeuRS 0.1 nM	16	eGFP
1	20503.9	574.223	4917.57	82.5055	15586.3	580.12	ring_7	7 SR - GFP 2nM, LeuRS 0.1 nM	16.25	eGFP
2	20480.7	586.497	4921.8	80.6084	15558.9	592.01	ring_7	7 SR - GFP 2nM, LeuRS 0.1 nM	16.5	eGFP
3	20466.6	580.83	4919.3	81.3938	15547.3	586.505	ring_7	7 SR - GFP 2nM, LeuRS 0.1 nM	16.75	eGFP
4	20464.7	587.484	4927.29	81.8489	15537.4	593.158	ring_7	7 SR - GFP 2nM, LeuRS 0.1 nM	17	eGFP
5	20469.4	592.184	4921.82	83.0806	15547.6	597.984	ring_7	7 SR - GFP 2nM, LeuRS 0.1 nM	17.25	eGFP
6	20450.2	591.98	4912.3	82.2685	15537.9	597.669	ring_7	7 SR - GFP 2nM, LeuRS 0.1 nM	17.5	eGFP
7	20435.1	590.014	4902.19	80.2082	15532.9	595.441	ring_7	7 SR - GFP 2nM, LeuRS 0.1 nM	17.75	eGFP
8	20513.1	587.456	4891.15	84.0941	15622	593.444	ring_7	7 SR - GFP 2nM, LeuRS 0.1 nM	18	eGFP
9	20595	591.428	4884.18	82.989	15710.8	597.222	ring_7	7 SR - GFP 2nM, LeuRS 0.1 nM	18.25	eGFP
10	20690.5	598.658	4881.36	81.9011	15809.1	604.235	ring_7	7 SR - GFP 2nM, LeuRS 0.1 nM	18.5	eGFP
11	20696.2	597.447	4874.96	80.3928	15821.2	602.831	ring_7	7 SR - GFP 2nM, LeuRS 0.1 nM	18.75	eGFP
12	20689.5	596.546	4870.25	80.1249	15819.3	601.903	ring_7	7 SR - GFP 2nM, LeuRS 0.1 nM	19	eGFP
13	20640.4	597.906	4867.68	79.2047	15772.7	603.129	ring_7	7 SR - GFP 2nM, LeuRS 0.1 nM	19.25	eGFP
14	20546.8	589.326	4850.69	81.6144	15696.1	594.951	ring_7	7 SR - GFP 2nM, LeuRS 0.1 nM	19.5	eGFP
15	20428	585.111	4842.96	80.4065	15585	590.61	ring_7	7 SR - GFP 2nM, LeuRS 0.1 nM	19.75	eGFP
16	20285	561.874	4842.24	82.7697	15442.7	567.937	ring_7	7 SR - GFP 2nM, LeuRS 0.1 nM	20	eGFP
17	20136.5	549.689	4836.93	81.5565	15299.6	555.707	ring_7	7 SR - GFP 2nM, LeuRS 0.1 nM	20.25	eGFP
18	19924.8	541.343	4832.8	83.4921	15092	547.744	ring_7	7 SR - GFP 2nM, LeuRS 0.1 nM	20.5	eGFP
19	19554.8	528.707	4832.35	80.7052	14722.4	534.832	ring_7	7 SR - GFP 2nM, LeuRS 0.1 nM	20.75	eGFP
20	18893.4	494.061	4831.47	82.1641	14061.9	500.846	ring_7	7 SR - GFP 2nM, LeuRS 0.1 nM	21	eGFP
21	17868	468.16	4833.88	82.9005	13034.1	475.443	ring_7	7 SR - GFP 2nM, LeuRS 0.1 nM	21.25	eGFP
22	16482.4	427.034	4838.71	82.0861	11643.7	434.852	ring_7	7 SR - GFP 2nM, LeuRS 0.1 nM	21.5	eGFP
23	14918.1	379.817	4844.22	83.0456	10073.9	388.79	ring_7	7 SR - GFP 2nM, LeuRS 0.1 nM	21.75	eGFP
24	13367.4	334.812	4844.15	81.2984	8523.23	344.541	ring_7	7 SR - GFP 2nM, LeuRS 0.1 nM	22	eGFP
25	11924.4	286.352	4850.97	80.1989	7073.47	297.371	ring_7	7 SR - GFP 2nM, LeuRS 0.1 nM	22.25	eGFP
26	10672.6	246.842	4846.96	81.8816	5825.65	260.068	ring_7	7 SR - GFP 2nM, LeuRS 0.1 nM	22.5	eGFP
27	9636.44	215.859	4853.08	78.9782	4783.36	229.854	ring_7	7 SR - GFP 2nM, LeuRS 0.1 nM	22.75	eGFP
28	8766.33	188.088	4850.68	80.808	3915.65	204.712	ring_7	7 SR - GFP 2nM, LeuRS 0.1 nM	23	eGFP
29	8044.17	168.944	4839.28	80.6719	3204.88	187.216	ring_7	7 SR - GFP 2nM, LeuRS 0.1 nM	23.25	eGFP
30	7453.16	155.977	4829.04	82.6143	2624.12	176.505	ring_7	7 SR - GFP 2nM, LeuRS 0.1 nM	23.5	eGFP
31	6981.17	142.785	4816.1	78.6812	2165.08	163.029	ring_7	7 SR - GFP 2nM, LeuRS 0.1 nM	23.75	eGFP
32	6612.65	131.325	4813.44	79.7982	1799.21	153.668	ring_7	7 SR - GFP 2nM, LeuRS 0.1 nM	24	eGFP
33	6311.63	122.462	4803.52	78.853	1508.12	145.653	ring_7	7 SR - GFP 2nM, LeuRS 0.1 nM	24.25	eGFP
34	6065.86	116.497	4799.36	81.5566	1266.5	142.207	ring_7	7 SR - GFP 2nM, LeuRS 0.1 nM	24.5	eGFP
35	5869.77	111.603	4793.78	79.9747	1075.99	137.3	ring_7	7 SR - GFP 2nM, LeuRS 0.1 nM	24.75	eGFP
36	5712.9	109.076	4782.89	82.0202	930.008	136.473	ring_7	7 SR - GFP 2nM, LeuRS 0.1 nM	25	eGFP
37	5593.59	108.806	4780.07	82.1566	813.519	136.339	ring_7	7 SR - GFP 2nM, LeuRS 0.1 nM	25.25	eGFP
38	5492.32	106.741	4774.55	78.9274	717.77	132.752	ring_7	7 SR - GFP 2nM, LeuRS 0.1 nM	25.5	eGFP
39	5412.07	103.681	4764.1	80.6774	647.975	131.372	ring_7	7 SR - GFP 2nM, LeuRS 0.1 nM	25.75	eGFP
40	5351.65	103.981	4765.34	81.0055	586.307	131.811	ring_7	7 SR - GFP 2nM, LeuRS 0.1 nM	26	eGFP
41	5304.55	101.625	4767.87	81.2281	536.68	130.099	ring_7	7 SR - GFP 2nM, LeuRS 0.1 nM	26.25	eGFP
42	5268.79	103.749	4768.12	81.1152	500.665	131.695	ring_7	7 SR - GFP 2nM, LeuRS 0.1 nM	26.5	eGFP
43	5241.22	102.057	4769.9	82.1824	471.319	131.033	ring_7	7 SR - GFP 2nM, LeuRS 0.1 nM	26.75	eGFP
44	5221.92	101.92	4776.84	79.4852	445.083	129.25	ring_7	7 SR - GFP 2nM, LeuRS 0.1 nM	27	eGFP
0	19111.7	533.957	4794.44	82.9291	14317.2	540.359	ring_8	8 SR - GFP 2nM, LeuRS 0.1 nM	16	eGFP
1	19183.4	544.287	4799.4	82.6659	14384	550.529	ring_8	8 SR - GFP 2nM, LeuRS 0.1 nM	16.25	eGFP
2	19192.4	555.232	4802.53	83.7656	14389.8	561.515	ring_8	8 SR - GFP 2nM, LeuRS 0.1 nM	16.5	eGFP
3	19205.5	548.367	4807.64	82.7053	14397.8	554.569	ring_8	8 SR - GFP 2nM, LeuRS 0.1 nM	16.75	eGFP
4	19240.8	556.963	4804.79	84.6742	14436.1	563.363	ring_8	8 SR - GFP 2nM, LeuRS 0.1 nM	17	eGFP
5	19280.9	559.789	4807.07	83.3766	14473.8	565.964	ring_8	8 SR - GFP 2nM, LeuRS 0.1 nM	17.25	eGFP
6	19286.9	566.98	4801.41	84.4026	14485.4	573.228	ring_8	8 SR - GFP 2nM, LeuRS 0.1 nM	17.5	eGFP
7	19303.9	564.535	4789.3	82.4669	14514.6	570.526	ring_8	8 SR - GFP 2nM, LeuRS 0.1 nM	17.75	eGFP
8	19327.3	560.463	4774.76	83.286	14552.6	566.618	ring_8	8 SR - GFP 2nM, LeuRS 0.1 nM	18	eGFP
9	19388.9	565.88	4774.92	85.6783	14614	572.33	ring_8	8 SR - GFP 2nM, LeuRS 0.1 nM	18.25	eGFP
10	19506.6	566.486	4768.54	82.2323	14738	572.424	ring_8	8 SR - GFP 2nM, LeuRS 0.1 nM	18.5	eGFP
11	19588.5	549.797	4765.28	81.6354	14823.2	555.825	ring_8	8 SR - GFP 2nM, LeuRS 0.1 nM	18.75	eGFP
12	19638.3	569.086	4767.43	82.9405	14870.8	575.099	ring_8	8 SR - GFP 2nM, LeuRS 0.1 nM	19	eGFP
13	19683.4	562.557	4753.38	82.3674	14930	568.555	ring_8	8 SR - GFP 2nM, LeuRS 0.1 nM	19.25	eGFP
14	19667.8	568.681	4744.79	83.7827	14923	574.819	ring_8	8 SR - GFP 2nM, LeuRS 0.1 nM	19.5	eGFP
15	19619.7	569.18	4740.57	84.6135	14879.2	575.435	ring_8	8 SR - GFP 2nM, LeuRS 0.1 nM	19.75	eGFP
16	19544.6	553.754	4735	83.4921	14809.6	560.012	ring_8	8 SR - GFP 2nM, LeuRS 0.1 nM	20	eGFP
17	19441.9	554.71	4731.89	83.436	14710	560.95	ring_8	8 SR - GFP 2nM, LeuRS 0.1 nM	20.25	eGFP
18	19295.4	538.212	4732.51	81.1681	14562.9	544.298	ring_8	8 SR - GFP 2nM, LeuRS 0.1 nM	20.5	eGFP
19	19063.1	532.834	4732.86	84.02	14330.2	539.417	ring_8	8 SR - GFP 2nM, LeuRS 0.1 nM	20.75	eGFP
20	18645.5	519.294	4732.78	81.6505	13912.7	525.674	ring_8	8 SR - GFP 2nM, LeuRS 0.1 nM	21	eGFP
21	17971.9	495.008	4739.45	84.1197	13232.4	502.105	ring_8	8 SR - GFP 2nM, LeuRS 0.1 nM	21.25	eGFP
22	16958.7	464.85	4742.32	84.726	12216.4	472.508	ring_8	8 SR - GFP 2nM, LeuRS 0.1 nM	21.5	eGFP
23	15632.7	425.875	4744.62	82.0262	10888	433.703	ring_8	8 SR - GFP 2nM, LeuRS 0.1 nM	21.75	eGFP
24	14165.2	372.644	4752.93	82.3219	9412.27	381.629	ring_8	8 SR - GFP 2nM, LeuRS 0.1 nM	22	eGFP
25	12682.4	325.827	4753.61	81.9925	7928.82	335.985	ring_8	8 SR - GFP 2nM, LeuRS 0.1 nM	22.25	eGFP
26	11342.3	275.223	4755.27	82.4035	6587.06	287.295	ring_8	8 SR - GFP 2nM, LeuRS 0.1 nM	22.5	eGFP
27	10192	239.074	4757.92	82.6519	5434.12	252.958	ring_8	8 SR - GFP 2nM, LeuRS 0.1 nM	22.75	eGFP
28	9215.2	214.676	4754.81	82.8416	4460.38	230.106	ring_8	8 SR - GFP 2nM, LeuRS 0.1 nM	23	eGFP
29	8407.08	185.766	4745.44	81.1056	3661.65	202.699	ring_8	8 SR - GFP 2nM, LeuRS 0.1 nM	23.25	eGFP
30	7742.49	165.379	4737.97	82.5369	3004.52	184.831	ring_8	8 SR - GFP 2nM, LeuRS 0.1 nM	23.5	eGFP
31	7199.64	142.693	4726.02	82.5133	2473.62	164.833	ring_8	8 SR - GFP 2nM, LeuRS 0.1 nM	23.75	eGFP
32	6776.81	134.1	4720.26	80.8587	2056.55	156.592	ring_8	8 SR - GFP 2nM, LeuRS 0.1 nM	24	eGFP
33	6431.37	121.507	4709.96	81.6066	1721.41	146.368	ring_8	8 SR - GFP 2nM, LeuRS 0.1 nM	24.25	eGFP
34	6145.68	115.977	4704.62	83.6428	1441.06	142.992	ring_8	8 SR - GFP 2nM, LeuRS 0.1 nM	24.5	eGFP
35	5921.94	111.698	4700.43	81.1295	1221.51	138.052	ring_8	8 SR - GFP 2nM, LeuRS 0.1 nM	24.75	eGFP
36	5739.7	103.961	4691.46	81.2995	1048.25	131.975	ring_8	8 SR - GFP 2nM, LeuRS 0.1 nM	25	eGFP
37	5592.61	102.982	4686.85	82.4428	905.756	131.917	ring_8	8 SR - GFP 2nM, LeuRS 0.1 nM	25.25	eGFP
38	5475.77	98.6092	4681.45	80.0268	794.32	126.996	ring_8	8 SR - GFP 2nM, LeuRS 0.1 nM	25.5	eGFP
39	5381	95.7449	4677.16	82.1553	703.845	126.161	ring_8	8 SR - GFP 2nM, LeuRS 0.1 nM	25.75	eGFP
40	5309.25	90.485	4678.46	82.1344	630.788	122.203	ring_8	8 SR - GFP 2nM, LeuRS 0.1 nM	26	eGFP
41	5251.42	91.9585	4679.48	81.6156	571.941	122.953	ring_8	8 SR - GFP 2nM, LeuRS 0.1 nM	26.25	eGFP
42	5216.53	92.8098	4684.26	80.7314	532.269	123.009	ring_8	8 SR - GFP 2nM, LeuRS 0.1 nM	26.5	eGFP
43	5186.12	91.1281	4687.29	82.4672	498.836	122.903	ring_8	8 SR - GFP 2nM, LeuRS 0.1 nM	26.75	eGFP
44	5158.28	92.5607	4690.67	83.0309	467.607	124.345	ring_8	8 SR - GFP 2nM, LeuRS 0.1 nM	27	eGFP
0	15596	371.032	4497.3	84.4525	11098.7	380.522	ring_1	1 P - GFP 2nM	0	mScarlet
1	16390.9	317.049	4485.78	85.6668	11905.1	328.419	ring_1	1 P - GFP 2nM	0.25	mScarlet
2	16441.4	317.858	4490.8	88.7304	11950.6	330.01	ring_1	1 P - GFP 2nM	0.5	mScarlet
3	16405.4	319.255	4481.33	87.8548	11924	331.123	ring_1	1 P - GFP 2nM	0.75	mScarlet
4	16318.6	310.784	4476.33	88.9717	11842.2	323.269	ring_1	1 P - GFP 2nM	1	mScarlet
5	16240.4	312.114	4469.53	86.508	11770.8	323.88	ring_1	1 P - GFP 2nM	1.25	mScarlet
6	16181.4	318.492	4460.71	87.5941	11720.7	330.317	ring_1	1 P - GFP 2nM	1.5	mScarlet
7	16115.1	313.716	4459.34	87.438	11655.8	325.673	ring_1	1 P - GFP 2nM	1.75	mScarlet
8	16015.9	398.4	4450.58	85.0054	11565.3	407.368	ring_1	1 P - GFP 2nM	2	mScarlet
9	16003.3	313.19	4439.91	83.4835	11563.4	324.126	ring_1	1 P - GFP 2nM	2.25	mScarlet
10	15942.9	307.808	4436.66	86.5737	11506.2	319.751	ring_1	1 P - GFP 2nM	2.5	mScarlet
11	15903.6	313.607	4433.6	86.9013	11470	325.424	ring_1	1 P - GFP 2nM	2.75	mScarlet
12	15863.7	314.295	4432.77	83.3186	11431	325.151	ring_1	1 P - GFP 2nM	3	mScarlet
13	15836.4	312.978	4426.68	83.1171	11409.8	323.827	ring_1	1 P - GFP 2nM	3.25	mScarlet
14	15820.2	302.81	4430.08	85.3056	11390.1	314.596	ring_1	1 P - GFP 2nM	3.5	mScarlet
15	15774.9	309.878	4422.59	86.2997	11352.3	321.67	ring_1	1 P - GFP 2nM	3.75	mScarlet
0	15321.7	427.247	3822.77	68.6391	11498.9	432.726	ring_2	2 P - GFP 2nM	0	mScarlet
1	15901	349.451	3796.3	70.9455	12104.7	356.58	ring_2	2 P - GFP 2nM	0.25	mScarlet
2	16011.2	343.091	3796.29	67.5439	12214.9	349.676	ring_2	2 P - GFP 2nM	0.5	mScarlet
3	15944.5	338.92	3789.51	69.2272	12155	345.917	ring_2	2 P - GFP 2nM	0.75	mScarlet
4	15857.1	337.767	3776.09	70.5423	12081	345.054	ring_2	2 P - GFP 2nM	1	mScarlet
5	15808.3	334.317	3775.12	69.9547	12033.2	341.558	ring_2	2 P - GFP 2nM	1.25	mScarlet
6	15706.7	337.401	3767.05	70.143	11939.7	344.615	ring_2	2 P - GFP 2nM	1.5	mScarlet
7	15650.8	335.669	3761.09	70.6559	11889.7	343.025	ring_2	2 P - GFP 2nM	1.75	mScarlet
8	15593.3	328.839	3756.75	69.7915	11836.5	336.164	ring_2	2 P - GFP 2nM	2	mScarlet
9	15525.9	331.95	3752.97	68.9103	11773	339.027	ring_2	2 P - GFP 2nM	2.25	mScarlet
10	15485.3	324.615	3746.24	72.0696	11739	332.52	ring_2	2 P - GFP 2nM	2.5	mScarlet
11	15431.6	322.501	3742.43	69.5221	11689.1	329.91	ring_2	2 P - GFP 2nM	2.75	mScarlet
12	15394.3	330.213	3739.07	67.7321	11655.3	337.088	ring_2	2 P - GFP 2nM	3	mScarlet
13	15361	324.934	3737.83	70.4335	11623.2	332.48	ring_2	2 P - GFP 2nM	3.25	mScarlet
14	15346.4	330.203	3736.99	68.9201	11609.4	337.318	ring_2	2 P - GFP 2nM	3.5	mScarlet
15	15298.7	330.873	3733.18	68.3499	11565.5	337.859	ring_2	2 P - GFP 2nM	3.75	mScarlet
0	16395.5	461.534	3873.92	65.5837	12521.6	466.171	ring_3	3 N - GFP 2nM	0	mScarlet
1	16980.2	407.753	3842.22	66.1102	13138	413.078	ring_3	3 N - GFP 2nM	0.25	mScarlet
2	17062.9	398.162	3838.17	65.782	13224.7	403.559	ring_3	3 N - GFP 2nM	0.5	mScarlet
3	16981.8	399.166	3827.19	68.2364	13154.6	404.957	ring_3	3 N - GFP 2nM	0.75	mScarlet
4	16871.6	386.069	3820.86	64.6813	13050.7	391.45	ring_3	3 N - GFP 2nM	1	mScarlet
5	16802.1	388.429	3813.12	66.288	12989	394.045	ring_3	3 N - GFP 2nM	1.25	mScarlet
6	16718.1	377.29	3805.63	65.0483	12912.5	382.857	ring_3	3 N - GFP 2nM	1.5	mScarlet
7	16641.1	378.758	3797.13	66.4193	12844	384.537	ring_3	3 N - GFP 2nM	1.75	mScarlet
8	16567.3	382.356	3793.58	68.6438	12773.7	388.469	ring_3	3 N - GFP 2nM	2	mScarlet
9	16510.4	381.991	3789.53	65.2484	12720.8	387.524	ring_3	3 N - GFP 2nM	2.25	mScarlet
10	16443.2	377.751	3783.07	64.5452	12660.1	383.226	ring_3	3 N - GFP 2nM	2.5	mScarlet
11	16395.2	374.577	3778.12	65.7172	12617.1	380.298	ring_3	3 N - GFP 2nM	2.75	mScarlet
12	16371.6	380.255	3773.95	65.2706	12597.7	385.816	ring_3	3 N - GFP 2nM	3	mScarlet
13	16315.8	382.355	3772.43	65.4296	12543.4	387.912	ring_3	3 N - GFP 2nM	3.25	mScarlet
14	16304.7	376.683	3768.39	64.7763	12536.3	382.212	ring_3	3 N - GFP 2nM	3.5	mScarlet
15	16241	384.177	3764.81	64.1515	12476.2	389.496	ring_3	3 N - GFP 2nM	3.75	mScarlet
0	16716	445.714	3915.77	71.8231	12800.2	451.464	ring_4	4 N - GFP 2nM	0	mScarlet
1	17301.5	382.706	3885.68	69.2576	13415.9	388.922	ring_4	4 N - GFP 2nM	0.25	mScarlet
2	17416.1	392.484	3878.59	71.1864	13537.5	398.888	ring_4	4 N - GFP 2nM	0.5	mScarlet
3	17386.9	379.478	3869.36	74.3451	13517.5	386.692	ring_4	4 N - GFP 2nM	0.75	mScarlet
4	17301.4	388.305	3863.56	71.9535	13437.9	394.915	ring_4	4 N - GFP 2nM	1	mScarlet
5	17269.9	389.372	3862.15	68.9668	13407.7	395.433	ring_4	4 N - GFP 2nM	1.25	mScarlet
6	17172.3	383.295	3852	71.3049	13320.3	389.871	ring_4	4 N - GFP 2nM	1.5	mScarlet
7	17117.4	366.526	3837.21	71.0227	13280.2	373.343	ring_4	4 N - GFP 2nM	1.75	mScarlet
8	17074.5	387.146	3836.14	70.9071	13238.4	393.586	ring_4	4 N - GFP 2nM	2	mScarlet
9	17016	381.922	3831.61	69.5908	13184.4	388.21	ring_4	4 N - GFP 2nM	2.25	mScarlet
10	16956.4	368.01	3822.48	70.1369	13133.9	374.634	ring_4	4 N - GFP 2nM	2.5	mScarlet
11	16918.8	369.847	3818.98	69.1683	13099.8	376.259	ring_4	4 N - GFP 2nM	2.75	mScarlet
12	16889.6	373.568	3819.34	71.1321	13070.3	380.28	ring_4	4 N - GFP 2nM	3	mScarlet
13	16850.9	379.301	3811.58	69.7134	13039.3	385.654	ring_4	4 N - GFP 2nM	3.25	mScarlet
14	16824.4	371.926	3804.23	70.2052	13020.2	378.494	ring_4	4 N - GFP 2nM	3.5	mScarlet
15	16764.8	370.608	3804.16	69.7009	12960.6	377.106	ring_4	4 N - GFP 2nM	3.75	mScarlet
0	16761.9	409.508	4366.61	79.0148	12395.3	417.062	ring_5	5 SR - GFP 2nM, LeuRS 0.05 nM	0	mScarlet
1	17354.9	365.047	4356.09	77.1801	12998.8	373.116	ring_5	5 SR - GFP 2nM, LeuRS 0.05 nM	0.25	mScarlet
2	17489.8	356.217	4361.17	80.2003	13128.6	365.134	ring_5	5 SR - GFP 2nM, LeuRS 0.05 nM	0.5	mScarlet
3	17489.6	364.052	4364.63	76.9001	13125	372.086	ring_5	5 SR - GFP 2nM, LeuRS 0.05 nM	0.75	mScarlet
4	17415.9	364.88	4362.7	78.4777	13053.2	373.224	ring_5	5 SR - GFP 2nM, LeuRS 0.05 nM	1	mScarlet
5	17396.7	361.494	4365.64	79.0356	13031	370.033	ring_5	5 SR - GFP 2nM, LeuRS 0.05 nM	1.25	mScarlet
6	17312.2	358.57	4358.48	76.0399	12953.7	366.544	ring_5	5 SR - GFP 2nM, LeuRS 0.05 nM	1.5	mScarlet
7	17283.5	371.119	4350.3	78.5852	12933.2	379.348	ring_5	5 SR - GFP 2nM, LeuRS 0.05 nM	1.75	mScarlet
8	17237	358.38	4349.71	79.5945	12887.3	367.113	ring_5	5 SR - GFP 2nM, LeuRS 0.05 nM	2	mScarlet
9	17175.6	357.235	4343.74	79.93	12831.9	366.068	ring_5	5 SR - GFP 2nM, LeuRS 0.05 nM	2.25	mScarlet
10	17136.3	361.174	4338.36	78.3026	12797.9	369.565	ring_5	5 SR - GFP 2nM, LeuRS 0.05 nM	2.5	mScarlet
11	17096.2	354.16	4335.84	77.2189	12760.4	362.48	ring_5	5 SR - GFP 2nM, LeuRS 0.05 nM	2.75	mScarlet
12	17065.2	360.185	4336.29	77.1071	12728.9	368.346	ring_5	5 SR - GFP 2nM, LeuRS 0.05 nM	3	mScarlet
13	17026.9	354.564	4333.05	78.5465	12693.8	363.16	ring_5	5 SR - GFP 2nM, LeuRS 0.05 nM	3.25	mScarlet
14	17004.4	350.452	4327.32	76.2873	12677.1	358.659	ring_5	5 SR - GFP 2nM, LeuRS 0.05 nM	3.5	mScarlet
15	16969.5	348.619	4320.9	76.0281	12648.6	356.813	ring_5	5 SR - GFP 2nM, LeuRS 0.05 nM	3.75	mScarlet
0	18669	482.102	6197.05	108.975	12472	494.265	ring_6	6 SR - GFP 2nM, LeuRS 0.05 nM	0	mScarlet
1	19377.6	449.367	6186.94	103.687	13190.7	461.174	ring_6	6 SR - GFP 2nM, LeuRS 0.05 nM	0.25	mScarlet
2	19566.2	436.97	6194.22	104.57	13372	449.308	ring_6	6 SR - GFP 2nM, LeuRS 0.05 nM	0.5	mScarlet
3	19568.6	441.94	6190.64	109.106	13378	455.209	ring_6	6 SR - GFP 2nM, LeuRS 0.05 nM	0.75	mScarlet
4	19511.9	432.792	6179.76	107.916	13332.1	446.044	ring_6	6 SR - GFP 2nM, LeuRS 0.05 nM	1	mScarlet
5	19505.7	437.1	6170.62	110.273	13335	450.795	ring_6	6 SR - GFP 2nM, LeuRS 0.05 nM	1.25	mScarlet
6	19443.4	435.795	6160.66	110.147	13282.7	449.499	ring_6	6 SR - GFP 2nM, LeuRS 0.05 nM	1.5	mScarlet
7	19377.2	434.882	6149.31	112.07	13227.9	449.09	ring_6	6 SR - GFP 2nM, LeuRS 0.05 nM	1.75	mScarlet
8	19357.1	436.127	6141.97	111.199	13215.2	450.08	ring_6	6 SR - GFP 2nM, LeuRS 0.05 nM	2	mScarlet
9	19291.9	430.506	6135.38	110.596	13156.5	444.485	ring_6	6 SR - GFP 2nM, LeuRS 0.05 nM	2.25	mScarlet
10	19246.7	425.675	6121.96	108.881	13124.8	439.379	ring_6	6 SR - GFP 2nM, LeuRS 0.05 nM	2.5	mScarlet
11	19218.7	422.847	6119.09	113.57	13099.6	437.833	ring_6	6 SR - GFP 2nM, LeuRS 0.05 nM	2.75	mScarlet
12	19192.1	433.713	6107.96	113.428	13084.1	448.3	ring_6	6 SR - GFP 2nM, LeuRS 0.05 nM	3	mScarlet
13	19119.1	418.431	6096.37	110.265	13022.8	432.716	ring_6	6 SR - GFP 2nM, LeuRS 0.05 nM	3.25	mScarlet
14	19109.9	429.359	6092.98	113.115	13016.9	444.009	ring_6	6 SR - GFP 2nM, LeuRS 0.05 nM	3.5	mScarlet
15	19060.8	425.071	6080.89	111.85	12979.9	439.54	ring_6	6 SR - GFP 2nM, LeuRS 0.05 nM	3.75	mScarlet
0	18534.7	406.779	5813.55	99.9952	12721.1	418.889	ring_7	7 SR - GFP 2nM, LeuRS 0.1 nM	0	mScarlet
1	18958.7	386.735	5762.47	99.3656	13196.2	399.297	ring_7	7 SR - GFP 2nM, LeuRS 0.1 nM	0.25	mScarlet
2	19098.3	383.711	5743.49	97.7451	13354.9	395.965	ring_7	7 SR - GFP 2nM, LeuRS 0.1 nM	0.5	mScarlet
3	19065.5	388.698	5720.1	94.3123	13345.4	399.976	ring_7	7 SR - GFP 2nM, LeuRS 0.1 nM	0.75	mScarlet
4	19008.1	403.496	5685.51	96.6221	13322.6	414.903	ring_7	7 SR - GFP 2nM, LeuRS 0.1 nM	1	mScarlet
5	18976.5	402.395	5668.57	97.5918	13308	414.061	ring_7	7 SR - GFP 2nM, LeuRS 0.1 nM	1.25	mScarlet
6	18900.7	387.643	5643.3	93.5642	13257.4	398.775	ring_7	7 SR - GFP 2nM, LeuRS 0.1 nM	1.5	mScarlet
7	18843.2	380.518	5619.85	95.4836	13223.4	392.315	ring_7	7 SR - GFP 2nM, LeuRS 0.1 nM	1.75	mScarlet
8	18779	380.287	5601.09	97.3107	13177.9	392.54	ring_7	7 SR - GFP 2nM, LeuRS 0.1 nM	2	mScarlet
9	18707.7	379.452	5585.53	94.7212	13122.2	391.096	ring_7	7 SR - GFP 2nM, LeuRS 0.1 nM	2.25	mScarlet
10	18655	372.161	5568.96	96.0577	13086	384.358	ring_7	7 SR - GFP 2nM, LeuRS 0.1 nM	2.5	mScarlet
11	18600.3	384.483	5549.91	91.5159	13050.4	395.224	ring_7	7 SR - GFP 2nM, LeuRS 0.1 nM	2.75	mScarlet
12	18560.5	386.989	5534.43	91.9445	13026.1	397.762	ring_7	7 SR - GFP 2nM, LeuRS 0.1 nM	3	mScarlet
13	18379.6	401.956	5519.11	93.0521	12860.5	412.586	ring_7	7 SR - GFP 2nM, LeuRS 0.1 nM	3.25	mScarlet
14	18478.5	386.526	5505.1	93.1422	12973.5	397.59	ring_7	7 SR - GFP 2nM, LeuRS 0.1 nM	3.5	mScarlet
15	18421.8	370.051	5489.66	94.0605	12932.1	381.819	ring_7	7 SR - GFP 2nM, LeuRS 0.1 nM	3.75	mScarlet
0	17172	384.584	4884.62	91.9739	12287.4	395.429	ring_8	8 SR - GFP 2nM, LeuRS 0.1 nM	0	mScarlet
1	17708.3	373.582	4869.55	92.3009	12838.7	384.815	ring_8	8 SR - GFP 2nM, LeuRS 0.1 nM	0.25	mScarlet
2	17683.2	499.078	4860.63	90.6638	12822.6	507.247	ring_8	8 SR - GFP 2nM, LeuRS 0.1 nM	0.5	mScarlet
3	17711.2	371.174	4845.72	91.3792	12865.5	382.256	ring_8	8 SR - GFP 2nM, LeuRS 0.1 nM	0.75	mScarlet
4	17619.1	373.334	4832.55	92.0759	12786.6	384.521	ring_8	8 SR - GFP 2nM, LeuRS 0.1 nM	1	mScarlet
5	17546.4	366.688	4824.7	88.1918	12721.7	377.145	ring_8	8 SR - GFP 2nM, LeuRS 0.1 nM	1.25	mScarlet
6	17481.1	357.155	4806.65	91.1187	12674.5	368.595	ring_8	8 SR - GFP 2nM, LeuRS 0.1 nM	1.5	mScarlet
7	17408.5	366.295	4801.56	91.2716	12607	377.495	ring_8	8 SR - GFP 2nM, LeuRS 0.1 nM	1.75	mScarlet
8	17365.6	370.209	4790.78	91.6237	12574.9	381.378	ring_8	8 SR - GFP 2nM, LeuRS 0.1 nM	2	mScarlet
9	17288.8	364.092	4779.22	90.2723	12509.6	375.116	ring_8	8 SR - GFP 2nM, LeuRS 0.1 nM	2.25	mScarlet
10	17230.7	362.909	4773.99	91.9833	12456.7	374.384	ring_8	8 SR - GFP 2nM, LeuRS 0.1 nM	2.5	mScarlet
11	17182.9	363.51	4762.9	89.2915	12420	374.316	ring_8	8 SR - GFP 2nM, LeuRS 0.1 nM	2.75	mScarlet
12	17146.1	370.432	4754.91	91.3805	12391.2	381.537	ring_8	8 SR - GFP 2nM, LeuRS 0.1 nM	3	mScarlet
13	17097.4	360.372	4745.57	87.9152	12351.8	370.941	ring_8	8 SR - GFP 2nM, LeuRS 0.1 nM	3.25	mScarlet
14	17072.9	361.605	4739.36	90.227	12333.6	372.692	ring_8	8 SR - GFP 2nM, LeuRS 0.1 nM	3.5	mScarlet
15	17026.5	362.777	4731.36	88.9072	12295.1	373.512	ring_8	8 SR - GFP 2nM, LeuRS 0.1 nM	3.75	mScarlet
0	15760	305.746	4420.91	82.5768	11339.1	316.701	ring_1	1 P - GFP 2nM	4	mScarlet
1	15877	305.848	4416.23	85.0287	11460.8	317.448	ring_1	1 P - GFP 2nM	4.25	mScarlet
2	15952.6	317.84	4414.64	86.0762	11538	329.289	ring_1	1 P - GFP 2nM	4.5	mScarlet
3	16015	312.372	4420.97	84.0019	11594	323.47	ring_1	1 P - GFP 2nM	4.75	mScarlet
4	16054	324.948	4419.3	86.3094	11634.7	336.215	ring_1	1 P - GFP 2nM	5	mScarlet
5	16090	310.028	4417.04	87.896	11672.9	322.247	ring_1	1 P - GFP 2nM	5.25	mScarlet
6	16125.7	318.719	4425.93	85.5713	11699.8	330.007	ring_1	1 P - GFP 2nM	5.5	mScarlet
7	16147.9	321.354	4425.05	88.4355	11722.8	333.301	ring_1	1 P - GFP 2nM	5.75	mScarlet
8	16146.2	325.391	4422.7	87.2438	11723.5	336.884	ring_1	1 P - GFP 2nM	6	mScarlet
9	16161.8	309.1	4422.19	87.1208	11739.6	321.143	ring_1	1 P - GFP 2nM	6.25	mScarlet
10	16193.4	329.674	4427.27	88.8242	11766.1	341.431	ring_1	1 P - GFP 2nM	6.5	mScarlet
11	16185	319.026	4429.16	85.8457	11755.8	330.374	ring_1	1 P - GFP 2nM	6.75	mScarlet
12	16167	333.417	4431.33	86.1999	11735.7	344.38	ring_1	1 P - GFP 2nM	7	mScarlet
13	16181	316.763	4429.52	86.3163	11751.5	328.313	ring_1	1 P - GFP 2nM	7.25	mScarlet
14	16183.5	322.163	4433.78	87.2495	11749.7	333.768	ring_1	1 P - GFP 2nM	7.5	mScarlet
15	16193.5	317.679	4437.51	87.692	11756	329.56	ring_1	1 P - GFP 2nM	7.75	mScarlet
16	16176.5	319.138	4436.87	87.0987	11739.6	330.81	ring_1	1 P - GFP 2nM	8	mScarlet
17	16195.5	327.859	4441.44	88.8955	11754.1	339.697	ring_1	1 P - GFP 2nM	8.25	mScarlet
18	16172.1	314.295	4439.05	88.059	11733.1	326.398	ring_1	1 P - GFP 2nM	8.5	mScarlet
19	16176.2	322.532	4442.98	87.6876	11733.2	334.239	ring_1	1 P - GFP 2nM	8.75	mScarlet
20	16187.1	323.49	4451.05	86.8928	11736.1	334.957	ring_1	1 P - GFP 2nM	9	mScarlet
21	16168.2	309.034	4447.56	88.0559	11720.6	321.334	ring_1	1 P - GFP 2nM	9.25	mScarlet
22	16190.9	347.149	4447.16	91.0717	11743.8	358.896	ring_1	1 P - GFP 2nM	9.5	mScarlet
23	16186.6	345.094	4453.61	89.8376	11733	356.596	ring_1	1 P - GFP 2nM	9.75	mScarlet
24	16180.5	354.671	4459.74	89.5143	11720.8	365.792	ring_1	1 P - GFP 2nM	10	mScarlet
25	16197.4	344.422	4458.82	88.9219	11738.5	355.715	ring_1	1 P - GFP 2nM	10.25	mScarlet
26	16189	348.224	4460.85	88.9747	11728.1	359.411	ring_1	1 P - GFP 2nM	10.5	mScarlet
27	16110.4	347.751	4467	89.0546	11643.4	358.973	ring_1	1 P - GFP 2nM	10.75	mScarlet
28	16128.2	350.88	4469.01	89.7087	11659.2	362.167	ring_1	1 P - GFP 2nM	11	mScarlet
29	16123.5	357.692	4470.98	88.905	11652.5	368.575	ring_1	1 P - GFP 2nM	11.25	mScarlet
30	16135.4	345.43	4472.66	90.3275	11662.7	357.045	ring_1	1 P - GFP 2nM	11.5	mScarlet
31	16137	346.709	4478.47	89.4807	11658.5	358.069	ring_1	1 P - GFP 2nM	11.75	mScarlet
32	16137	344.905	4481.12	89.4042	11655.9	356.304	ring_1	1 P - GFP 2nM	12	mScarlet
33	16135.6	354.736	4482.1	91.4829	11653.5	366.343	ring_1	1 P - GFP 2nM	12.25	mScarlet
34	16149.7	349.046	4489.34	91.0306	11660.3	360.721	ring_1	1 P - GFP 2nM	12.5	mScarlet
35	16126.3	349.378	4488.67	91.0172	11637.6	361.039	ring_1	1 P - GFP 2nM	12.75	mScarlet
36	16136.4	353.51	4492.52	88.8604	11643.9	364.507	ring_1	1 P - GFP 2nM	13	mScarlet
37	16152.6	348.764	4503.04	93.1104	11649.5	360.979	ring_1	1 P - GFP 2nM	13.25	mScarlet
38	16132.4	349.413	4502.08	92.474	11630.3	361.443	ring_1	1 P - GFP 2nM	13.5	mScarlet
39	16131.2	349.562	4507.05	90.368	11624.2	361.054	ring_1	1 P - GFP 2nM	13.75	mScarlet
40	16131.5	345.648	4509.58	93.8171	11621.9	358.154	ring_1	1 P - GFP 2nM	14	mScarlet
41	16133.8	335.106	4513.94	93.2342	11619.9	347.834	ring_1	1 P - GFP 2nM	14.25	mScarlet
42	16126.5	336.376	4512.38	92.7378	11614.1	348.925	ring_1	1 P - GFP 2nM	14.5	mScarlet
43	16115.8	341.648	4518.62	92.0884	11597.2	353.841	ring_1	1 P - GFP 2nM	14.75	mScarlet
44	16126.9	345.155	4522.97	93.1171	11603.9	357.495	ring_1	1 P - GFP 2nM	15	mScarlet
45	16117.8	334.949	4522.94	95.3485	11594.9	348.256	ring_1	1 P - GFP 2nM	15.25	mScarlet
46	16113.8	331.544	4527.07	94.1024	11586.7	344.64	ring_1	1 P - GFP 2nM	15.5	mScarlet
47	16123.7	329.96	4533.7	91.4447	11590	342.397	ring_1	1 P - GFP 2nM	15.75	mScarlet
0	15277.4	327.986	3727.62	68.054	11549.8	334.972	ring_2	2 P - GFP 2nM	4	mScarlet
1	15342.5	326.813	3723.2	68.3584	11619.3	333.885	ring_2	2 P - GFP 2nM	4.25	mScarlet
2	15391.5	330.361	3726.68	68.5623	11664.8	337.401	ring_2	2 P - GFP 2nM	4.5	mScarlet
3	15442.1	338.237	3727.01	70.5906	11715.1	345.525	ring_2	2 P - GFP 2nM	4.75	mScarlet
4	15435.3	329.723	3720.8	68.672	11714.5	336.798	ring_2	2 P - GFP 2nM	5	mScarlet
5	15469.5	328.497	3724.51	67.1026	11745	335.28	ring_2	2 P - GFP 2nM	5.25	mScarlet
6	15476.6	324.751	3723.64	67.8965	11752.9	331.773	ring_2	2 P - GFP 2nM	5.5	mScarlet
7	15476.6	331.773	3726.03	69.2708	11750.6	338.928	ring_2	2 P - GFP 2nM	5.75	mScarlet
8	15483	329.107	3725.57	70.9598	11757.4	336.67	ring_2	2 P - GFP 2nM	6	mScarlet
9	15497.2	335.355	3724.99	68.57	11772.2	342.294	ring_2	2 P - GFP 2nM	6.25	mScarlet
10	15494.9	343.517	3726.07	69.6211	11768.8	350.501	ring_2	2 P - GFP 2nM	6.5	mScarlet
11	15190.5	410.419	3725.99	70.5276	11464.5	416.434	ring_2	2 P - GFP 2nM	6.75	mScarlet
12	15467.9	325.874	3729.92	70.5105	11737.9	333.415	ring_2	2 P - GFP 2nM	7	mScarlet
13	15457.9	329.168	3729.99	67.2082	11727.9	335.959	ring_2	2 P - GFP 2nM	7.25	mScarlet
14	15449.4	335.209	3731.63	70.0696	11717.8	342.454	ring_2	2 P - GFP 2nM	7.5	mScarlet
15	15430.4	334.947	3731.21	69.7709	11699.2	342.136	ring_2	2 P - GFP 2nM	7.75	mScarlet
16	15426.8	333.581	3732.83	69.6517	11694	340.775	ring_2	2 P - GFP 2nM	8	mScarlet
17	15433.4	335.636	3734.27	69.6208	11699.2	342.781	ring_2	2 P - GFP 2nM	8.25	mScarlet
18	15401	334.82	3734.02	70.4968	11667	342.161	ring_2	2 P - GFP 2nM	8.5	mScarlet
19	15384.6	336.975	3733.74	69.6583	11650.9	344.099	ring_2	2 P - GFP 2nM	8.75	mScarlet
20	15373.7	336.874	3738.88	69.5663	11634.8	343.982	ring_2	2 P - GFP 2nM	9	mScarlet
21	15355.9	341.711	3740.1	68.3893	11615.8	348.488	ring_2	2 P - GFP 2nM	9.25	mScarlet
22	15334.6	334.878	3737.92	71.2102	11596.6	342.365	ring_2	2 P - GFP 2nM	9.5	mScarlet
23	15313.6	337.043	3738.72	70.7203	11574.9	344.383	ring_2	2 P - GFP 2nM	9.75	mScarlet
24	15300.2	330.975	3740.62	70.3062	11559.6	338.36	ring_2	2 P - GFP 2nM	10	mScarlet
25	15300.1	336.179	3744.85	71.8446	11555.3	343.77	ring_2	2 P - GFP 2nM	10.25	mScarlet
26	15277.8	327.042	3742.65	71.6131	11535.1	334.791	ring_2	2 P - GFP 2nM	10.5	mScarlet
27	15243.6	321.847	3746.65	69.757	11497	329.32	ring_2	2 P - GFP 2nM	10.75	mScarlet
28	15239.8	338.042	3747.91	69.9166	11491.9	345.197	ring_2	2 P - GFP 2nM	11	mScarlet
29	15226.5	329.806	3745.46	70.2787	11481	337.211	ring_2	2 P - GFP 2nM	11.25	mScarlet
30	15214.7	325.595	3746.15	71.623	11468.5	333.38	ring_2	2 P - GFP 2nM	11.5	mScarlet
31	15208	327.998	3748.24	70.348	11459.8	335.457	ring_2	2 P - GFP 2nM	11.75	mScarlet
32	15186.3	320.699	3751.26	71.4735	11435.1	328.567	ring_2	2 P - GFP 2nM	12	mScarlet
33	15191.7	333.9	3752.97	71.4225	11438.7	341.454	ring_2	2 P - GFP 2nM	12.25	mScarlet
34	15192.1	323.545	3755.87	70.1836	11436.2	331.07	ring_2	2 P - GFP 2nM	12.5	mScarlet
35	15181.9	318.714	3756.02	71.6117	11425.9	326.66	ring_2	2 P - GFP 2nM	12.75	mScarlet
36	15161	331.473	3756.07	70.1518	11405	338.815	ring_2	2 P - GFP 2nM	13	mScarlet
37	15168.1	325.618	3759.85	70.3643	11408.3	333.134	ring_2	2 P - GFP 2nM	13.25	mScarlet
38	15156.9	320.522	3759.6	69.9202	11397.3	328.059	ring_2	2 P - GFP 2nM	13.5	mScarlet
39	15142.1	327.82	3762.22	71.9066	11379.9	335.614	ring_2	2 P - GFP 2nM	13.75	mScarlet
40	15124.4	329.501	3763.42	71.8184	11361	337.237	ring_2	2 P - GFP 2nM	14	mScarlet
41	15117.8	325.531	3764.66	70.6811	11353.1	333.116	ring_2	2 P - GFP 2nM	14.25	mScarlet
42	15105.4	321.059	3762.97	72.4351	11342.4	329.129	ring_2	2 P - GFP 2nM	14.5	mScarlet
43	15084.7	329.988	3764.59	71.2492	11320.1	337.592	ring_2	2 P - GFP 2nM	14.75	mScarlet
44	15093	321.543	3771.27	71.1482	11321.7	329.321	ring_2	2 P - GFP 2nM	15	mScarlet
45	15085	335.257	3772.32	72.1705	11312.7	342.937	ring_2	2 P - GFP 2nM	15.25	mScarlet
46	15066	330.32	3774.03	72.2155	11292	338.122	ring_2	2 P - GFP 2nM	15.5	mScarlet
47	15055.3	331.78	3778.19	71.986	11277.1	339.5	ring_2	2 P - GFP 2nM	15.75	mScarlet
0	16232.7	363.142	3761.96	65.1251	12470.8	368.935	ring_3	3 N - GFP 2nM	4	mScarlet
1	14236	319.958	3760.62	66.9221	10475.4	326.882	ring_3	3 N - GFP 2nM	4.25	mScarlet
2	12491.1	272.994	3780.03	67.7644	8711.08	281.279	ring_3	3 N - GFP 2nM	4.5	mScarlet
3	11070.7	230.947	3814.78	75.1373	7255.89	242.863	ring_3	3 N - GFP 2nM	4.75	mScarlet
4	9908.28	210.918	3852.28	79.9722	6056	225.571	ring_3	3 N - GFP 2nM	5	mScarlet
5	8972.38	186.927	3885.53	84.1898	5086.85	205.011	ring_3	3 N - GFP 2nM	5.25	mScarlet
6	8236.68	167	3926.49	90.5151	4310.19	189.952	ring_3	3 N - GFP 2nM	5.5	mScarlet
7	7645.85	152.945	3960.28	92.3549	3685.57	178.667	ring_3	3 N - GFP 2nM	5.75	mScarlet
8	7168.87	143.215	3991.52	96.4571	3177.35	172.669	ring_3	3 N - GFP 2nM	6	mScarlet
9	6782.56	133.306	4020.97	99.7389	2761.59	166.488	ring_3	3 N - GFP 2nM	6.25	mScarlet
10	6488.28	124.87	4059.28	102.984	2429.01	161.858	ring_3	3 N - GFP 2nM	6.5	mScarlet
11	6243.84	122.018	4083.6	106.115	2160.24	161.706	ring_3	3 N - GFP 2nM	6.75	mScarlet
12	6061.67	114.552	4116.02	109.946	1945.64	158.777	ring_3	3 N - GFP 2nM	7	mScarlet
13	5910.44	111.608	4141.59	107.245	1768.85	154.783	ring_3	3 N - GFP 2nM	7.25	mScarlet
14	5804.54	108.715	4168.83	111.67	1635.71	155.85	ring_3	3 N - GFP 2nM	7.5	mScarlet
15	5713.87	103.055	4194.65	112.129	1519.21	152.293	ring_3	3 N - GFP 2nM	7.75	mScarlet
16	5640.07	107.642	4212.17	113.062	1427.9	156.109	ring_3	3 N - GFP 2nM	8	mScarlet
17	5598.92	105.042	4240.39	113.852	1358.53	154.907	ring_3	3 N - GFP 2nM	8.25	mScarlet
18	5554.18	104.817	4262.47	112.754	1291.71	153.948	ring_3	3 N - GFP 2nM	8.5	mScarlet
19	5529.23	104.266	4290.44	118.706	1238.78	157.995	ring_3	3 N - GFP 2nM	8.75	mScarlet
20	5512.64	102.332	4309.4	115.52	1203.24	154.326	ring_3	3 N - GFP 2nM	9	mScarlet
21	5493	106.754	4325.72	117.468	1167.27	158.729	ring_3	3 N - GFP 2nM	9.25	mScarlet
22	5485.59	103.607	4348.89	118.394	1136.7	157.326	ring_3	3 N - GFP 2nM	9.5	mScarlet
23	5480.34	104.342	4369.23	115.866	1111.1	155.924	ring_3	3 N - GFP 2nM	9.75	mScarlet
24	5471.79	105.231	4384.52	119.777	1087.27	159.437	ring_3	3 N - GFP 2nM	10	mScarlet
25	5471.27	101.953	4399.43	119.545	1071.83	157.116	ring_3	3 N - GFP 2nM	10.25	mScarlet
26	5475.62	104.586	4417.07	122.998	1058.55	161.452	ring_3	3 N - GFP 2nM	10.5	mScarlet
27	5475.84	103.983	4440.56	118.531	1035.28	157.677	ring_3	3 N - GFP 2nM	10.75	mScarlet
28	5475.75	102.183	4450.78	121.828	1024.98	159.008	ring_3	3 N - GFP 2nM	11	mScarlet
29	5476.3	103.899	4466.11	121.248	1010.19	159.675	ring_3	3 N - GFP 2nM	11.25	mScarlet
30	5478.67	103.871	4476.16	123.611	1002.51	161.459	ring_3	3 N - GFP 2nM	11.5	mScarlet
31	5481.04	101.312	4494.41	122.37	986.637	158.867	ring_3	3 N - GFP 2nM	11.75	mScarlet
32	5483.07	103.321	4500.58	120.281	982.492	158.564	ring_3	3 N - GFP 2nM	12	mScarlet
33	5485.26	105.835	4514.41	119.866	970.845	159.902	ring_3	3 N - GFP 2nM	12.25	mScarlet
34	5493.93	104.871	4530.92	121.335	963.014	160.375	ring_3	3 N - GFP 2nM	12.5	mScarlet
35	5494.71	102.285	4539.5	120.36	955.211	157.952	ring_3	3 N - GFP 2nM	12.75	mScarlet
36	5500.77	105.266	4546.36	123.886	954.415	162.569	ring_3	3 N - GFP 2nM	13	mScarlet
37	5502.19	104.78	4564.11	121.898	938.081	160.742	ring_3	3 N - GFP 2nM	13.25	mScarlet
38	5506.65	104.696	4573.28	119.571	933.368	158.929	ring_3	3 N - GFP 2nM	13.5	mScarlet
39	5508.29	103.169	4580.26	121.225	928.027	159.183	ring_3	3 N - GFP 2nM	13.75	mScarlet
40	5512.72	103.851	4592.62	119.409	920.095	158.252	ring_3	3 N - GFP 2nM	14	mScarlet
41	5519.16	107.049	4604.17	124.06	914.994	163.861	ring_3	3 N - GFP 2nM	14.25	mScarlet
42	5525.79	103.869	4610.54	119.855	915.25	158.6	ring_3	3 N - GFP 2nM	14.5	mScarlet
43	5526.91	104.96	4613.85	122.815	913.065	161.555	ring_3	3 N - GFP 2nM	14.75	mScarlet
44	5540.63	108.04	4627.01	120.241	913.627	161.649	ring_3	3 N - GFP 2nM	15	mScarlet
45	5540.36	105.436	4632.12	124.245	908.238	162.952	ring_3	3 N - GFP 2nM	15.25	mScarlet
46	5549.91	106.872	4641.98	121.093	907.93	161.509	ring_3	3 N - GFP 2nM	15.5	mScarlet
47	5552.34	106.631	4649.51	122.526	902.827	162.428	ring_3	3 N - GFP 2nM	15.75	mScarlet
0	16742.3	366.795	3798.04	69.8496	12944.3	373.387	ring_4	4 N - GFP 2nM	4	mScarlet
1	14561	308.674	3785.64	70.4427	10775.4	316.61	ring_4	4 N - GFP 2nM	4.25	mScarlet
2	12729.3	262.625	3797.63	72.6936	8931.67	272.5	ring_4	4 N - GFP 2nM	4.5	mScarlet
3	11222.5	226.21	3833.41	78.1939	7389.06	239.343	ring_4	4 N - GFP 2nM	4.75	mScarlet
4	9993.38	195.881	3866.19	79.3543	6127.18	211.344	ring_4	4 N - GFP 2nM	5	mScarlet
5	9013.55	170.628	3896.04	81.5382	5117.51	189.11	ring_4	4 N - GFP 2nM	5.25	mScarlet
6	8242.83	156.577	3933.64	87.3377	4309.19	179.288	ring_4	4 N - GFP 2nM	5.5	mScarlet
7	7624.56	140.823	3973.56	91.9845	3651	168.203	ring_4	4 N - GFP 2nM	5.75	mScarlet
8	7122.04	130.63	3997.7	95.3485	3124.34	161.726	ring_4	4 N - GFP 2nM	6	mScarlet
9	6728.67	121.56	4025.71	96.8984	2702.96	155.454	ring_4	4 N - GFP 2nM	6.25	mScarlet
10	6424.17	117.498	4059.16	97.9668	2365.01	152.981	ring_4	4 N - GFP 2nM	6.5	mScarlet
11	6176.21	112.179	4081.8	102.943	2094.41	152.254	ring_4	4 N - GFP 2nM	6.75	mScarlet
12	5986.93	107.324	4114.14	103.244	1872.79	148.922	ring_4	4 N - GFP 2nM	7	mScarlet
13	5834.52	104.853	4134.21	103.871	1700.31	147.592	ring_4	4 N - GFP 2nM	7.25	mScarlet
14	5724.18	104.353	4161.2	105.424	1562.98	148.337	ring_4	4 N - GFP 2nM	7.5	mScarlet
15	5633.6	104.556	4186.51	108.432	1447.09	150.631	ring_4	4 N - GFP 2nM	7.75	mScarlet
16	5565.17	102.754	4200.38	107.189	1364.78	148.485	ring_4	4 N - GFP 2nM	8	mScarlet
17	5516.54	99.7839	4233.62	109.46	1282.91	148.116	ring_4	4 N - GFP 2nM	8.25	mScarlet
18	5478.82	103.328	4255.81	112.297	1223.02	152.602	ring_4	4 N - GFP 2nM	8.5	mScarlet
19	5453.74	101.582	4272.92	114.391	1180.83	152.984	ring_4	4 N - GFP 2nM	8.75	mScarlet
20	5431.47	101.149	4293.48	113.614	1137.99	152.116	ring_4	4 N - GFP 2nM	9	mScarlet
21	5410.6	100.346	4312.45	112.852	1098.15	151.013	ring_4	4 N - GFP 2nM	9.25	mScarlet
22	5404.94	97.1335	4329.61	112.733	1075.33	148.808	ring_4	4 N - GFP 2nM	9.5	mScarlet
23	5396.18	97.103	4350.37	114.415	1045.8	150.066	ring_4	4 N - GFP 2nM	9.75	mScarlet
24	5384.25	100.133	4359.62	112.413	1024.63	150.543	ring_4	4 N - GFP 2nM	10	mScarlet
25	5390.14	98.8978	4381.89	115.972	1008.25	152.415	ring_4	4 N - GFP 2nM	10.25	mScarlet
26	5393.85	94.2782	4395.82	117.509	998.025	150.654	ring_4	4 N - GFP 2nM	10.5	mScarlet
27	5402.1	100.34	4419.73	115.723	982.377	153.166	ring_4	4 N - GFP 2nM	10.75	mScarlet
28	5392.92	99.7637	4424.81	114.565	968.114	151.914	ring_4	4 N - GFP 2nM	11	mScarlet
29	5385.93	99.4421	4433.9	115.206	952.035	152.188	ring_4	4 N - GFP 2nM	11.25	mScarlet
30	5390.87	100.216	4447.91	113.913	942.957	151.722	ring_4	4 N - GFP 2nM	11.5	mScarlet
31	5394.7	98.8786	4464.63	116.427	930.07	152.749	ring_4	4 N - GFP 2nM	11.75	mScarlet
32	5392.62	98.7313	4468.76	115.988	923.862	152.319	ring_4	4 N - GFP 2nM	12	mScarlet
33	5398.09	101.368	4482.19	113.881	915.901	152.461	ring_4	4 N - GFP 2nM	12.25	mScarlet
34	5411.46	101.883	4493.66	116.411	917.802	154.699	ring_4	4 N - GFP 2nM	12.5	mScarlet
35	5406.35	100.966	4499.9	114.329	906.456	152.529	ring_4	4 N - GFP 2nM	12.75	mScarlet
36	5417.73	102.633	4515.56	114.527	902.176	153.785	ring_4	4 N - GFP 2nM	13	mScarlet
37	5413.98	100.397	4518.55	118.825	895.434	155.56	ring_4	4 N - GFP 2nM	13.25	mScarlet
38	5422.01	101.536	4532.78	116.487	889.233	154.528	ring_4	4 N - GFP 2nM	13.5	mScarlet
39	5424.52	98.5528	4543.41	118.183	881.106	153.883	ring_4	4 N - GFP 2nM	13.75	mScarlet
40	5429.24	102.279	4555.18	116.3	874.061	154.876	ring_4	4 N - GFP 2nM	14	mScarlet
41	5438.79	99.6732	4562.07	114.504	876.716	151.808	ring_4	4 N - GFP 2nM	14.25	mScarlet
42	5442.95	101.155	4570.48	113.971	872.463	152.387	ring_4	4 N - GFP 2nM	14.5	mScarlet
43	5443.85	100.323	4578	114.875	865.849	152.515	ring_4	4 N - GFP 2nM	14.75	mScarlet
44	5463.57	101.289	4600.27	116.773	863.29	154.581	ring_4	4 N - GFP 2nM	15	mScarlet
45	5454.28	98.9423	4595.57	114.566	858.714	151.377	ring_4	4 N - GFP 2nM	15.25	mScarlet
46	5468.95	101.799	4615.02	116.911	853.927	155.02	ring_4	4 N - GFP 2nM	15.5	mScarlet
47	5461	101.524	4608.97	117.046	852.031	154.942	ring_4	4 N - GFP 2nM	15.75	mScarlet
0	16936.7	344.632	4319.02	76.4491	12617.7	353.01	ring_5	5 SR - GFP 2nM, LeuRS 0.05 nM	4	mScarlet
1	14809.8	299.367	4308.08	78.4354	10501.8	309.472	ring_5	5 SR - GFP 2nM, LeuRS 0.05 nM	4.25	mScarlet
2	12974.5	248.96	4319.26	79.0381	8655.29	261.205	ring_5	5 SR - GFP 2nM, LeuRS 0.05 nM	4.5	mScarlet
3	11492.9	215.919	4350.05	81.23	7142.85	230.693	ring_5	5 SR - GFP 2nM, LeuRS 0.05 nM	4.75	mScarlet
4	10290.5	190.321	4387.05	86.001	5903.43	208.85	ring_5	5 SR - GFP 2nM, LeuRS 0.05 nM	5	mScarlet
5	9338.44	165.183	4412.3	89.7924	4926.15	188.011	ring_5	5 SR - GFP 2nM, LeuRS 0.05 nM	5.25	mScarlet
6	8578.29	148.072	4448.55	92.1967	4129.74	174.429	ring_5	5 SR - GFP 2nM, LeuRS 0.05 nM	5.5	mScarlet
7	7964.25	140.495	4483.55	96.248	3480.71	170.301	ring_5	5 SR - GFP 2nM, LeuRS 0.05 nM	5.75	mScarlet
8	7485.39	126.861	4510.2	97.412	2975.18	159.946	ring_5	5 SR - GFP 2nM, LeuRS 0.05 nM	6	mScarlet
9	7100.4	116.976	4542.3	100.852	2558.09	154.449	ring_5	5 SR - GFP 2nM, LeuRS 0.05 nM	6.25	mScarlet
10	6804.4	113.156	4569.37	105.393	2235.04	154.635	ring_5	5 SR - GFP 2nM, LeuRS 0.05 nM	6.5	mScarlet
11	6557.77	108.007	4592.44	103.827	1965.33	149.819	ring_5	5 SR - GFP 2nM, LeuRS 0.05 nM	6.75	mScarlet
12	6374.86	104.781	4618.14	107.168	1756.72	149.88	ring_5	5 SR - GFP 2nM, LeuRS 0.05 nM	7	mScarlet
13	6230.36	100.498	4642.5	107.214	1587.86	146.952	ring_5	5 SR - GFP 2nM, LeuRS 0.05 nM	7.25	mScarlet
14	6129.27	102.002	4666.4	109.697	1462.87	149.792	ring_5	5 SR - GFP 2nM, LeuRS 0.05 nM	7.5	mScarlet
15	6044.74	100.425	4686.57	111.241	1358.16	149.866	ring_5	5 SR - GFP 2nM, LeuRS 0.05 nM	7.75	mScarlet
16	5982.16	97.249	4706.77	112.234	1275.39	148.505	ring_5	5 SR - GFP 2nM, LeuRS 0.05 nM	8	mScarlet
17	5938.41	98.3022	4734.21	111.48	1204.2	148.631	ring_5	5 SR - GFP 2nM, LeuRS 0.05 nM	8.25	mScarlet
18	5896.86	97.404	4747.54	114.771	1149.32	150.532	ring_5	5 SR - GFP 2nM, LeuRS 0.05 nM	8.5	mScarlet
19	5875.26	97.3163	4770.91	112.488	1104.35	148.742	ring_5	5 SR - GFP 2nM, LeuRS 0.05 nM	8.75	mScarlet
20	5855.57	93.9658	4794.89	117.263	1060.69	150.267	ring_5	5 SR - GFP 2nM, LeuRS 0.05 nM	9	mScarlet
21	5837.26	94.5874	4803.62	117.144	1033.65	150.564	ring_5	5 SR - GFP 2nM, LeuRS 0.05 nM	9.25	mScarlet
22	5823.16	95.6947	4827.9	114.658	995.253	149.345	ring_5	5 SR - GFP 2nM, LeuRS 0.05 nM	9.5	mScarlet
23	5817.01	94.5307	4844.99	117.868	972.018	151.093	ring_5	5 SR - GFP 2nM, LeuRS 0.05 nM	9.75	mScarlet
24	5808.15	95.5324	4853.23	116.999	954.92	151.047	ring_5	5 SR - GFP 2nM, LeuRS 0.05 nM	10	mScarlet
25	5808.15	95.6064	4874.4	119.015	933.748	152.66	ring_5	5 SR - GFP 2nM, LeuRS 0.05 nM	10.25	mScarlet
26	5805.21	95.9958	4887.89	121.239	917.328	154.642	ring_5	5 SR - GFP 2nM, LeuRS 0.05 nM	10.5	mScarlet
27	5806.31	95.5789	4907.39	120.478	898.92	153.786	ring_5	5 SR - GFP 2nM, LeuRS 0.05 nM	10.75	mScarlet
28	5808.18	95.6665	4911.53	118.525	896.656	152.316	ring_5	5 SR - GFP 2nM, LeuRS 0.05 nM	11	mScarlet
29	5801.9	93.3048	4925.94	117.533	875.964	150.066	ring_5	5 SR - GFP 2nM, LeuRS 0.05 nM	11.25	mScarlet
30	5807.24	94.298	4938.87	120.685	868.365	153.157	ring_5	5 SR - GFP 2nM, LeuRS 0.05 nM	11.5	mScarlet
31	5814.52	95.7429	4952.22	120.316	862.302	153.762	ring_5	5 SR - GFP 2nM, LeuRS 0.05 nM	11.75	mScarlet
32	5804.27	94.4902	4953.33	118.049	850.94	151.208	ring_5	5 SR - GFP 2nM, LeuRS 0.05 nM	12	mScarlet
33	5809.3	93.586	4964.37	116.826	844.925	149.689	ring_5	5 SR - GFP 2nM, LeuRS 0.05 nM	12.25	mScarlet
34	5816.52	97.9004	4978.97	122.098	837.556	156.501	ring_5	5 SR - GFP 2nM, LeuRS 0.05 nM	12.5	mScarlet
35	5814.29	93.3596	4983.36	116.463	830.934	149.264	ring_5	5 SR - GFP 2nM, LeuRS 0.05 nM	12.75	mScarlet
36	5821.85	93.7386	4987.86	117.304	833.992	150.157	ring_5	5 SR - GFP 2nM, LeuRS 0.05 nM	13	mScarlet
37	5821.8	94.6987	5003.17	118.483	818.626	151.678	ring_5	5 SR - GFP 2nM, LeuRS 0.05 nM	13.25	mScarlet
38	5820.19	93.4473	5010.59	119.198	809.6	151.461	ring_5	5 SR - GFP 2nM, LeuRS 0.05 nM	13.5	mScarlet
39	5834.98	96.459	5019.4	116.497	815.575	151.248	ring_5	5 SR - GFP 2nM, LeuRS 0.05 nM	13.75	mScarlet
40	5827.16	95.4377	5018.6	116.863	808.558	150.882	ring_5	5 SR - GFP 2nM, LeuRS 0.05 nM	14	mScarlet
41	5831.78	93.0014	5033.1	115.607	798.687	148.372	ring_5	5 SR - GFP 2nM, LeuRS 0.05 nM	14.25	mScarlet
42	5825.62	94.0992	5032.49	115.005	793.125	148.596	ring_5	5 SR - GFP 2nM, LeuRS 0.05 nM	14.5	mScarlet
43	5831.42	92.1144	5041.91	115.48	789.509	147.719	ring_5	5 SR - GFP 2nM, LeuRS 0.05 nM	14.75	mScarlet
44	5842.27	96.1544	5059.88	114.454	782.392	149.483	ring_5	5 SR - GFP 2nM, LeuRS 0.05 nM	15	mScarlet
45	5836.55	94.3364	5052.17	115.97	784.383	149.494	ring_5	5 SR - GFP 2nM, LeuRS 0.05 nM	15.25	mScarlet
46	5854.98	93.3637	5071.37	117.389	783.604	149.99	ring_5	5 SR - GFP 2nM, LeuRS 0.05 nM	15.5	mScarlet
47	5844.57	93.4532	5068.78	120.391	775.787	152.406	ring_5	5 SR - GFP 2nM, LeuRS 0.05 nM	15.75	mScarlet
0	19027.5	422.947	6072.83	113.503	12954.7	437.913	ring_6	6 SR - GFP 2nM, LeuRS 0.05 nM	4	mScarlet
1	16850.9	374.708	6065.14	112.198	10785.8	391.145	ring_6	6 SR - GFP 2nM, LeuRS 0.05 nM	4.25	mScarlet
2	14974.8	319.791	6070.43	113.709	8904.4	339.405	ring_6	6 SR - GFP 2nM, LeuRS 0.05 nM	4.5	mScarlet
3	13449.1	300.208	6097.12	110.74	7352.02	319.981	ring_6	6 SR - GFP 2nM, LeuRS 0.05 nM	4.75	mScarlet
4	12203.8	272.686	6123.1	119.122	6080.75	297.57	ring_6	6 SR - GFP 2nM, LeuRS 0.05 nM	5	mScarlet
5	11216.7	246.308	6151.66	120.467	5065.07	274.189	ring_6	6 SR - GFP 2nM, LeuRS 0.05 nM	5.25	mScarlet
6	10439.5	231.464	6181.99	125.385	4257.53	263.243	ring_6	6 SR - GFP 2nM, LeuRS 0.05 nM	5.5	mScarlet
7	9805.78	217.522	6202.37	129.666	3603.41	253.237	ring_6	6 SR - GFP 2nM, LeuRS 0.05 nM	5.75	mScarlet
8	9305.54	213.523	6226.52	132.732	3079.03	251.416	ring_6	6 SR - GFP 2nM, LeuRS 0.05 nM	6	mScarlet
9	8874.58	212.826	6250.24	131.357	2624.34	250.099	ring_6	6 SR - GFP 2nM, LeuRS 0.05 nM	6.25	mScarlet
10	8592.84	199.537	6274.41	135.537	2318.42	241.216	ring_6	6 SR - GFP 2nM, LeuRS 0.05 nM	6.5	mScarlet
11	8345.16	190.479	6301.84	136.994	2043.32	234.627	ring_6	6 SR - GFP 2nM, LeuRS 0.05 nM	6.75	mScarlet
12	8145.2	192.013	6318.34	140.35	1826.87	237.838	ring_6	6 SR - GFP 2nM, LeuRS 0.05 nM	7	mScarlet
13	7990.37	189.923	6340.82	137.754	1649.55	234.621	ring_6	6 SR - GFP 2nM, LeuRS 0.05 nM	7.25	mScarlet
14	7876.87	186.494	6359.76	140.758	1517.11	233.651	ring_6	6 SR - GFP 2nM, LeuRS 0.05 nM	7.5	mScarlet
15	7788.33	188.618	6377.42	140.558	1410.91	235.231	ring_6	6 SR - GFP 2nM, LeuRS 0.05 nM	7.75	mScarlet
16	7720.62	184.072	6395.17	141.485	1325.46	232.165	ring_6	6 SR - GFP 2nM, LeuRS 0.05 nM	8	mScarlet
17	7672.49	182.694	6420.36	142.938	1252.12	231.967	ring_6	6 SR - GFP 2nM, LeuRS 0.05 nM	8.25	mScarlet
18	7627.5	180.961	6432.13	144.959	1195.38	231.862	ring_6	6 SR - GFP 2nM, LeuRS 0.05 nM	8.5	mScarlet
19	7596.61	181.697	6452.4	141.966	1144.21	230.583	ring_6	6 SR - GFP 2nM, LeuRS 0.05 nM	8.75	mScarlet
20	7562.21	186.335	6464.75	145.265	1097.46	236.268	ring_6	6 SR - GFP 2nM, LeuRS 0.05 nM	9	mScarlet
21	7539.55	182.355	6475.46	144.774	1064.09	232.836	ring_6	6 SR - GFP 2nM, LeuRS 0.05 nM	9.25	mScarlet
22	7522.15	183.028	6490.75	150.812	1031.4	237.157	ring_6	6 SR - GFP 2nM, LeuRS 0.05 nM	9.5	mScarlet
23	7504.18	180.946	6500.3	147.929	1003.88	233.719	ring_6	6 SR - GFP 2nM, LeuRS 0.05 nM	9.75	mScarlet
24	7497.63	184.885	6509.24	147.175	988.388	236.311	ring_6	6 SR - GFP 2nM, LeuRS 0.05 nM	10	mScarlet
25	7486.64	181.089	6523.29	150.945	963.347	235.75	ring_6	6 SR - GFP 2nM, LeuRS 0.05 nM	10.25	mScarlet
26	7480.24	180.472	6533.14	149.624	947.105	234.43	ring_6	6 SR - GFP 2nM, LeuRS 0.05 nM	10.5	mScarlet
27	7481.84	178.195	6541.84	145.43	940.005	230.008	ring_6	6 SR - GFP 2nM, LeuRS 0.05 nM	10.75	mScarlet
28	7477.65	182.949	6551.57	148.908	926.086	235.889	ring_6	6 SR - GFP 2nM, LeuRS 0.05 nM	11	mScarlet
29	7469.53	185.744	6558.89	150.675	910.647	239.173	ring_6	6 SR - GFP 2nM, LeuRS 0.05 nM	11.25	mScarlet
30	7468.87	186.231	6564.51	149.706	904.361	238.943	ring_6	6 SR - GFP 2nM, LeuRS 0.05 nM	11.5	mScarlet
31	7467.36	180.764	6576	147.52	891.364	233.319	ring_6	6 SR - GFP 2nM, LeuRS 0.05 nM	11.75	mScarlet
32	7456.2	188.241	6575.84	152.264	880.362	242.114	ring_6	6 SR - GFP 2nM, LeuRS 0.05 nM	12	mScarlet
33	7460.79	182.208	6587.82	149.018	872.975	235.385	ring_6	6 SR - GFP 2nM, LeuRS 0.05 nM	12.25	mScarlet
34	7455.69	186.285	6594.05	151.588	861.636	240.168	ring_6	6 SR - GFP 2nM, LeuRS 0.05 nM	12.5	mScarlet
35	7451.82	192.805	6598.37	151.514	853.455	245.215	ring_6	6 SR - GFP 2nM, LeuRS 0.05 nM	12.75	mScarlet
36	7454.3	186.112	6606.76	147.983	847.534	237.775	ring_6	6 SR - GFP 2nM, LeuRS 0.05 nM	13	mScarlet
37	7456.1	180.615	6607.64	148.878	848.453	234.065	ring_6	6 SR - GFP 2nM, LeuRS 0.05 nM	13.25	mScarlet
38	7452.7	183.863	6614.65	152.29	838.055	238.742	ring_6	6 SR - GFP 2nM, LeuRS 0.05 nM	13.5	mScarlet
39	7452.06	189.816	6623.28	148.926	828.779	241.266	ring_6	6 SR - GFP 2nM, LeuRS 0.05 nM	13.75	mScarlet
40	7447.72	191.421	6626.35	150.714	821.369	243.632	ring_6	6 SR - GFP 2nM, LeuRS 0.05 nM	14	mScarlet
41	7451.51	181.212	6636.18	152.555	815.336	236.877	ring_6	6 SR - GFP 2nM, LeuRS 0.05 nM	14.25	mScarlet
42	7444.26	186.621	6634.21	150.104	810.059	239.496	ring_6	6 SR - GFP 2nM, LeuRS 0.05 nM	14.5	mScarlet
43	7438.16	187.611	6636.94	153.049	801.226	242.12	ring_6	6 SR - GFP 2nM, LeuRS 0.05 nM	14.75	mScarlet
44	7439.75	183.022	6645.22	148.078	794.532	235.423	ring_6	6 SR - GFP 2nM, LeuRS 0.05 nM	15	mScarlet
45	7437.77	184.86	6645.4	150.268	792.363	238.23	ring_6	6 SR - GFP 2nM, LeuRS 0.05 nM	15.25	mScarlet
46	7440.22	185.508	6649.46	148.615	790.758	237.696	ring_6	6 SR - GFP 2nM, LeuRS 0.05 nM	15.5	mScarlet
47	7438.08	176.823	6652.15	149.432	785.933	231.509	ring_6	6 SR - GFP 2nM, LeuRS 0.05 nM	15.75	mScarlet
0	18381	378.067	5477.32	93.1366	12903.6	389.371	ring_7	7 SR - GFP 2nM, LeuRS 0.1 nM	4	mScarlet
1	16303.7	309.787	5471.25	94.5844	10832.5	323.904	ring_7	7 SR - GFP 2nM, LeuRS 0.1 nM	4.25	mScarlet
2	14481.6	271.436	5483.08	99.848	8998.53	289.218	ring_7	7 SR - GFP 2nM, LeuRS 0.1 nM	4.5	mScarlet
3	12998.4	232.724	5514.66	101.143	7483.73	253.753	ring_7	7 SR - GFP 2nM, LeuRS 0.1 nM	4.75	mScarlet
4	11776	201.7	5538.86	106.651	6237.19	228.161	ring_7	7 SR - GFP 2nM, LeuRS 0.1 nM	5	mScarlet
5	10812.9	181.972	5568.46	110.799	5244.4	213.05	ring_7	7 SR - GFP 2nM, LeuRS 0.1 nM	5.25	mScarlet
6	10046.9	166.527	5598.25	113.298	4448.7	201.414	ring_7	7 SR - GFP 2nM, LeuRS 0.1 nM	5.5	mScarlet
7	9435.98	153.812	5625.12	116.668	3810.86	193.054	ring_7	7 SR - GFP 2nM, LeuRS 0.1 nM	5.75	mScarlet
8	8933.39	147.221	5653.26	121.937	3280.13	191.161	ring_7	7 SR - GFP 2nM, LeuRS 0.1 nM	6	mScarlet
9	8547.26	140.218	5684.72	123.782	2862.54	187.038	ring_7	7 SR - GFP 2nM, LeuRS 0.1 nM	6.25	mScarlet
10	8234.77	134.928	5703.83	123.789	2530.95	183.11	ring_7	7 SR - GFP 2nM, LeuRS 0.1 nM	6.5	mScarlet
11	7991.03	130	5733	128.54	2258.03	182.818	ring_7	7 SR - GFP 2nM, LeuRS 0.1 nM	6.75	mScarlet
12	7802.77	129.164	5759.11	131.927	2043.65	184.629	ring_7	7 SR - GFP 2nM, LeuRS 0.1 nM	7	mScarlet
13	7651.57	125.58	5780.76	131.77	1870.81	182.026	ring_7	7 SR - GFP 2nM, LeuRS 0.1 nM	7.25	mScarlet
14	7541.2	123.25	5799.23	132.836	1741.97	181.207	ring_7	7 SR - GFP 2nM, LeuRS 0.1 nM	7.5	mScarlet
15	7453.01	120.943	5816.28	129.494	1636.73	177.189	ring_7	7 SR - GFP 2nM, LeuRS 0.1 nM	7.75	mScarlet
16	7385.28	118.878	5845.43	135.952	1539.85	180.596	ring_7	7 SR - GFP 2nM, LeuRS 0.1 nM	8	mScarlet
17	7325.66	121.673	5866.48	136.513	1459.19	182.867	ring_7	7 SR - GFP 2nM, LeuRS 0.1 nM	8.25	mScarlet
18	7277.66	121.253	5882.57	140.247	1395.1	185.396	ring_7	7 SR - GFP 2nM, LeuRS 0.1 nM	8.5	mScarlet
19	7244.93	121.305	5898.2	140.302	1346.73	185.472	ring_7	7 SR - GFP 2nM, LeuRS 0.1 nM	8.75	mScarlet
20	7216.2	115.948	5916.19	141.186	1300.01	182.695	ring_7	7 SR - GFP 2nM, LeuRS 0.1 nM	9	mScarlet
21	7191.02	121.18	5932.39	141.562	1258.64	186.344	ring_7	7 SR - GFP 2nM, LeuRS 0.1 nM	9.25	mScarlet
22	7168.6	118.253	5942.6	143.777	1226.01	186.161	ring_7	7 SR - GFP 2nM, LeuRS 0.1 nM	9.5	mScarlet
23	7156.91	117.109	5956.04	143.841	1200.88	185.486	ring_7	7 SR - GFP 2nM, LeuRS 0.1 nM	9.75	mScarlet
24	7142.81	120.2	5969.4	141.294	1173.41	185.505	ring_7	7 SR - GFP 2nM, LeuRS 0.1 nM	10	mScarlet
25	7136.53	116.586	5981.1	140.488	1155.42	182.563	ring_7	7 SR - GFP 2nM, LeuRS 0.1 nM	10.25	mScarlet
26	7124.71	119.452	5990.16	143.099	1134.55	186.403	ring_7	7 SR - GFP 2nM, LeuRS 0.1 nM	10.5	mScarlet
27	7121.57	117.909	6004.83	146.23	1116.75	187.845	ring_7	7 SR - GFP 2nM, LeuRS 0.1 nM	10.75	mScarlet
28	7109.63	116.893	6005.84	145.469	1103.78	186.615	ring_7	7 SR - GFP 2nM, LeuRS 0.1 nM	11	mScarlet
29	7103.95	119.341	6021.33	145.308	1082.62	188.033	ring_7	7 SR - GFP 2nM, LeuRS 0.1 nM	11.25	mScarlet
30	7101.81	116.486	6029.05	142.747	1072.76	184.244	ring_7	7 SR - GFP 2nM, LeuRS 0.1 nM	11.5	mScarlet
31	7100.98	121.191	6033.26	146.028	1067.72	189.767	ring_7	7 SR - GFP 2nM, LeuRS 0.1 nM	11.75	mScarlet
32	7093.91	118.592	6039.9	148.584	1054.01	190.108	ring_7	7 SR - GFP 2nM, LeuRS 0.1 nM	12	mScarlet
33	7091.25	116.375	6043.57	143.284	1047.68	184.59	ring_7	7 SR - GFP 2nM, LeuRS 0.1 nM	12.25	mScarlet
34	7088.1	119.671	6052.37	143.268	1035.72	186.673	ring_7	7 SR - GFP 2nM, LeuRS 0.1 nM	12.5	mScarlet
35	7082.15	122.277	6053.52	143.283	1028.63	188.366	ring_7	7 SR - GFP 2nM, LeuRS 0.1 nM	12.75	mScarlet
36	7091.43	120.073	6060.23	143.314	1031.2	186.967	ring_7	7 SR - GFP 2nM, LeuRS 0.1 nM	13	mScarlet
37	7086.75	118.972	6071.03	140.959	1015.72	184.455	ring_7	7 SR - GFP 2nM, LeuRS 0.1 nM	13.25	mScarlet
38	7091.55	119.416	6072.31	142.972	1019.24	186.283	ring_7	7 SR - GFP 2nM, LeuRS 0.1 nM	13.5	mScarlet
39	7086.33	117.653	6075.06	140.4	1011.27	183.178	ring_7	7 SR - GFP 2nM, LeuRS 0.1 nM	13.75	mScarlet
40	7088.54	117.221	6085.27	140.908	1003.27	183.291	ring_7	7 SR - GFP 2nM, LeuRS 0.1 nM	14	mScarlet
41	7085.52	114.551	6086.61	144.007	998.903	184.011	ring_7	7 SR - GFP 2nM, LeuRS 0.1 nM	14.25	mScarlet
42	7072.43	118.653	6088.53	140.652	983.902	184.015	ring_7	7 SR - GFP 2nM, LeuRS 0.1 nM	14.5	mScarlet
43	7066.82	118.763	6091.19	143.376	975.623	186.176	ring_7	7 SR - GFP 2nM, LeuRS 0.1 nM	14.75	mScarlet
44	7068.39	118.38	6096.95	144.026	971.434	186.433	ring_7	7 SR - GFP 2nM, LeuRS 0.1 nM	15	mScarlet
45	7064.68	120.98	6096.81	146.024	967.865	189.629	ring_7	7 SR - GFP 2nM, LeuRS 0.1 nM	15.25	mScarlet
46	7065.15	117.931	6100.39	142.35	964.761	184.855	ring_7	7 SR - GFP 2nM, LeuRS 0.1 nM	15.5	mScarlet
47	7065.91	115.216	6100.43	142.911	965.478	183.571	ring_7	7 SR - GFP 2nM, LeuRS 0.1 nM	15.75	mScarlet
0	17012.6	365.899	4721.79	90.0743	12290.8	376.823	ring_8	8 SR - GFP 2nM, LeuRS 0.1 nM	4	mScarlet
1	15070.5	313.719	4723.64	89.6125	10346.9	326.267	ring_8	8 SR - GFP 2nM, LeuRS 0.1 nM	4.25	mScarlet
2	13386.4	264.848	4752.99	97.8743	8633.39	282.354	ring_8	8 SR - GFP 2nM, LeuRS 0.1 nM	4.5	mScarlet
3	12007.1	232.353	4789.04	102.659	7218.05	254.021	ring_8	8 SR - GFP 2nM, LeuRS 0.1 nM	4.75	mScarlet
4	10871.7	205.479	4825.09	110.094	6046.63	233.114	ring_8	8 SR - GFP 2nM, LeuRS 0.1 nM	5	mScarlet
5	9973.95	187.01	4868.9	114.471	5105.05	219.263	ring_8	8 SR - GFP 2nM, LeuRS 0.1 nM	5.25	mScarlet
6	9250.24	172.59	4905.99	119.31	4344.25	209.814	ring_8	8 SR - GFP 2nM, LeuRS 0.1 nM	5.5	mScarlet
7	8679.98	158.896	4949.42	124.83	3730.55	202.066	ring_8	8 SR - GFP 2nM, LeuRS 0.1 nM	5.75	mScarlet
8	8225.66	152.268	4984.65	129.468	3241.02	199.869	ring_8	8 SR - GFP 2nM, LeuRS 0.1 nM	6	mScarlet
9	7862.95	139.9	5024.56	137.67	2838.4	196.278	ring_8	8 SR - GFP 2nM, LeuRS 0.1 nM	6.25	mScarlet
10	7581.61	139.955	5061.58	137.441	2520.03	196.156	ring_8	8 SR - GFP 2nM, LeuRS 0.1 nM	6.5	mScarlet
11	7354.75	135.72	5097.14	139.064	2257.61	194.316	ring_8	8 SR - GFP 2nM, LeuRS 0.1 nM	6.75	mScarlet
12	7180.28	133.414	5132.48	141.562	2047.8	194.523	ring_8	8 SR - GFP 2nM, LeuRS 0.1 nM	7	mScarlet
13	7056.72	130.909	5169.18	143.604	1887.54	194.317	ring_8	8 SR - GFP 2nM, LeuRS 0.1 nM	7.25	mScarlet
14	6956.35	126.658	5197.41	149.795	1758.93	196.165	ring_8	8 SR - GFP 2nM, LeuRS 0.1 nM	7.5	mScarlet
15	6884.46	127.471	5228.28	150.664	1656.18	197.354	ring_8	8 SR - GFP 2nM, LeuRS 0.1 nM	7.75	mScarlet
16	6827.6	127.954	5259.77	152.99	1567.83	199.445	ring_8	8 SR - GFP 2nM, LeuRS 0.1 nM	8	mScarlet
17	6783.38	124.405	5292.98	153.821	1490.4	197.832	ring_8	8 SR - GFP 2nM, LeuRS 0.1 nM	8.25	mScarlet
18	6740.19	124.66	5314.25	155.02	1425.94	198.925	ring_8	8 SR - GFP 2nM, LeuRS 0.1 nM	8.5	mScarlet
19	6716.59	126.231	5337.82	156.81	1378.77	201.305	ring_8	8 SR - GFP 2nM, LeuRS 0.1 nM	8.75	mScarlet
20	6697.15	123.526	5366.19	154.062	1330.96	197.468	ring_8	8 SR - GFP 2nM, LeuRS 0.1 nM	9	mScarlet
21	6682.06	126.454	5386.76	160.593	1295.3	204.403	ring_8	8 SR - GFP 2nM, LeuRS 0.1 nM	9.25	mScarlet
22	6673.16	125.539	5404.85	158.783	1268.31	202.416	ring_8	8 SR - GFP 2nM, LeuRS 0.1 nM	9.5	mScarlet
23	6669.79	123.829	5427.28	160.926	1242.51	203.054	ring_8	8 SR - GFP 2nM, LeuRS 0.1 nM	9.75	mScarlet
24	6667.66	124.786	5446.91	160.998	1220.75	203.695	ring_8	8 SR - GFP 2nM, LeuRS 0.1 nM	10	mScarlet
25	6663.5	125.869	5469.21	161.461	1194.28	204.726	ring_8	8 SR - GFP 2nM, LeuRS 0.1 nM	10.25	mScarlet
26	6664.94	125.007	5486.66	161.102	1178.29	203.914	ring_8	8 SR - GFP 2nM, LeuRS 0.1 nM	10.5	mScarlet
27	8833.24	160.902	5504.05	160.246	3329.19	227.086	ring_8	8 SR - GFP 2nM, LeuRS 0.1 nM	10.75	mScarlet
28	8439.2	153.651	5523.76	160.185	2915.44	221.964	ring_8	8 SR - GFP 2nM, LeuRS 0.1 nM	11	mScarlet
29	8091.91	148.654	5531.6	160.849	2560.31	219.021	ring_8	8 SR - GFP 2nM, LeuRS 0.1 nM	11.25	mScarlet
30	7815.7	140.442	5544.51	157.567	2271.19	211.072	ring_8	8 SR - GFP 2nM, LeuRS 0.1 nM	11.5	mScarlet
31	7597.61	138.482	5557.02	158.663	2040.59	210.598	ring_8	8 SR - GFP 2nM, LeuRS 0.1 nM	11.75	mScarlet
32	7419.67	135.736	5571.27	156.784	1848.4	207.378	ring_8	8 SR - GFP 2nM, LeuRS 0.1 nM	12	mScarlet
33	7277.14	132.431	5588.23	162.32	1688.91	209.49	ring_8	8 SR - GFP 2nM, LeuRS 0.1 nM	12.25	mScarlet
34	7165.17	131.704	5602.31	164.374	1562.87	210.629	ring_8	8 SR - GFP 2nM, LeuRS 0.1 nM	12.5	mScarlet
35	7073.37	127.846	5609.09	162.813	1464.29	207.009	ring_8	8 SR - GFP 2nM, LeuRS 0.1 nM	12.75	mScarlet
36	7007.48	127.86	5628.88	164.1	1378.6	208.031	ring_8	8 SR - GFP 2nM, LeuRS 0.1 nM	13	mScarlet
37	6961.35	127.994	5638.97	163.762	1322.38	207.847	ring_8	8 SR - GFP 2nM, LeuRS 0.1 nM	13.25	mScarlet
38	6925.98	130.021	5656.16	160.77	1269.82	206.767	ring_8	8 SR - GFP 2nM, LeuRS 0.1 nM	13.5	mScarlet
39	6890.16	127.222	5662.43	163.186	1227.72	206.918	ring_8	8 SR - GFP 2nM, LeuRS 0.1 nM	13.75	mScarlet
40	6867.3	130.659	5678.75	162.336	1188.54	208.386	ring_8	8 SR - GFP 2nM, LeuRS 0.1 nM	14	mScarlet
41	6851.54	130.176	5696.01	165.132	1155.53	210.272	ring_8	8 SR - GFP 2nM, LeuRS 0.1 nM	14.25	mScarlet
42	6830.51	129.679	5701.76	164.082	1128.75	209.14	ring_8	8 SR - GFP 2nM, LeuRS 0.1 nM	14.5	mScarlet
43	6817.62	128.702	5716.18	164.063	1101.44	208.521	ring_8	8 SR - GFP 2nM, LeuRS 0.1 nM	14.75	mScarlet
44	6813.69	128.658	5727.57	165.408	1086.12	209.554	ring_8	8 SR - GFP 2nM, LeuRS 0.1 nM	15	mScarlet
45	6808.5	131.357	5731.53	161.207	1076.97	207.948	ring_8	8 SR - GFP 2nM, LeuRS 0.1 nM	15.25	mScarlet
46	6805.8	129.881	5746.21	163.72	1059.59	208.981	ring_8	8 SR - GFP 2nM, LeuRS 0.1 nM	15.5	mScarlet
47	6807.46	125.111	5752.97	168.885	1054.49	210.178	ring_8	8 SR - GFP 2nM, LeuRS 0.1 nM	15.75	mScarlet
0	16113.5	335.546	4533.07	94.427	11580.4	348.579	ring_1	1 P - GFP 2nM	16	mScarlet
1	16104.1	340.412	4542.77	94.2992	11561.3	353.232	ring_1	1 P - GFP 2nM	16.25	mScarlet
2	16090.4	333.392	4545.2	95.2896	11545.2	346.743	ring_1	1 P - GFP 2nM	16.5	mScarlet
3	16080.9	332.159	4545.94	96.4501	11535	345.879	ring_1	1 P - GFP 2nM	16.75	mScarlet
4	16079.9	332.763	4553.85	92.418	11526	345.358	ring_1	1 P - GFP 2nM	17	mScarlet
5	16062	333.271	4553.81	95.7549	11508.2	346.754	ring_1	1 P - GFP 2nM	17.25	mScarlet
6	16042.4	323.001	4555.59	92.9186	11486.8	336.1	ring_1	1 P - GFP 2nM	17.5	mScarlet
7	16022.8	330.122	4555.47	94.8194	11467.3	343.469	ring_1	1 P - GFP 2nM	17.75	mScarlet
8	16033.4	326.161	4566.73	95.2901	11466.7	339.796	ring_1	1 P - GFP 2nM	18	mScarlet
9	16002.9	329.617	4572.94	95.578	11430	343.195	ring_1	1 P - GFP 2nM	18.25	mScarlet
10	16024.8	328.502	4577.45	94.2194	11447.4	341.747	ring_1	1 P - GFP 2nM	18.5	mScarlet
11	16027	321.27	4579.74	95.48	11447.3	335.158	ring_1	1 P - GFP 2nM	18.75	mScarlet
12	16005.4	329.994	4586.84	94.3282	11418.5	343.211	ring_1	1 P - GFP 2nM	19	mScarlet
13	16008.3	336.431	4588.58	95.835	11419.7	349.814	ring_1	1 P - GFP 2nM	19.25	mScarlet
14	15997.9	328.427	4590.6	96.5358	11407.4	342.32	ring_1	1 P - GFP 2nM	19.5	mScarlet
15	15989	329.486	4592	94.7183	11397	342.83	ring_1	1 P - GFP 2nM	19.75	mScarlet
16	15986.7	328.413	4595.15	96.459	11391.6	342.285	ring_1	1 P - GFP 2nM	20	mScarlet
17	15965.6	331.581	4595.43	96.3387	11370.1	345.293	ring_1	1 P - GFP 2nM	20.25	mScarlet
18	15976.4	326.211	4599.24	94.9045	11377.2	339.736	ring_1	1 P - GFP 2nM	20.5	mScarlet
19	15971	331.148	4601.52	95.9199	11369.5	344.76	ring_1	1 P - GFP 2nM	20.75	mScarlet
20	15974.3	332.14	4607.12	97.1743	11367.2	346.064	ring_1	1 P - GFP 2nM	21	mScarlet
21	15955	322.063	4607.66	95.2737	11347.4	335.86	ring_1	1 P - GFP 2nM	21.25	mScarlet
22	15959.8	329.829	4609.43	96.2352	11350.4	343.581	ring_1	1 P - GFP 2nM	21.5	mScarlet
23	15960.7	327.11	4614.08	98.7338	11346.6	341.686	ring_1	1 P - GFP 2nM	21.75	mScarlet
24	15978.8	320.842	4620.01	97.5752	11358.8	335.351	ring_1	1 P - GFP 2nM	22	mScarlet
25	15964.3	322.788	4620.58	95.5555	11343.7	336.634	ring_1	1 P - GFP 2nM	22.25	mScarlet
26	15959.3	323.149	4622.46	98.7852	11336.8	337.911	ring_1	1 P - GFP 2nM	22.5	mScarlet
27	15964.6	323.214	4627.73	99.3192	11336.9	338.129	ring_1	1 P - GFP 2nM	22.75	mScarlet
28	15941.2	332.704	4630.4	96.1609	11310.8	346.322	ring_1	1 P - GFP 2nM	23	mScarlet
29	15947.9	321.987	4630.02	96.4343	11317.9	336.118	ring_1	1 P - GFP 2nM	23.25	mScarlet
30	15930.9	322.68	4633.26	97.6304	11297.6	337.126	ring_1	1 P - GFP 2nM	23.5	mScarlet
31	15920.7	328.018	4640.75	97.6691	11279.9	342.25	ring_1	1 P - GFP 2nM	23.75	mScarlet
32	15930.8	329.877	4644.92	95.3198	11285.9	343.373	ring_1	1 P - GFP 2nM	24	mScarlet
33	15941.7	326.915	4643.85	97.8943	11297.8	341.257	ring_1	1 P - GFP 2nM	24.25	mScarlet
34	15934.8	331.469	4646.84	96.5667	11288	345.249	ring_1	1 P - GFP 2nM	24.5	mScarlet
35	15935.4	319.242	4653.64	97.1824	11281.8	333.706	ring_1	1 P - GFP 2nM	24.75	mScarlet
36	15927.5	333.794	4656.05	96.8255	11271.4	347.554	ring_1	1 P - GFP 2nM	25	mScarlet
37	15937.6	331.248	4657.7	96.4161	11279.9	344.995	ring_1	1 P - GFP 2nM	25.25	mScarlet
38	15931.6	319.284	4657.92	96.6713	11273.7	333.598	ring_1	1 P - GFP 2nM	25.5	mScarlet
39	15936.6	326.54	4659.21	96.1298	11277.4	340.396	ring_1	1 P - GFP 2nM	25.75	mScarlet
40	15921.5	340.137	4660.6	95.2715	11260.9	353.228	ring_1	1 P - GFP 2nM	26	mScarlet
41	15915.7	322.51	4663.59	97.4747	11252.1	336.918	ring_1	1 P - GFP 2nM	26.25	mScarlet
42	15913.4	319.932	4665.73	98.5801	11247.7	334.776	ring_1	1 P - GFP 2nM	26.5	mScarlet
43	16017	322.147	4670.74	96.5011	11346.3	336.291	ring_1	1 P - GFP 2nM	26.75	mScarlet
44	15967.1	330.172	4673.84	97.2317	11293.2	344.192	ring_1	1 P - GFP 2nM	27	mScarlet
0	15050.5	325.82	3782	72.8168	11268.5	333.858	ring_2	2 P - GFP 2nM	16	mScarlet
1	15040	321.624	3781.13	72.5413	11258.9	329.703	ring_2	2 P - GFP 2nM	16.25	mScarlet
2	15034.3	325.893	3780.27	72.1925	11254.1	333.793	ring_2	2 P - GFP 2nM	16.5	mScarlet
3	14998.6	327.751	3783.13	71.3921	11215.4	335.436	ring_2	2 P - GFP 2nM	16.75	mScarlet
4	14971.1	319.881	3783.02	72.8697	11188.1	328.076	ring_2	2 P - GFP 2nM	17	mScarlet
5	14955.6	324.876	3784.32	73.6313	11171.3	333.116	ring_2	2 P - GFP 2nM	17.25	mScarlet
6	14925.9	326.166	3785.06	72.6714	11140.8	334.164	ring_2	2 P - GFP 2nM	17.5	mScarlet
7	14917.8	323.388	3786.99	73.0548	11130.8	331.537	ring_2	2 P - GFP 2nM	17.75	mScarlet
8	14918.7	328.087	3791.69	72.719	11127	336.049	ring_2	2 P - GFP 2nM	18	mScarlet
9	14914.8	325.345	3797.31	73.5523	11117.5	333.556	ring_2	2 P - GFP 2nM	18.25	mScarlet
10	14918	325.92	3796.28	74.7715	11121.7	334.387	ring_2	2 P - GFP 2nM	18.5	mScarlet
11	14904.7	332.433	3800.87	72.5036	11103.8	340.247	ring_2	2 P - GFP 2nM	18.75	mScarlet
12	14894.8	332.9	3803.6	72.6773	11091.2	340.741	ring_2	2 P - GFP 2nM	19	mScarlet
13	14873.6	320.753	3801.6	72.571	11072	328.86	ring_2	2 P - GFP 2nM	19.25	mScarlet
14	14867.8	319.273	3803.05	72.4524	11064.7	327.391	ring_2	2 P - GFP 2nM	19.5	mScarlet
15	14875.8	324.879	3804.83	73.3428	11071	333.055	ring_2	2 P - GFP 2nM	19.75	mScarlet
16	14849.5	326.378	3805.67	73.5796	11043.9	334.57	ring_2	2 P - GFP 2nM	20	mScarlet
17	14836.5	315.463	3802.14	73.6006	11034.4	323.935	ring_2	2 P - GFP 2nM	20.25	mScarlet
18	14846.5	324.07	3805.97	73.0849	11040.6	332.209	ring_2	2 P - GFP 2nM	20.5	mScarlet
19	14832.3	319.087	3807.03	72.7776	11025.3	327.281	ring_2	2 P - GFP 2nM	20.75	mScarlet
20	14843	327.012	3812.37	73.3289	11030.6	335.133	ring_2	2 P - GFP 2nM	21	mScarlet
21	14833.5	332.532	3809.21	73.6631	11024.3	340.593	ring_2	2 P - GFP 2nM	21.25	mScarlet
22	14830.7	322.698	3809.96	74.4723	11020.7	331.18	ring_2	2 P - GFP 2nM	21.5	mScarlet
23	14820.9	315.828	3809.65	73.2224	11011.2	324.205	ring_2	2 P - GFP 2nM	21.75	mScarlet
24	14821.1	321.286	3814.61	73.8319	11006.4	329.66	ring_2	2 P - GFP 2nM	22	mScarlet
25	14802.6	324.814	3814.77	72.6361	10987.8	332.836	ring_2	2 P - GFP 2nM	22.25	mScarlet
26	14791.7	322.201	3819.19	73.5691	10972.5	330.494	ring_2	2 P - GFP 2nM	22.5	mScarlet
27	14800.8	319.962	3817.96	73.3905	10982.9	328.271	ring_2	2 P - GFP 2nM	22.75	mScarlet
28	14801.5	321.759	3818.22	76.2729	10983.3	330.676	ring_2	2 P - GFP 2nM	23	mScarlet
29	14785	316.014	3817.67	74.2288	10967.3	324.615	ring_2	2 P - GFP 2nM	23.25	mScarlet
30	14779.5	322.796	3821.63	72.2162	10957.9	330.776	ring_2	2 P - GFP 2nM	23.5	mScarlet
31	14769.1	321.561	3819.85	74.5317	10949.2	330.086	ring_2	2 P - GFP 2nM	23.75	mScarlet
32	14778.2	324.492	3823.06	73.3779	10955.1	332.685	ring_2	2 P - GFP 2nM	24	mScarlet
33	14785.4	321.858	3823.46	72.7724	10961.9	329.982	ring_2	2 P - GFP 2nM	24.25	mScarlet
34	14775.3	315.901	3823.45	73.9011	10951.9	324.43	ring_2	2 P - GFP 2nM	24.5	mScarlet
35	14770.7	322.062	3825.68	72.9151	10945	330.213	ring_2	2 P - GFP 2nM	24.75	mScarlet
36	14768.4	327.109	3824.68	73.7891	10943.7	335.329	ring_2	2 P - GFP 2nM	25	mScarlet
37	14776.5	319.572	3829.73	74.9338	10946.8	328.24	ring_2	2 P - GFP 2nM	25.25	mScarlet
38	14770	329.285	3829.01	72.0831	10941	337.082	ring_2	2 P - GFP 2nM	25.5	mScarlet
39	14764	320.768	3832.28	73.1835	10931.7	329.011	ring_2	2 P - GFP 2nM	25.75	mScarlet
40	14756.6	324.885	3832.89	74.6785	10923.7	333.357	ring_2	2 P - GFP 2nM	26	mScarlet
41	14763.3	326.187	3831.56	72.9603	10931.7	334.247	ring_2	2 P - GFP 2nM	26.25	mScarlet
42	14764.2	322.922	3830.37	72.8793	10933.8	331.044	ring_2	2 P - GFP 2nM	26.5	mScarlet
43	14814.4	325.931	3836.13	74.8081	10978.2	334.406	ring_2	2 P - GFP 2nM	26.75	mScarlet
44	14777	316.686	3836.62	74.9178	10940.4	325.427	ring_2	2 P - GFP 2nM	27	mScarlet
0	5560.28	104.048	4658.89	122.633	901.389	160.826	ring_3	3 N - GFP 2nM	16	mScarlet
1	5561.04	102.502	4666.43	122.756	894.603	159.924	ring_3	3 N - GFP 2nM	16.25	mScarlet
2	5571.12	105.486	4673.1	126.058	898.023	164.372	ring_3	3 N - GFP 2nM	16.5	mScarlet
3	5574.27	104.941	4682.45	123.778	891.816	162.277	ring_3	3 N - GFP 2nM	16.75	mScarlet
4	5578.74	103.826	4693.63	126	885.106	163.266	ring_3	3 N - GFP 2nM	17	mScarlet
5	5582.99	106.568	4698.06	121.12	884.932	161.328	ring_3	3 N - GFP 2nM	17.25	mScarlet
6	5579.87	106.144	4699.03	121.086	880.843	161.023	ring_3	3 N - GFP 2nM	17.5	mScarlet
7	5586.99	103.57	4713.36	119.888	873.624	158.429	ring_3	3 N - GFP 2nM	17.75	mScarlet
8	5594.19	103.934	4724.2	120.506	869.989	159.135	ring_3	3 N - GFP 2nM	18	mScarlet
9	5593.43	105.159	4725.44	122.109	868	161.149	ring_3	3 N - GFP 2nM	18.25	mScarlet
10	5599.89	103.59	4737.38	124.784	862.51	162.179	ring_3	3 N - GFP 2nM	18.5	mScarlet
11	5605.35	104.89	4744.69	124.837	860.664	163.052	ring_3	3 N - GFP 2nM	18.75	mScarlet
12	5609.52	103.632	4758.28	123.135	851.245	160.941	ring_3	3 N - GFP 2nM	19	mScarlet
13	5606.81	106.951	4754.65	124.058	852.163	163.795	ring_3	3 N - GFP 2nM	19.25	mScarlet
14	5607.08	107.951	4762.27	122.824	844.816	163.521	ring_3	3 N - GFP 2nM	19.5	mScarlet
[truncated: 255 more rows]

## Sheet: Leurs (0.5 nM)
Cycle	Avg bright	Stdev bright	Avg dark	Stdev dark	Avg dark-corrected intensity	Error dark-corrected	ring number	description	time [h]	Fluorescence
[truncated: 1,308 more rows]

[truncated: 26 more sheets: Leurs (0.5, 1 nM), AnsRS (0.1, 0.05 nM), AsnRS (0.5, 1 nM), T7 (0.01, 0.005 nM), T7 (0.1, 0.05 nM), T7 (1, 0.5 nM), T7 (0.5, 1 nM)b, T7 (0.085, 0.125 nM), T7 (2.5, 5 nM), T7_long (0.1, 0.5 nM), T7_long (0.1, 0.5 nM)c, T7_long (0.1, 0.5 nM)b, T7 (0.065 nM), T7 (0.1, 0.05 nM)b,  T7, Asn, Leu,  T7, Asn, Leu -b,  T7, Asn, Leu 0.4, 0.5,  T7, Asn, Leu 0.3, 0.4,  T7, Asn, Leu 0.3, 0.4 -b, t7_tit_0.05, 0.1, 0.2, 0.5 …]
