# Supplementary material for: A partially self-regenerating synthetic cell
Source: Nat Commun. 2020 Dec 11;11:6340. doi: 10.1038/s41467-020-20180-6 (PMC7733450; doi:10.1038/s41467-020-20180-6)
Supplement: Supplementary file 6 — Source Data [file 41467_2020_20180_MOESM6_ESM.zip › Source_data_file.xlsx]

## Sheet: Fig. 2b, 3b, 4b
eGFP expression [µg/mL]/min data for Full PURE system and Delta PURE systems showed in fugures 2b, 3b, 4b
	Full PURE system																ΔPURE systems
	PURE	PURE	PURE	PURE	PURE	PURE	PURE	PURE	PURE	PURE	PURE	PURE	PURE	PURE	PURE	PURE	ΔArgnRS	ΔArgnRS	ΔAsnRS	ΔAsnRS	ΔCysRS	ΔCysRS	ΔGlnRS	ΔGlnRS	ΔLeuRS	ΔLeuRS	ΔIleRS	ΔIleRS	ΔSerRS	ΔSerRS	ΔT7RNAP	ΔT7RNAP
	Full PURE system (eGFP [µg/mL]/min)																ΔPURE systems (eGFP [µg/mL]/min)
	0.571971	0.564044	0.545235	0.447132	0.571051	0.621176	0.599088	0.496037	0.281721	0.549603	0.386926	0.559331	0.367912	0.474699	0.556706	0.563956	0.00427206	0.00105147	-0.000720588	0.00214706	0.0282426	0.0198456	-0.00199265	0.000169118	-0.00382353	-0.00193382	0.00470588	-0.000411765	0.00213235	0.000661765	0.00627206	5.14706e-05
Time [min]	Full PURE system (eGFP [µg/mL])																ΔPURE systems (eGFP [µg/mL])
0	4.05	4.11	4.07	4.09	3.5	4.14	4.19	4.25	4.31	4.04	4.13	4.29	4.22	4.12	4.17	4.19	4.14	4.31	3.95	4.22	4.24	4.24	4.09	4.08	4.1	4.21	4.03	4.22	4.19	4.02	4.17	4.02
2	4.07	4.17	4.11	3.96	4.23	4.23	4.17	4.07	4.22	4.17	4.03	4.26	4.09	4.25	4.3	4.04	4.22	4.03	4.15	4.03	4.12	4.2	4	4.14	4.14	4.22	4.35	4.09	4.06	4.2	4.13	4.09
4	4.13	4.23	4.1	4.14	4.12	4.15	4.09	4.21	4.26	4.21	4.14	4.17	3.98	4.11	4.15	4.09	4.03	4.08	4.09	4.07	4	4	4.06	4.09	4.12	3.98	4.1	4.32	4.03	4.04	4.18	4.12
6	4.07	4.07	4.13	4.03	4.13	4.07	4.12	4.17	4.17	4.29	4.27	4.19	4.1	4.03	4.22	4.1	4.07	4.14	3.98	3.9	4.12	4.05	4.12	4.14	4.11	4.21	4.03	4.1	4.14	4.13	4.19	4.2
8	4.21	4.26	4.16	4.08	4.26	4.02	4.24	4.19	4.09	3.98	4.19	4.15	4	4.12	4.07	4.07	4.17	4.05	4.17	4.09	4.04	4.09	4.05	4.09	3.96	4.19	4.02	4.14	4.12	4.05	4.11	3.87
10	4.51	4.33	4.27	4.2	4.3	4.39	4.37	4.39	4.34	4.28	4.45	4.24	4.23	4.05	4.31	4.28	4.12	4.02	4.08	4.09	4.26	4.21	4.03	4.21	4.27	4.32	4.08	4.09	4.14	4.13	4.1	4.12
12	4.92	4.91	4.58	4.51	4.69	4.63	4.56	4.75	4.7	4.62	4.5	4.53	4.37	4.33	4.35	4.56	4.1	3.89	4.12	4.01	4.22	4.19	4.03	4.01	4.24	4.14	4.22	4.15	4.14	4.04	4.03	4.14
14	5.49	5.47	4.82	4.68	5.26	5.29	5.04	5.18	4.96	4.94	4.99	4.9	4.69	4.65	4.92	4.91	4.12	4.07	3.98	4.07	4.36	4.39	4.05	4.19	4.28	4.36	4.15	4.09	3.95	4.2	4.08	3.98
16	6.17	6.25	5.17	5.14	5.86	5.86	5.92	5.64	5.48	5.74	5.47	5.43	5.2	4.94	5.47	5.45	4.1	4.14	4.09	4.05	4.22	4.44	4.13	4.15	4.13	4.23	4.12	3.92	3.96	4.07	4.09	4.1
18	6.94	6.85	5.79	5.75	6.54	6.5	6.54	6.32	6.11	6.14	5.88	5.92	5.57	5.53	6.22	6.1	4.16	4.07	3.92	4.12	4.47	4.41	4.09	4.18	4.27	4.09	4.09	4.08	4.21	4.17	4.08	4.21
20	7.92	7.9	6.48	6.35	7.38	7.43	7.6	7.07	6.94	7.17	6.75	6.8	6.14	5.93	6.81	6.75	4.03	4.05	4.1	4	4.57	4.59	4.15	4.03	4.16	4.22	4.05	4.18	3.93	4.02	4.03	4.12
22	8.95	8.72	7.28	7.07	8.26	8.44	8.34	8.01	7.52	8.25	7.59	7.6	6.82	6.59	7.67	7.79	4.03	4.07	4.09	3.97	4.45	4.58	4.11	4.12	4.33	4.33	4.01	4.01	4.06	4.03	4.01	4.03
24	9.94	9.93	7.99	7.86	9.39	9.57	9.24	8.94	8.26	9.19	8.32	8.53	7.65	7.47	8.43	8.5	4.03	4.27	4.02	4.19	4.67	4.59	4.19	4.1	4.39	4.11	4.1	4.05	4.03	4.07	4.2	4.09
26	11.2	10.78	9.09	8.69	10.34	10.6	10.66	9.79	9.1	10.25	9.19	9.67	8.35	8.24	9.85	9.35	3.97	4.25	4.06	3.99	4.87	4.62	4.14	4.19	4.29	4.22	4.1	4.02	3.95	4.18	4.23	4.27
28	12.52	12	10.13	9.79	11.58	11.92	11.65	10.75	9.74	11.42	10.05	10.68	8.95	8.85	11.06	10.78	4.14	4.14	4.03	3.97	4.8	4.7	4.18	4.12	4.26	4.29	4.17	4.09	4	4.15	4.01	4.1
30	13.81	13.06	11.22	10.52	12.84	12.85	12.84	11.81	10.31	12.57	11.02	11.72	9.64	9.89	12.03	11.76	4.05	4.07	4.05	3.96	4.84	4.68	3.98	4.01	4.19	4.31	3.98	4.14	4.13	4.15	4.16	4.21
32	15	14.05	12.27	11.67	13.84	14.38	14.37	12.85	11.19	13.86	11.62	12.86	10.61	11.09	13.05	12.84	4.19	4.21	3.94	4.07	4.92	4.96	4.01	4.09	4.26	4.38	4.19	4.21	4.13	3.98	4.19	4.02
34	16.49	15.41	13.47	12.23	15.24	15.83	15.36	14.01	11.72	15.11	12.16	13.93	11.37	12.12	14.32	13.96	4.19	4.17	3.96	4.02	5.01	4.82	4.03	4.15	4.17	4.31	4.25	4.14	4.07	3.98	4.17	4.06
36	17.56	16.18	14.72	13.41	16.23	17.31	16.68	14.74	11.97	16.31	13.59	14.96	12.13	12.98	15.38	15.13	4.07	4.05	4.05	3.98	5.06	4.92	4.04	4.22	4.29	4.3	3.81	4.09	4.1	4	4.21	4.04
38	18.63	17.63	15.71	14.33	17.49	18.37	17.91	15.83	12.72	17.51	14.45	16.43	12.8	13.97	16.69	16.41	4.18	4.29	4.02	4.27	5.14	5.2	4.05	3.99	4.3	4.24	4.14	3.99	4.02	4.14	4.15	4.1
40	19.97	18.79	16.79	15.35	18.58	19.83	19.17	17.28	13.27	18.75	15.04	17.72	13.67	14.71	17.57	17.56	4.05	4.03	4.08	4.03	5.01	5.01	4.02	3.95	4.12	4.27	4.08	4.14	4.02	3.97	4.24	4.26
42	20.85	19.8	18.06	16.19	20.03	20.78	20.37	17.92	13.92	19.33	15.82	18.68	14.34	16.09	18.99	19.02	4.1	4.12	3.9	4.12	5.06	4.99	4.14	4.07	4.29	4.24	4.24	4.08	4.07	4.11	4.21	4.14
44	21.77	21.17	19.16	17.2	21.02	22.06	21.38	18.69	14.04	20.79	16.5	19.81	14.74	17.05	19.93	20	4.11	4.1	4.02	4.02	5.21	4.96	4.12	4.02	4.29	4.27	3.99	4.09	4.09	4	4.3	4.11
46	22.75	22.43	20.4	17.68	22.08	23.57	23.1	19.88	14.55	21.3	16.89	21	15.7	17.86	20.85	21.21	4.1	4.31	4.13	4.07	5.34	4.99	4.1	4.13	4.24	4.14	4.25	4.03	4.13	4.04	4.39	4.24
48	23.69	23.33	21.28	18.58	23.12	24.42	23.67	20.78	14.9	22.24	17.59	22.24	16.4	18.7	22.2	22.26	4.25	4.14	4.04	4.09	5.35	5.09	4.08	4.09	3.98	4.27	4.34	4.03	3.91	4.14	4.14	4.1
50	24.53	24.66	22.31	19.4	23.91	25.4	25.06	21.8	15.25	23.11	17.8	23.08	17.11	19.95	23.19	23.06	4.12	4.16	4.05	4.03	5.43	5.15	4.07	4.21	4.22	4.11	4.12	4.15	4.12	4.16	4.19	4
52	25.6	25.43	22.94	20.08	25.24	26.55	26.1	23.01	15.27	24.16	18.38	24.26	17.42	20.46	23.93	24.18	4.22	4.29	4.03	4.08	5.5	5.18	4.09	4.14	4.06	4.23	4.04	4.17	4.15	3.97	4.38	4.08
54	26.44	26.59	24.2	20.45	25.57	28.1	27.07	23.32	15.49	24.84	18.97	24.83	17.93	21.43	25.05	25.41	4.22	4.16	4.17	4.01	5.51	5.17	3.98	4.24	4.34	4.22	4.19	4.25	4.09	4.22	4.24	4.11
56	27.08	27.78	24.92	21.37	26.81	29.22	28.11	24.1	15.94	25.41	19.27	26.27	18.57	22.26	25.96	27.22	4.19	4.29	3.97	3.98	5.6	5.13	4.03	4.15	4.27	4.26	4.1	4.13	4.13	4.15	4.29	3.93
58	27.87	28.28	26.06	21.93	27.51	30.21	28.83	24.94	16.07	26.03	19.66	27.08	19.02	23.24	26.78	28.15	4.14	4.15	4.1	3.96	5.8	5.17	4.03	4.05	4.14	4.36	4.41	4.12	4.01	4.05	4.44	4.14
60	28.68	29.74	26.74	22.95	28.14	30.53	29.92	25.58	16.19	27.13	20.03	27.92	19.2	23.66	27.67	29.12	4.17	4.21	4.07	3.98	5.71	5.29	4.13	4.13	4.19	4.12	4.07	4.03	4.08	4.11	4.31	4.17
62	28.93	30.53	27.87	23.29	28.92	32.22	30.85	26.59	16.48	26.92	20.31	28.53	19.76	24.39	28.3	29.89	4.17	4.22	3.98	4.22	5.88	5.32	4.14	4.01	4.48	4.3	3.94	4.06	4.18	4	4.42	4.1
64	29.78	31.34	28.44	24.01	29.39	32.96	31.2	26.54	16.45	28.35	21.16	29.27	20.08	24.93	28.65	30.69	4.34	4.12	4.09	4.21	5.85	5.23	4.01	3.94	4.23	4.34	3.95	4.12	4.18	4.12	4.38	4.21
66	30.33	31.88	29.17	24.13	30.26	33.31	31.85	27.57	16.59	28.57	20.88	29.72	20.5	26.12	29.31	31.72	4.3	4.31	4.09	3.97	5.97	5.24	4.13	4.03	4.19	4.05	4.05	3.95	4.18	4.13	4.48	4.19
68	30.6	33.06	30.25	24.75	31.05	33.96	32.79	27.91	16.65	28.97	21.13	30.72	20.72	25.96	29.81	32.47	4.19	4.28	3.95	4.07	5.93	5.28	4.07	4.12	4.27	4.31	4.15	4.07	4.11	4.07	4.41	4.19
70	31.08	33.17	31	25.29	31.14	35.42	34.03	28.25	17.02	29.38	21.44	31.47	21.14	26.63	30.58	32.78	4.11	4.24	4.12	4.01	6.21	5.29	4.07	4.01	4.36	4.25	4.09	4.15	4.06	4.03	4.33	4.31
72	31.56	33.91	31.73	25.81	31.81	35.74	34.25	28.61	17.03	30.08	21.42	32.07	21.06	27.64	31.41	34.09	4.25	4.09	4.08	4.1	6.12	5.26	4.14	4.06	4.22	4.48	4.01	4.12	4.07	4.02	4.39	4.03
74	32.14	34.78	32.11	26.16	32.11	36.21	34.51	29.49	16.6	30.26	22.1	32.48	21.93	27.94	31.7	34.37	4.1	4.25	3.9	4.15	6.37	5.32	4	4.17	4.24	4.21	4.03	3.92	4.09	3.92	4.38	4.17
76	32.03	35.34	32.52	26.75	32.35	36.96	35.14	29.67	16.78	30.5	21.95	33.06	22.15	28.93	31.99	34.95	4.18	4.19	4.11	4.03	6.37	5.21	4.1	4.07	4.1	4.34	4	4.2	4.05	4.01	4.31	4.21
78	32.94	36.25	33.51	26.9	32.86	37.79	35.98	30.21	17.21	30.57	22.12	33.54	22.2	29.58	32.72	35.26	4.23	4.27	4.03	4.14	6.42	5.48	4.04	4.05	4.38	4.27	4.02	4.09	4.17	4.15	4.41	4.13
80	33.03	36.26	34.12	26.6	33.16	38.02	36.28	30.94	17.39	31.29	22.26	33.9	22.17	29.65	33.18	36.45	4.22	4.34	4.01	4.19	6.32	5.36	4.26	4.03	4.34	4.37	4.1	4.12	4.36	4.06	4.44	4.29
82	33.41	37.06	34.16	27.84	33.52	38.41	36.79	30.96	17.12	31.97	22.09	34.7	22.74	30.33	33.62	37.2	4.17	4.1	3.96	4.24	6.35	5.32	4.05	4.02	4.34	4.53	4.09	4.15	4.08	4.12	4.39	4.18
84	33.44	37.64	34.95	28.07	34.38	38.97	37.3	31.25	17.18	31.46	22.94	35.49	22.6	30.52	34.12	37.24	4.29	4.22	4.06	4.07	6.63	5.41	4	4.15	4.38	4.12	4.14	4.04	4.01	4.15	4.39	4.1
86	33.92	38.26	34.84	28.21	34.97	39.72	37.84	31.46	17.35	32.18	22.9	35.12	22.71	30.62	34.42	37.69	4.27	4.24	4.02	4.27	6.49	5.29	4.05	4.06	4.18	4.33	4.12	4.12	3.97	4.07	4.53	4.21
88	33.99	39.28	35.62	28.7	34.46	39.62	38.42	31.82	17.44	32.07	23.04	35.68	22.83	31.56	35.43	38.37	4.41	4.29	4.03	4.04	6.44	5.73	4.09	4.02	4.39	4.33	4.21	4.19	4.11	4.04	4.59	4.2
90	34.21	38.97	36.09	28.91	34.63	40.97	38.71	32.24	17.56	32.22	22.9	36.22	22.69	31.88	35.47	38.63	4.38	4.38	4.22	4.05	6.65	5.47	4.03	4.01	4.26	4.33	3.87	4.09	4.12	4.15	4.48	4.02
92	34.12	39.25	35.99	29.26	35.59	40.63	38.96	32.19	17.39	32.21	23.14	36.15	23.26	31.59	35.71	39.55	4.25	4.31	4.03	4.03	6.72	5.52	4.25	4.06	4.42	4.38	4.27	4.24	4.03	3.92	4.41	4.12
94	34.75	39.5	37.22	29.44	35.8	40.93	39.29	32.36	17.63	32.44	23.24	36.77	23.08	31.81	36.37	39.93	4.38	4.36	3.94	4.12	6.69	5.4	4.1	4.04	4.49	4.27	4.25	4.02	4.06	4.05	4.52	4.17
96	34.71	40.43	37.85	29.63	36.21	41.89	39.28	33.03	17.68	33.06	23.02	37.23	23.73	32.54	36.52	40	4.41	4.21	4.07	3.9	6.72	5.38	4.05	4.07	4.49	4.43	4.2	4.11	4	4.09	4.58	4.15
98	35.24	40.62	37.71	29.89	35.67	41.57	39.79	32.83	17.78	32.67	23.24	37.69	23.62	32.99	36.82	40.51	4.34	4.32	4.04	4.15	6.82	5.52	4.09	4.07	4.4	4.43	4.02	4.12	4.1	4.1	4.48	4.05
100	35.48	41.19	38.17	29.67	36.44	42.35	39.92	33.25	17.58	32.63	23.4	37.96	23.59	33.25	36.65	40.52	4.38	4.27	4	4.02	6.92	5.57	4.09	4.03	4.39	4.34	4.21	4.19	3.97	4.02	4.48	4.15
102	35.38	41.24	38.43	30.15	36.06	42.83	40.56	33.37	17.52	32.96	23.26	37.64	23.57	33.04	36.72	40.82	4.19	4.34	4.1	4.05	7.04	5.63	4.15	4.12	4.35	4.43	4.1	4.17	4.03	3.98	4.55	4.16
104	35.37	41.31	38.61	30.6	36.56	42.97	40.34	33.92	17.51	32.93	23.18	38.27	23.72	33.88	37.02	41.26	4.34	4.3	3.87	4.03	7.09	5.61	4.08	4.03	4.44	4.43	4.03	4.15	4.04	4.02	4.51	4.03
106	35.8	42.24	39.12	30.33	36.65	42.58	40.71	33.76	17.7	33.27	23.3	38.51	23.95	33.89	38.05	41.5	4.31	4.47	3.91	4.06	7.07	5.62	4.16	4.1	4.43	4.48	4.07	4.12	4.15	4.05	4.6	4.15
108	36	42.66	39.5	30.33	36.83	43.87	41.35	33.95	17.79	33.73	23.64	38.42	23.86	34.4	37.85	42.06	4.24	4.38	4.12	3.98	7.26	5.66	4.12	4.15	4.53	4.63	4.07	4.13	4.17	3.91	4.52	4.17
110	36.01	41.76	39.28	30.1	36.96	43.29	41.28	33.46	17.48	33.15	23.86	38.75	24.14	34.52	37.28	41.93	4.38	4.21	4.16	4.08	7.22	5.72	3.92	4.14	4.41	4.55	4.12	3.96	4.15	4.1	4.68	4.16
112	36.21	42.5	39.47	30.68	37.31	43.87	41.76	33.87	17.52	33.17	23.64	38.92	24.05	34.72	37.96	42.26	4.38	4.34	3.98	4.04	7.28	5.66	4.09	4.2	4.39	4.38	4.19	4.23	3.99	4.13	4.48	4.1
114	36.17	42.34	40.17	31	37.47	43.79	42.11	34.35	17.96	33.37	23.73	39.25	24.17	34.36	37.91	42.51	4.41	4.37	4.04	4.13	7.3	5.48	4.06	4.07	4.36	4.43	4.09	4.08	4.06	3.98	4.43	4.22
116	36.07	42.74	40.22	30.94	37.32	43.53	42.05	34.75	17.41	34.05	23.82	39.75	24.17	34.63	38.17	42.85	4.33	4.37	3.98	3.95	7.3	5.55	4.14	4.03	4.5	4.36	4.22	4.22	4.01	4.2	4.68	4.29
118	36.24	42.93	40.34	30.78	37.9	44.75	42.56	34.67	17.76	33.51	23.74	39.27	24.02	35.22	38.28	43.38	4.46	4.35	4.22	4.14	7.28	5.5	4	4.26	4.52	4.37	4.02	4.12	4.03	4.03	4.48	4.13
120	36.31	43.42	41	31.05	37.9	44.74	42	34.14	17.76	33.75	23.78	39.96	24.5	35.25	38.54	43.88	4.53	4.36	4.12	3.96	7.35	5.51	4.05	4.09	4.59	4.54	4.18	4.1	4.19	3.93	4.5	4.21
122	36.82	43.43	40.94	31.07	37.67	44.04	42.55	34.19	17.59	33.98	24.2	39.62	24.1	35.03	38.75	43.38	4.33	4.44	3.98	4.15	7.29	5.52	4.21	3.99	4.56	4.55	4.14	4.12	4.2	4.05	4.67	4.13
124	36.39	44.56	40.8	31.28	38	44.92	42.59	34.89	17.81	34.31	23.89	40.1	24.54	35.53	38.46	43.41	4.33	4.29	4.05	3.98	7.42	5.73	4.11	4.03	4.5	4.45	3.92	3.97	4.12	4.11	4.48	4.12
126	36.65	43.87	41.48	31.7	37.52	44.57	42.97	34.91	17.61	33.81	23.81	40.15	24.1	35.79	38.8	44.35	4.43	4.33	4.07	4	7.68	5.78	3.94	4.09	4.48	4.68	4.05	4.02	4.16	4.06	4.62	4.29
128	36.94	43.44	41.41	31.36	38.03	45.51	42.45	34.74	17.46	34.26	23.91	40.13	24.71	35.93	39.47	43.97	4.3	4.39	3.95	4.05	7.5	5.59	4.16	4.19	4.46	4.55	4.03	4.04	4.15	4.04	4.54	4.21
130	37.12	44.4	41.72	31.46	37.84	45.2	43.04	34.84	17.52	34.37	23.89	40.29	24.27	35.64	39.21	44.13	4.32	4.51	3.99	4.07	7.55	5.55	4.08	4.27	4.62	4.33	4.19	4.11	4.17	4.14	4.56	4.32
132	36.46	44.73	41.53	31.57	38.28	45.16	42.88	35.06	17.73	33.75	23.56	40.06	24.31	35.9	39.6	44.26	4.34	4.51	3.86	4.04	7.71	5.57	3.95	4.14	4.53	4.55	4.12	4.07	4.2	4.02	4.7	4.14
134	36.41	44.8	41.52	31.82	38.22	45.98	43.45	35.18	17.77	33.88	24.27	40.73	24.34	36.09	39.57	44.27	4.46	4.43	3.98	4.01	7.67	5.75	4.01	4.1	4.51	4.46	3.98	4.17	4.17	3.97	4.58	4.23
136	36.58	44.15	41.76	31.42	38.31	45.43	42.65	35.48	17.73	34.52	23.91	40.51	24.65	35.78	39.71	44.76	4.29	4.36	4.01	4.05	7.76	5.53	4.22	4.21	4.68	4.44	4.02	3.95	4.05	4.03	4.45	4.19
138	36.97	44.25	41.96	31.94	39.04	45.12	43.41	34.63	18	34.16	24.16	40.92	24.24	35.89	39.64	44.68	4.43	4.41	4.03	4.08	7.81	5.62	4.07	4.2	4.51	4.58	4.07	4	4.02	4.09	4.57	4.04
140	36.83	45.02	42.1	31.66	38.41	46.21	43.84	35.3	17.81	34.37	23.72	40.8	24.59	36.39	39.52	45.38	4.29	4.28	4.17	4.16	7.74	5.75	4.15	4.29	4.42	4.26	3.94	4.02	4.11	4.05	4.55	4.26
142	36.8	44.85	42.44	31.85	38.8	46.15	43.39	35.61	17.77	34.13	24.15	40.94	24.7	36.39	39.42	44.7	4.22	4.37	4.15	4.12	7.84	5.68	4.11	4	4.63	4.45	4.1	4.16	4.17	4.07	4.6	4.22
144	36.77	44.69	42.22	31.79	38.78	45.55	44.21	35.37	17.77	34.03	24.05	41.04	24.95	36.39	40.13	45.03	4.32	4.52	4.07	4.15	7.78	5.67	4.29	4.03	4.44	4.49	4.08	3.88	3.95	3.97	4.46	4.1
146	36.73	45.05	42.18	31.7	38.29	45.55	44.71	35.48	17.62	34.12	24.06	41.07	24.68	36.3	39.59	45.24	4.41	4.39	3.95	3.95	7.75	5.58	4.2	4.03	4.59	4.51	4.02	4.18	4.15	4.04	4.63	4.21
148	36.84	44.55	42.54	31.54	38.98	46.3	43.38	35.2	17.7	34.36	23.62	41.29	24.5	37.1	40.27	44.98	4.39	4.41	4.04	3.92	7.84	5.61	4.11	4.14	4.67	4.94	3.97	4.2	4.08	4.15	4.51	4.12
150	37.06	44.85	41.92	31.95	38.32	45.93	44.24	34.95	17.73	34.05	24.46	41.09	24.48	37.13	40.39	44.73	4.39	4.5	4.1	4.03	7.72	5.64	4.1	4.18	4.5	4.67	4.03	4.02	4.01	4.27	4.72	4.12
152	37.28	44.27	42.75	31.58	38.44	46.4	43.85	35.44	18.03	34.19	23.93	41.36	24.84	36.4	40.17	45.53	4.32	4.43	4.07	4.02	7.92	5.63	4.13	4.12	4.56	4.56	4.14	4.22	4.01	3.93	4.65	4.1
154	36.88	45.08	42.46	31.8	38.72	47.08	43.88	35.73	17.69	33.87	24.09	41.36	24.4	36.67	40.34	45.28	4.46	4.46	4.08	4.11	7.96	5.63	4.12	4.24	4.67	4.72	4.07	4.04	4.06	3.98	4.64	4.21
156	36.97	45.17	42.63	32.36	38.92	46.04	43.6	35.3	17.52	33.83	23.91	41.35	24.53	36.26	40.27	45.31	4.53	4.43	4	4.03	7.75	5.7	4.12	4.08	4.76	4.65	4.21	4.14	4.04	3.97	4.71	4.19
158	37.03	45.14	42.35	32.41	38.68	46.64	44.18	35.62	17.59	34.53	23.9	41.61	24.54	37.07	40.83	46.37	4.39	4.6	4.03	4.02	8.1	5.56	4.05	4.19	4.62	4.65	3.99	4.19	4.12	4.19	4.67	4.24
160	36.77	45.7	42.85	31.61	38.66	46.04	44.39	35.42	18.09	34.26	24.22	41.87	24.37	36.65	40.46	46.16	4.32	4.5	4.2	4.14	8.09	5.52	4.15	4.15	4.53	4.61	3.99	4.24	4.09	4	4.68	4.13
162	37.07	45.76	42.37	31.41	38.82	47.05	44.11	36.01	17.78	34.15	24.03	41.82	24.82	36.97	40.66	45.92	4.43	4.5	4.05	4.02	7.93	5.61	4.05	4.19	4.73	4.73	4.16	4.09	3.93	3.93	4.62	4.2
164	36.8	45.47	42.42	31.88	38.41	47.25	44.03	35.45	17.73	33.92	24.09	41.81	24.42	36.62	40.19	45.68	4.26	4.51	3.92	4.17	7.95	5.48	4.12	4.17	4.65	4.62	4.09	4.09	4.11	4.05	4.56	4.31
166	36.87	45.32	42.79	31.82	38.92	46.94	44.23	35.44	17.89	34.47	23.85	41.95	24.82	36.94	40.71	46.16	4.4	4.4	4.07	4.03	8.17	5.54	4.09	4.05	4.62	4.67	3.75	4.21	4.19	4.02	4.67	4.21
168	36.96	45.74	42.91	32.23	38.26	47.09	44.25	35.4	17.87	34.55	23.98	41.72	24.4	37.11	40.22	46.14	4.46	4.34	3.85	4	7.9	5.66	4.15	4.07	4.72	4.83	4.13	4.14	4.09	4.1	4.67	4.05
170	36.5	45.34	42.22	31.76	38.95	46.8	44.42	35.27	17.87	34.65	24	41.83	24.86	37.23	40.68	46.01	4.47	4.44	4.24	4.05	8.15	5.44	4.04	4.15	4.53	4.75	4.03	4.08	4.15	4.11	4.68	4.13
172	37.03	46.38	42.53	32.12	38.92	46.89	44.35	35.98	17.84	34.5	23.85	41.82	24.42	37.38	40.41	45.48	4.51	4.43	4.18	4.03	7.98	5.69	4	4.06	4.77	4.68	3.98	4.08	4.15	4.05	4.68	4.24
174	36.5	45.5	42.49	31.92	39.06	46.98	44.68	35.44	17.79	34.54	23.98	41.6	24.44	37.29	40.15	46.21	4.28	4.46	4.02	4.02	8.12	5.75	3.97	4.15	4.59	4.96	4.07	4.11	4.27	4.12	4.49	4.24
176	36.7	45.62	42.67	31.82	38.99	47.09	44.56	35.8	17.9	34.14	23.89	41.79	24.46	36.95	41.13	45.79	4.31	4.55	4.06	4.15	8.21	5.54	4.16	4.05	4.75	4.68	4.11	4.14	4.05	4.06	4.58	4.1
178	37.04	46.4	42.25	32.24	38.9	47.16	44.58	35.64	17.71	34.19	23.72	42.14	24.46	37.11	40.47	45.98	4.44	4.46	4.05	4.1	8.24	5.62	4.15	4.07	4.67	4.77	4.09	4.17	4.03	3.92	4.58	4.24
180	36.56	45.34	42.61	31.66	38.97	46.59	44.91	35.51	17.75	34.24	23.95	42.1	24.68	36.91	40.4	46.06	4.45	4.39	4.17	4.21	8.21	5.73	4.24	4.1	4.85	4.59	4.13	3.97	4.09	3.95	4.68	4.2

## Sheet: Supplementary fig. 4
eGFP expression [µg/mL]/min data for different aaRRs concetrations
	AsnRS [µg/mL]															LeuRS [µg/mL]
AsnRS [µg/mL]	22	22	11	11	5.5	5.5	2.2	2.2	1.1	1.1	0.44	0.44	0	0	LeuRS [µg/mL]	16	16	8	8	4	4	1.6	1.6	0.8	0.8	0.32	0.32	0	0
	(eGFP [µg/mL]/min)															(eGFP [µg/mL]/min)
	0.614559	0.630029	0.517243	0.594676	0.601809	0.588059	0.625625	0.605228	0.574066	0.3595	0.49339	0.600353	2.20588e-05	-9.55882e-05		0.552434	0.628993	0.562463	0.545632	0.48536	0.459287	0.605382	0.494515	0.509618	0.413662	0.000698529	0.00397059	0.00118382	-0.000389706
Time [min]	(eGFP [µg/mL])														Time [min]	(eGFP [µg/mL])
0	4.12	4.03	4.12	4.09	4.05	4.19	4.14	4.11	4.18	4.07	4.1	4.07	4.07	4.01	0	4.15	4.07	4.13	4.1	4.12	4.14	4.14	4.07	4.1	4.02	4.14	4.17	4.07	4.17
2	4.05	4.13	4.06	4.1	4.1	4.01	4.04	4.13	4.12	4.06	4.06	4.06	4.01	4.09	2	4.09	4.05	4.04	4.12	4.05	4.12	4.09	4.03	4.03	4.12	4.07	4.17	4.04	4.03
4	4.09	4.04	4	4.14	4.09	4.02	4.06	4.01	4.07	4.02	4.15	4.1	4	4.04	4	4.13	4.11	4.05	4.05	3.98	4.05	4.09	4.01	4.05	4.03	4.03	4.08	3.98	4.09
6	4.15	4.05	4.17	4.14	4.08	4.03	4.07	4.05	4.1	4.05	4.07	4.03	4.02	4.07	6	4.05	4.16	4.09	4.1	4.09	4.04	4.08	4.07	4.1	4.15	4.05	4.03	4.06	4.12
8	4.14	4.16	4.14	4.14	4.1	4.02	4.02	4.17	4.09	4.04	4.11	3.95	4.03	4.02	8	4.19	4.1	4.17	4.1	4.05	4.15	4.09	4.17	4.12	4.14	4.08	4.05	4.06	4.07
10	4.28	4.32	4.19	4.19	4.22	4.19	4.15	4.16	4.16	4.17	4.22	4.3	4.02	4.1	10	4.25	4.34	4.23	4.28	4.23	4.25	4.27	4.29	4.15	4.2	4.17	4.11	4.05	4.14
12	4.56	4.55	4.41	4.56	4.46	4.43	4.47	4.52	4.48	4.49	4.36	4.5	4.08	4.18	12	4.61	4.91	4.59	4.65	4.43	4.59	4.51	4.48	4.39	4.56	4.04	4.09	4.03	4.03
14	5.08	5.12	4.97	5.05	4.92	4.95	4.92	4.99	4.82	4.84	4.74	5.08	4.09	4.14	14	5.19	5.41	5.13	5.13	4.9	5.07	4.92	4.96	4.83	4.89	4.14	4.2	4.09	4.03
16	5.79	5.81	5.49	5.76	5.6	5.57	5.54	5.59	5.46	5.48	5.17	5.54	4.08	4.06	16	5.84	6.12	5.73	5.74	5.61	5.54	5.59	5.44	5.56	5.4	4.14	4.22	4.02	4.03
18	6.46	6.68	6.3	6.5	6.2	6.34	6.39	6.43	6.05	6	5.86	6.39	4.02	4.03	18	6.65	7.21	6.51	6.39	6.21	6.48	6.42	6.2	6.02	5.98	4.21	4.19	4.07	4.05
20	7.59	7.88	7.18	7.38	7.18	7.26	7.18	7.23	7.07	6.74	6.68	7.38	4.1	4.06	20	7.71	8.37	7.42	7.32	6.96	7.04	7.18	7.11	6.92	6.73	4.16	4.26	3.98	4.03
22	8.77	9	8.14	8.52	8.27	8.34	8.3	8.35	7.91	7.77	7.54	8.35	4.09	4.08	22	8.81	9.41	8.51	8.2	8.06	8.02	8.33	8.04	7.54	7.52	4.11	4.27	3.97	4.07
24	9.94	10.08	9.12	9.62	9.45	9.4	9.48	9.51	9.04	8.49	8.61	9.65	4.03	4.1	24	9.92	10.64	9.67	9.29	9.17	9.07	9.41	8.98	8.77	8.4	4.24	4.28	4.08	4.07
26	11.29	11.62	10.4	10.78	10.66	10.76	10.78	10.87	10.3	9.6	9.57	10.9	3.98	3.93	26	10.96	12.14	10.87	10.57	10.22	10.17	10.49	10.1	9.79	9.32	4.21	4.38	4.07	3.98
28	12.47	12.97	11.5	12.23	11.78	11.93	12	11.77	11.64	10.52	10.47	12.16	4.09	4.05	28	12.53	13.41	12.06	11.72	11.3	11.19	11.86	11.19	10.66	9.94	4.19	4.37	4.07	4.1
30	13.77	14.33	12.74	13.47	13.05	13.3	13.31	13.2	12.64	11.41	11.52	13.72	4.04	4.09	30	13.61	14.8	13.36	12.79	12.47	12.23	13.14	12.18	11.82	10.9	4.24	4.38	4.05	4.12
32	15.17	15.61	13.69	14.74	14.28	14.5	14.72	14.76	14.16	12.18	12.7	14.83	4	4.02	32	14.71	16.43	14.35	14.08	13.45	13.24	14.39	13.25	12.89	11.91	4.22	4.43	4.05	3.95
34	16.51	16.97	14.91	16.23	15.83	15.75	16	15.8	15.14	12.99	13.83	16.16	4.01	3.96	34	16.14	17.46	15.72	15.25	14.43	14.48	15.93	14.47	13.99	12.8	4.13	4.31	4.05	4
36	17.92	18.39	16	17.22	17.18	17.09	17.51	16.84	16.64	13.75	14.79	17.46	4	4.12	36	17.28	18.67	17	16.43	15.53	15.32	16.81	15.47	15.19	13.67	4.25	4.29	4.05	3.97
38	18.94	19.39	17.24	18.5	18.14	18.42	18.77	18.37	17.75	14.28	15.7	18.65	4.1	4.05	38	18.02	19.99	18.14	17.45	16.69	16.07	18.27	16.22	16.21	14.59	4.15	4.35	4.05	4.06
40	20.3	20.94	17.99	19.93	19.42	19.39	20.1	19.82	18.65	14.95	16.87	19.83	3.97	4.07	40	19.35	21.42	19.11	18.72	17.56	16.9	19.54	17.35	17.2	15.26	4.22	4.39	4.04	4.05
42	21.6	22.08	19.27	20.93	20.75	20.46	21.37	20.79	20.15	15.7	17.61	20.72	4	3.96	42	20.43	22.53	20.39	19.64	18.6	17.97	20.53	18.12	18.28	16.21	4.18	4.44	4.05	3.97
44	22.56	23.21	19.69	21.69	21.92	21.43	22.01	22.14	20.82	16.35	18.6	21.98	4.05	4.03	44	21.46	23.81	21.23	20.5	19.17	18.41	21.83	19.18	19.18	16.57	4.16	4.44	4.11	4.09
46	23.59	24.18	20.84	23.15	22.65	22.78	23.11	22.68	21.9	16.51	19.44	22.95	4.14	4.06	46	21.96	24.83	22.22	21.43	19.86	19.15	22.94	20.15	19.93	17.46	4.22	4.33	4.07	4.07
48	24.8	25.7	21.42	23.76	23.67	23.42	24.7	23.9	22.81	17.18	20.18	23.81	4.05	4.06	48	23.06	25.87	23.06	22.49	20.57	19.92	23.72	20.8	20.86	17.96	4.22	4.43	4.02	4.05
50	25.36	25.93	22.24	24.59	24.79	24.41	25.41	25	23.67	17.18	21.32	25.13	4.06	4.07	50	23.98	26.47	23.74	23.12	21.09	20.69	24.99	21.63	21.67	19.22	4.19	4.39	4.04	4.01
52	26.08	26.49	22.77	25.76	25.73	25.33	26.23	25.57	24.39	18.17	21.89	25.74	4.06	4.11	52	24.74	27.29	24.58	24.24	21.86	20.87	25.65	22.1	22.41	19.37	4.15	4.44	4.03	4
54	27.24	27.94	23.23	26.2	26.64	26.46	27.41	26.49	25.58	17.94	22.54	26.42	4.09	4.07	54	25.48	27.7	25.55	24.82	21.93	21.4	26.1	22.73	23.41	19.72	4.14	4.35	3.99	3.98
56	27.84	28.31	23.85	26.52	27.06	26.59	28.1	26.98	26.02	18.24	23.17	27.31	4.19	4.01	56	25.99	28.37	25.87	25.5	22.9	21.76	26.97	23.27	24.03	19.98	4.14	4.44	4.09	4.07
58	28.08	28.81	24.38	27.82	27.6	27.49	28.47	27.58	26.95	18.53	23.79	27.99	4	4.04	58	26.39	29.15	26.66	25.77	23.11	22.24	27.51	23.59	24.3	20.69	4.32	4.41	4.05	3.95
60	29.38	29.33	24.64	28.01	28.67	28.3	29.4	28.11	27.48	18.67	24.25	28.9	4.06	4.09	60	26.98	29.61	27.29	26.78	23.62	22.39	28.16	24.2	25.5	20.98	4.27	4.39	4.09	4.1
62	29.39	30.09	25.09	28.57	29.15	28.82	30.08	28.74	28.14	19.35	24.81	29.63	4.1	4.03	62	27.24	30.21	27.31	27	23.9	22.97	28.68	24.42	25.69	21.25	4.28	4.5	4.04	4.09
64	30.01	30.7	25.67	28.92	29.26	29.21	30.38	29.15	28.89	19.2	25.08	29.81	4.1	4.08	64	27.86	30.6	28.16	27.84	24.37	22.85	29.15	25.31	26.05	21.56	4.24	4.49	4.03	4.08
66	30.1	31.5	26.06	29.39	29.75	29.6	31.01	29.56	29	19.07	25.85	30.35	4.05	4.09	66	28.03	31.53	28.4	28.18	24.41	23.16	29.68	25.11	26.33	22.15	4.22	4.55	4.04	3.95
68	30.83	31.56	25.99	29.6	30.13	29.89	31.29	30.26	29.36	19.54	25.89	31.24	4.04	4	68	28.5	31.89	29.04	28.32	24.49	23.48	30.26	25.64	26.54	22.61	4.27	4.39	4.05	4.01
70	31.13	32.14	25.92	30.43	30.99	30.48	31.73	30.78	29.51	19.46	26.57	31.19	4.11	4	70	28.78	32.52	29.16	28.76	25.21	23.93	30.57	25.94	27.53	22.65	4.21	4.51	4.02	4.11
72	32.05	32.37	26.52	31.15	31.19	30.52	32.18	31.05	29.84	19.57	27.09	31.78	4.14	4.09	72	28.81	32.54	29.63	29.05	25.5	24.01	30.86	26.35	27.3	22.97	4.28	4.5	4.03	4.06
74	31.58	32.81	27.11	30.45	31.91	31.43	32.26	31.43	30.35	20.08	27.25	32.1	4.13	4.03	74	29.72	33.01	29.84	29.24	25.35	24.28	31.23	26.35	27.67	22.62	4.26	4.58	4.12	4.05
76	32.28	32.88	26.93	31.44	31.6	31.44	32.5	31.51	30.81	19.91	27.72	32.48	4.1	4.05	76	29.5	33.44	30.01	29.13	25.58	24.03	31.58	26.38	28.37	23.02	4.32	4.59	4.04	4.14
78	32.26	32.96	26.9	31.11	32.24	31.94	32.95	31.81	31.17	19.98	27.57	32.92	4.01	4.02	78	29.96	33.43	30.41	29.83	25.72	24.53	31.85	26.57	28.51	23.12	4.15	4.5	4.03	4.18
80	32.75	33.42	27.31	31.94	32	31.83	33.41	32.3	31.46	20.21	27.92	33.17	4.16	4.02	80	29.78	33.47	30.54	30.3	26	24.3	31.57	26.6	28.73	23.43	4.21	4.62	4.12	4.03
82	33.1	33.37	27.21	31.92	32.62	32.48	33.63	32.07	31.61	20.08	28.38	33.9	4.05	4.07	82	30.6	33.93	30.24	30.44	26.1	24.7	32.94	26.99	29.1	23.85	4.27	4.8	3.96	4.05
84	33.32	33.82	27.45	31.87	32.72	32.34	33.55	32.27	31.94	20.23	28.82	33.71	4.08	4.05	84	30.74	34.52	30.84	30.89	25.87	24.61	32.36	27	28.98	24.15	4.22	4.73	4.03	4.14
86	33.92	34.02	27.99	31.85	33.34	32.41	34	32.33	31.94	20.26	28.48	34.04	4.04	4.1	86	30.89	34.52	30.64	30.93	26.56	24.85	33.14	27.22	28.97	23.96	4.29	4.73	4.1	3.98
88	34.29	33.88	27.75	32.88	33.55	32.93	34.14	32.84	32.47	20.3	28.3	34.29	4.06	4.09	88	30.76	34.52	31.37	30.86	26.52	25.14	32.84	27.55	29.53	24.2	4.27	4.76	4.07	4.02
90	33.03	34.66	27.92	32.26	33.49	32.59	34.3	32.65	32.36	20.24	28.96	34.12	4.04	4.12	90	30.79	34.74	30.99	31.12	26.29	24.77	33	28.13	29.43	24.22	4.17	4.76	4	4.04
92	33.38	34.5	27.84	32.88	33.25	33.41	35.15	33.59	33.1	20.63	29.13	34.36	4.08	4.17	92	31.37	35.1	31.51	30.78	26.56	25.17	32.81	27.43	29.81	23.87	4.37	5.01	4.06	4.1
94	33.57	34.77	28.3	32.56	33.49	33.39	34.93	33.05	32.84	20.35	29.71	34.5	4.09	3.95	94	31.45	35.44	31.63	31.27	26.89	25	33.28	27.88	29.83	24.29	4.34	4.78	3.98	4.11
96	34.16	34.73	27.9	32.18	34.29	33.94	34.94	33.56	33.27	20.48	29.61	34.91	4.1	4.06	96	31.52	35.18	31.87	31.43	26.85	24.84	33.85	28.08	29.75	24.24	4.29	4.94	4.11	4.03
98	33.7	34.67	28.19	33.28	34.04	33.78	35.47	33.56	33.08	20.62	29.81	35.2	4.08	4.15	98	31.52	35.43	31.69	31.48	26.96	25.23	33.69	28.34	30.48	24.58	4.33	4.99	4.13	3.98
100	34.05	35.03	28.18	32.89	33.9	33.54	34.77	33.39	33.2	20.52	29.82	34.8	4.08	3.98	100	31.53	35.21	32.16	31.9	26.92	25.06	33.68	27.87	30.19	24.56	4.29	5.11	4.15	4.03

## Sheet: Supplementary fig. 5
eGFP expression [µg/mL]/min data for different DNA concetrations
	DNA [nM]
DNA [nM]	0.15	0.15	0.5	0.5	0.75	0.75	2	2	5	5
	(eGFP [µg/mL]/min)
	0.0620368	0.0935	0.204456	0.201647	0.494412	0.175213	0.52764	0.52836	0.571544	0.613294
Time [min]	(eGFP [µg/mL])
0	4.06	4	4.05	4.15	4.07	4.1	4.11	3.94	4.12	4.08
2	4	4.17	4	4.01	4.08	4.1	4.12	4.11	4.19	4.05
4	4.11	4.06	3.96	4.1	4.19	4.03	3.96	4.05	4.08	4.19
6	3.9	4.15	4.18	3.99	4.19	4.15	4.26	4.07	4.12	4.17
8	4.22	4.13	4.12	4.02	4.1	4.12	4.15	4.05	4.15	4.17
10	4.17	4.02	4.05	4.12	4.15	4.21	4.25	4.32	4.82	4.67
12	4.13	4.07	4.23	4.16	4.45	4.27	4.76	4.81	5.04	4.93
14	4.19	4.14	4.5	4.47	4.52	4.58	5.33	5.09	5.82	5.79
16	4.17	4.18	4.63	4.7	4.79	4.8	5.91	5.99	6.72	6.69
18	4.25	4.32	4.88	4.71	5.4	5.26	6.82	7.11	7.89	7.95
20	4.41	4.43	5.25	5.21	6.15	5.74	7.93	7.88	9.14	8.99
22	4.43	4.59	5.71	5.66	7.04	6.08	8.82	9.18	10.2	10.2
24	4.5	4.73	6.32	6.12	7.72	6.9	10.18	10.23	11.65	11.41
26	4.72	4.84	6.75	6.54	8.71	6.97	11.5	11.8	12.74	12.85
28	4.84	4.94	7.22	7.02	9.96	7.85	12.92	12.88	14.29	14.38
30	5.03	5.23	7.76	7.44	10.69	8.11	13.97	14.59	15.78	15.59
32	5.2	5.56	8.13	7.95	11.72	8.54	15.01	15.48	16.97	16.89
34	5.37	5.65	8.66	8.44	12.79	9.14	16.14	16.69	18.26	18.38
36	5.35	5.93	9.04	8.78	13.85	9.14	17.11	17.77	19.22	19.57
38	5.69	5.99	9.5	9.13	14.91	9.62	18.43	18.66	20.44	21.14
40	5.54	6.38	9.84	9.66	15.83	9.84	19.2	19.62	21.5	22
42	5.91	6.38	10.2	9.99	16.97	9.99	20.21	20.54	22.39	23.29
44	5.88	6.68	10.85	10.32	18.06	10.35	21.2	21.53	23.68	24.17
46	6.08	6.76	10.76	10.67	19.13	10.58	22.04	22.08	24.18	24.84
48	6.05	7.03	10.9	10.81	19.37	10.97	22.86	22.85	25.33	26.32
50	6.01	7.04	11.19	11.04	20.62	10.87	23.19	23.45	25.65	26.76
52	6.27	7.28	11.7	11.25	21.18	11.04	24.16	24.25	26.16	27.54
54	6.22	7.42	11.58	11.61	22.08	11.21	24.41	24.39	27.02	28.12
56	6.12	7.62	11.95	11.62	22.68	11.23	25.09	24.97	27.22	28.53
58	6.18	7.61	11.79	11.63	23.5	11.48	25.36	25.41	27.96	29.22
60	6.17	7.74	12.19	11.92	23.88	11.22	25.91	25.46	27.79	29.84
62	6.32	7.85	12.25	12.01	24.54	11.6	26.63	25.66	28.2	30.37
64	6.35	7.89	12.69	12.13	24.99	11.67	26.29	25.98	28.68	30.76
66	6.36	7.97	12.6	12.21	25.75	11.48	26.9	26.18	28.93	31.36
68	6.39	8.2	12.76	12.49	25.4	11.86	27.65	26.53	28.98	31.68
70	6.51	8.3	12.88	12.47	26.76	11.8	27.67	26.93	29.46	31.82
72	6.34	8.35	12.81	12.36	26.84	11.61	27.8	26.66	29.36	32.13
74	6.5	8.59	13.05	12.23	27.29	11.94	28.21	27.39	29.82	32.49
76	6.52	8.34	12.97	12.56	27.58	11.99	28.2	27	29.85	32.65
78	6.54	8.43	13.02	12.56	27.96	11.82	28.42	27.33	29.9	33.18
80	6.56	8.59	13.19	12.62	28.35	11.92	28.83	27.26	30.14	33.21
82	6.61	8.78	13.29	12.96	28.49	12.05	28.91	27.78	30.03	33.51
84	6.58	8.76	13.12	12.81	28.76	12.12	28.75	27.55	30.57	33.69
86	6.48	8.77	13.21	12.56	29.39	12.01	29.36	27.45	30.18	33.52
88	6.51	8.8	13.01	13.1	29.46	12.11	29.55	27.53	30.54	33.93
90	6.71	8.83	13.27	13.11	29.64	11.74	29.32	27.66	30.58	34.21
92	6.73	8.63	13.41	12.89	30.04	11.99	29.29	27.67	30.44	34.22
94	6.6	8.8	13.31	13.19	30.16	12.05	29.99	28.17	30.55	34.08
96	6.56	9.12	13.38	13.17	30.01	12.29	29.44	28.06	30.95	34.07
98	6.66	8.81	13.45	12.95	30.53	11.89	30.39	27.89	31.14	34.61
100	6.44	8.97	13.41	12.98	30.51	12.14	29.81	28.18	30.69	34.22
102	6.67	9.17	13.46	13.08	30.33	12.1	30.14	27.92	30.45	35.01
104	6.63	9.03	13.32	13.02	30.67	12.09	29.84	27.73	30.87	34.52
106	6.77	9.06	13.46	12.85	31.16	11.96	30.45	27.59	30.81	34.68
108	6.58	9.28	13.64	12.9	31.03	12.13	30.07	28.2	30.88	34.47
110	6.66	8.93	13.58	13.24	31.14	12.03	29.98	27.61	30.96	34.92
112	6.72	9.14	13.55	13.09	31.26	12.22	29.82	27.85	31.34	34.84
114	6.49	9.24	13.43	13	31.41	11.92	30.25	27.77	31.06	35.38
116	6.69	9.06	13.38	12.96	31.73	12.13	30.31	27.88	31.08	34.89
118	6.64	9.12	13.64	13.17	31.78	12.28	30.14	27.72	30.59	35.24
120	6.37	9.01	13.65	13.19	32.21	12.05	30.21	27.59	31.15	34.92
122	6.46	9.19	13.63	13.05	31.73	12.12	30.56	27.58	30.93	34.98
124	6.63	9.21	13.54	13.17	31.95	11.97	30.79	28.21	30.56	35.39
126	6.6	9.34	13.68	13.02	31.61	12.27	30.4	28.14	30.98	34.72
128	6.56	9.32	13.86	13.11	32.02	11.83	30.74	28.08	30.95	35.41
130	6.57	9.3	13.55	13.21	31.92	12.14	30.58	27.8	31.05	34.98
132	6.45	9.28	13.67	13.47	32.26	12.16	30.5	27.48	30.92	35.16
134	6.49	9.35	13.61	13.08	32.57	12.31	30.89	28.08	31.42	34.78
136	6.85	9.27	13.56	12.92	32.47	12.19	30.63	27.59	30.91	35.03
138	6.73	9.17	13.41	13.31	32.21	12.04	30.43	27.7	31.75	35.15
140	6.39	9.28	13.76	13.07	32.21	12.09	30.46	27.58	31.6	35.73
142	6.65	9.26	13.57	13.23	32.36	12.03	30.69	27.55	31.43	35.02
144	6.63	9.23	13.43	13.17	32.49	11.98	30.54	27.59	31.49	35.08

## Sheet: Supplementary fig. 24a
eGFP fluorescence [A.U.] data for different eGFP concetrations
	500 µg/mL					200 µg/mL					100 µg/mL					50 µg/mL					25 µg/mL					10 µg/mL					0 µg/mL
Kinetic read				Mean	St.D.				Mean	St.D.				Mean	St.D.				Mean	St.D.				Mean	St.D.				Mean	St.D.				Mean	St.D.
0h 0m 0s	65819	62218	61458	63165	2330	24771	17168	36940	26293	9973	18988	15634	18087	17570	1736	6420	6213	8182	6938	1082	3205	7158	4848	5070	1986	384	67	152	201	164	69	40	61	57	15
0h 2m 0s	69929	65679	64174	66594	2985	25579	17233	41826	28213	12506	19133	14938	18154	17408	2195	6234	5997	8027	6753	1110	3031	6724	4440	4732	1864	350	66	163	193	144	90	57	63	70	18
0h 4m 0s	69901	68029	66275	68068	1813	26178	17538	40807	28174	11762	19673	14679	18104	17485	2554	6169	5901	7705	6592	973	2954	6498	4444	4632	1779	326	47	165	179	140	60	60	48	56	7
0h 6m 0s	70909	69517	68807	69744	1069	26696	18005	39625	28109	10879	19845	14835	18282	17654	2563	6145	5802	7509	6485	903	2971	6390	4425	4595	1716	304	57	148	170	125	54	67	77	66	12
0h 8m 0s	70792	70043	69782	70206	524	27069	18301	39809	28393	10815	19828	14623	18161	17537	2658	6097	5671	7553	6440	987	2979	6353	4431	4588	1692	316	67	110	164	133	53	74	47	58	14
0h 10m 0s	69889	71182	69855	70309	757	27687	18989	39073	28583	10072	19371	14813	17992	17392	2337	6091	5643	7341	6358	880	2951	6334	4356	4547	1700	301	86	125	171	115	45	53	65	54	10
0h 12m 0s	70684	71068	70809	70854	196	27479	19020	39418	28639	10248	19631	14696	17949	17425	2509	5985	5523	7412	6307	985	3073	6354	4366	4598	1653	299	67	104	157	125	67	58	52	59	8
0h 14m 0s	71846	73009	71342	72066	855	27871	19615	38586	28691	9512	19457	14763	17788	17336	2379	6045	5535	7367	6316	946	3045	6305	4404	4585	1637	308	72	115	165	126	64	69	59	64	5
0h 16m 0s	72485	73433	71713	72544	861	28101	19573	38398	28691	9426	19311	14666	17890	17289	2380	6163	5576	7332	6357	894	3088	6335	4361	4595	1636	308	85	82	158	130	34	56	66	52	16
0h 18m 0s	71927	73217	72488	72544	647	27892	19988	38347	28742	9209	19343	14453	17625	17140	2481	6116	5488	7310	6305	926	3091	6212	4417	4573	1566	326	64	107	166	141	65	66	63	65	2
0h 20m 0s	73648	73637	73224	73503	242	27775	20257	38563	28865	9202	19021	14530	17990	17180	2352	6148	5523	7372	6348	941	3071	6223	4303	4532	1588	349	55	100	168	158	62	48	63	58	8
0h 22m 0s	73446	73413	73828	73562	231	28266	20253	38577	29032	9186	19065	14417	17603	17028	2377	6094	5544	7319	6319	909	3055	6282	4411	4583	1620	341	61	114	172	149	51	58	74	61	12
0h 24m 0s	74750	74772	73589	74370	677	28484	20592	38490	29189	8970	19178	14755	17723	17219	2254	6197	5605	7251	6351	834	3087	6340	4415	4614	1636	326	69	97	164	141	83	52	54	63	17
0h 26m 0s	74761	74450	74218	74476	272	28514	20919	38348	29260	8738	19283	14462	17604	17116	2447	6113	5373	7353	6280	1000	3092	6342	4414	4616	1634	347	78	112	179	146	55	38	64	52	13
0h 28m 0s	74294	75432	74896	74874	569	29000	20740	37863	29201	8563	19163	14354	17610	17042	2454	6124	5449	7210	6261	888	3100	6286	4441	4609	1600	360	76	102	179	157	57	50	54	54	4
0h 30m 0s	76235	76040	75197	75824	552	28882	21205	38022	29370	8419	19051	14429	17615	17032	2366	6135	5451	7194	6260	878	3160	6374	4327	4620	1627	360	69	117	182	156	42	74	53	56	16
0h 32m 0s	76062	76657	75920	76213	391	28992	21571	37790	29451	8119	19030	14385	17643	17019	2384	6260	5553	7221	6345	837	3148	6329	4486	4654	1597	367	70	102	180	163	68	79	60	69	10
0h 34m 0s	76265	76082	75562	75970	365	28981	21810	37701	29497	7958	19448	14291	17509	17083	2605	6236	5505	7198	6313	849	3142	6305	4416	4621	1591	396	52	124	191	181	77	52	45	58	17
0h 36m 0s	76672	76490	76008	76390	343	29249	21537	37628	29471	8048	18959	14301	17620	16960	2398	6150	5522	7361	6344	935	3192	6255	4404	4617	1543	387	57	123	189	175	55	61	45	54	8
0h 38m 0s	77252	76953	76251	76819	514	29514	21767	37847	29709	8042	18931	14329	17947	17069	2423	6238	5466	7310	6338	926	3140	6294	4379	4604	1589	363	56	133	184	160	67	53	51	57	9
0h 40m 0s	77640	76331	76566	76846	698	29322	21926	38104	29784	8099	18955	14402	17687	17015	2350	6349	5458	7319	6375	931	3210	6313	4430	4651	1563	395	70	131	199	173	47	50	53	50	3
0h 42m 0s	78039	77132	77193	77455	507	29157	21920	38605	29894	8367	18892	14495	17575	16987	2257	6256	5575	7281	6371	859	3146	6426	4345	4639	1660	372	59	128	186	164	62	77	66	68	8
0h 44m 0s	79544	76825	78362	78244	1363	29438	22065	37836	29780	7891	18899	14328	17610	16946	2357	6273	5461	7305	6346	924	3167	6332	4454	4651	1592	376	66	121	188	165	67	52	68	62	9
0h 46m 0s	79265	77359	77964	78196	974	30107	22153	38488	30249	8168	19049	14402	17720	17057	2393	6294	5504	7319	6372	910	3156	6325	4434	4638	1594	370	70	134	191	158	61	45	66	57	11
0h 48m 0s	79466	77301	78933	78567	1128	29653	22136	38176	29988	8025	19005	14275	17347	16876	2400	6331	5504	7165	6333	831	3142	6312	4440	4631	1594	378	70	117	188	166	74	53	67	65	11
0h 50m 0s	79616	77284	77348	78083	1328	29609	22104	38045	29919	7975	19081	14330	17410	16940	2410	6239	5495	7281	6338	897	3152	6313	4403	4623	1592	380	59	117	185	171	58	60	73	64	8
0h 52m 0s	80722	77655	78315	78897	1614	29799	22506	37789	30031	7644	18833	14435	17729	16999	2288	6271	5458	7248	6326	896	3219	6277	4430	4642	1540	373	70	136	193	159	55	45	60	53	8
0h 54m 0s	79921	78248	76945	78371	1492	30014	22073	38163	30083	8045	18892	14175	17583	16883	2435	6264	5446	7231	6314	894	3127	6251	4498	4625	1566	374	73	118	188	162	79	52	65	65	14
0h 56m 0s	79860	78417	78353	78877	852	29749	22271	38050	30023	7893	18998	14503	17454	16985	2284	6393	5431	7242	6355	906	3196	6302	4461	4653	1562	405	80	139	208	173	69	73	55	66	9
0h 58m 0s	80385	78057	78930	79124	1176	30213	21972	38117	30101	8073	18820	14337	17416	16858	2293	6359	5502	7313	6391	906	3161	6325	4389	4625	1595	384	58	135	192	170	68	53	44	55	12
1h 0m 0s	80882	78365	79034	79427	1304	29900	22367	37800	30022	7717	19093	14303	17451	16949	2434	6262	5444	7240	6315	899	3171	6355	4485	4670	1600	380	42	125	182	176	72	52	54	59	11
1h 2m 0s	81647	77246	79739	79544	2207	30074	22384	37641	30033	7629	19210	14392	17667	17090	2460	6382	5499	7309	6397	905	3183	6237	4427	4616	1536	404	64	132	200	180	61	84	73	73	12
1h 4m 0s	81846	78789	79982	80206	1541	30126	22156	37716	29999	7781	19024	14310	17525	16953	2408	6378	5479	7295	6384	908	3172	6249	4423	4615	1547	378	59	135	191	167	72	62	58	64	7
1h 6m 0s	81782	79099	79470	80117	1454	30014	22279	38074	30122	7898	19011	14244	17657	16971	2456	6290	5507	7294	6364	896	3153	6306	4411	4623	1587	387	70	133	197	168	61	60	55	59	3
1h 8m 0s	81502	78201	79228	79644	1689	30070	22197	37859	30042	7831	18876	14340	17444	16887	2319	6406	5484	7309	6400	913	3140	6334	4495	4656	1603	374	65	126	188	164	61	47	65	58	9
1h 10m 0s	81191	78756	80454	80134	1249	29928	22435	38304	30222	7939	19000	14147	17738	16962	2518	6371	5507	7322	6400	908	3163	6253	4458	4625	1552	388	68	109	188	174	68	48	63	60	10
1h 12m 0s	81477	78685	79821	79994	1404	30047	22414	38100	30187	7844	18984	14066	17426	16825	2513	6361	5485	7225	6357	870	3175	6259	4411	4615	1552	375	90	116	194	158	66	61	91	73	16
1h 14m 0s	82210	78167	79941	80106	2027	30413	22274	38136	30274	7932	18959	14371	17607	16979	2358	6354	5484	7339	6392	928	3178	6231	4443	4617	1534	401	62	126	196	180	75	79	71	75	4
1h 16m 0s	82220	79385	79850	80485	1520	29824	22073	38522	30140	8229	18885	14278	17479	16881	2361	6406	5460	7284	6383	912	3186	6277	4465	4643	1553	398	45	116	186	187	83	76	41	67	23
1h 18m 0s	81792	78715	81107	80538	1615	30171	22674	37493	30113	7410	19019	14121	17524	16888	2510	6368	5470	7275	6371	903	3085	6311	4408	4601	1622	404	73	107	195	182	41	50	56	49	8
1h 20m 0s	83099	78934	79616	80550	2234	29896	22571	37736	30068	7584	19116	14092	17480	16896	2562	6339	5526	7302	6389	889	3199	6352	4442	4664	1588	406	85	135	209	173	56	65	62	61	5
1h 22m 0s	81936	78195	79913	80015	1873	30284	22563	38264	30370	7851	18813	14173	17390	16792	2377	6419	5385	7241	6348	930	3066	6259	4526	4617	1598	366	62	117	182	162	72	55	83	70	14
1h 24m 0s	81693	78482	79952	80042	1607	30374	22158	38301	30278	8072	19045	14120	17599	16921	2531	6357	5437	7250	6348	907	3149	6207	4489	4615	1533	365	64	138	189	157	69	56	65	63	7
1h 26m 0s	82651	78297	79666	80205	2226	30742	22615	38247	30535	7818	19173	14133	17508	16938	2568	6364	5498	7320	6394	911	3136	6278	4406	4607	1581	397	71	133	200	173	58	57	57	57	1
1h 28m 0s	82825	79496	80412	80911	1720	30059	22080	38311	30150	8116	18740	14091	17489	16773	2406	6397	5381	7269	6349	945	3147	6274	4460	4627	1570	385	45	123	184	178	72	70	46	63	14
1h 30m 0s	83011	78597	80395	80668	2220	29979	22298	38013	30097	7858	18868	14130	17495	16831	2438	6363	5497	7295	6385	899	3166	6264	4443	4624	1557	378	55	128	187	169	74	57	64	65	9
1h 32m 0s	82153	78089	80427	80223	2040	30096	22372	38126	30198	7877	19073	14014	17640	16909	2608	6427	5446	7375	6416	965	3196	6182	4458	4612	1499	387	71	134	197	167	48	46	62	52	9
1h 34m 0s	82908	78961	80407	80759	1997	29654	22541	37794	29996	7632	18991	14164	17495	16883	2471	6341	5501	7187	6343	843	3177	6229	4378	4595	1537	374	70	142	195	159	65	58	70	64	6
1h 36m 0s	82075	78671	79657	80134	1751	30255	22379	37596	30077	7610	18971	14378	17570	16973	2354	6411	5466	7255	6377	895	3117	6287	4465	4623	1591	397	58	143	199	176	69	55	66	63	7
1h 38m 0s	82835	78878	80635	80783	1983	30206	22536	38355	30366	7911	19012	14075	17424	16837	2520	6406	5423	7325	6385	951	3162	6243	4397	4601	1551	368	75	139	194	154
1h 40m 0s	83165	79213	79999	80792	2092	29753	22370	38192	30105	7917	18975	14045	17598	16873	2544	6445	5414	7260	6373	925	3125	6298	4443	4622	1594	403	44	155	201	184
1h 42m 0s	82706	78909	80068	80561	1946	30391	22256	37934	30194	7841	19062	14082	17468	16871	2543	6354	5455	7296	6368	921	3131	6227	4409	4589	1556	397	65	130	197	176
1h 44m 0s	83062	78874	80458	80798	2115	30011	22287	38410	30236	8064	19019	13982	17421	16807	2574	6429	5489	7257	6392	885	3147	6270	4460	4626	1568	374	60	104	179	170
1h 46m 0s	83352	79157	80624	81044	2129	29749	22191	37856	29932	7834	19301	14192	17403	16965	2582	6367	5409	7249	6342	920	3133	6303	4446	4627	1593	380	79	131	197	161
1h 48m 0s	83012	79421	80135	80856	1901	30032	22128	38408	30189	8141	19031	14166	17610	16936	2502	6400	5432	7186	6339	879	3132	6223	4427	4594	1552	377	51	144	191	168
1h 50m 0s	83141	79307	80690	81046	1942	30224	22157	37880	30087	7862	19223	14002	17461	16895	2656	6364	5430	7261	6352	916	3146	6238	4444	4609	1553	370	66	109	182	165
1h 52m 0s	83576	78997	81758	81444	2306	29748	22493	37931	30057	7724	19004	14119	17598	16907	2515	6346	5422	7261	6343	920	3146	6290	4400	4612	1583	390	74	113	192	172
1h 54m 0s	83506	79433	80420	81120	2125	29584	22558	38337	30160	7905	19032	14163	17487	16894	2488	6234	5531	7318	6361	900	3092	6209	4501	4601	1561	403	82	126	204	174
1h 56m 0s	83925	79182	80708	81272	2421	30203	22206	38022	30144	7908	19242	14079	17322	16881	2610	6397	5474	7259	6377	893	3171	6200	4439	4603	1521	404	65	127	199	181
	80388.2	77817.1	78615.7	78940	1316	29725	22036.5	38072.7	29945	8020	19026.6	14259.3	17558.6	16948	2442	6315.55	5474.69	7276.55	6356	902	3147.08	6282.67	4431.41	4620	1576	379.857	65.2653	124.408	190	167

## Sheet: Supplementary fig. 24b
eGFP fluorescence [A.U.] data for different eGFP concetrations on microfluidic device
	Cycle	Avg bright	Stdev bright	Avg dark	Stdev dark	Avg dark-corrected intensity	Error dark-corrected	ring number	conc
0	0	4920.02	79.2006	4829.38	75.0128	90.6394	109.085	ring_1	0
1	1	4922.7	82.0329	4828.56	76.5696	94.1428	112.215	ring_1	0
2	2	4920.66	83.7729	4821.58	78.5388	99.078	114.831	ring_1	0
3	3	4911.33	82.1417	4814.49	75.4557	96.8383	111.538	ring_1	0
4	4	4888.73	81.9072	4795.83	77.7707	92.9011	112.947	ring_1	0
0	0	4688.65	77.04	4591.6	75.8108	97.058	108.085	ring_2	0
1	1	4703.42	75.7371	4590.69	77.3648	112.724	108.266	ring_2	0
2	2	4698.21	77.3091	4581.02	75.5652	117.188	108.106	ring_2	0
3	3	4691.89	76.1292	4578.44	75.1864	113.447	106.998	ring_2	0
4	4	4673.4	76.2197	4561.76	76.9374	111.637	108.3	ring_2	0
0	0	4788.51	79.3976	4718.28	72.6772	70.2345	107.638	ring_3	0
1	1	4787.46	80.2245	4720.57	74.2511	66.8902	109.312	ring_3	0
2	2	4780.46	82.8044	4707.9	73.9354	72.5667	111.009	ring_3	0
3	3	4771.01	80.515	4696.77	74.1998	74.242	109.491	ring_3	0
4	4	4747.41	79.4569	4678.57	71.5263	68.839	106.908	ring_3	0
0	0	4993.92	100.682	4862.5	82.2949	131.421	130.036	ring_4	0
1	1	4993.53	100.491	4856.32	80.5361	137.213	128.781	ring_4	0
2	2	4982.06	98.1839	4842.95	80.2896	139.109	126.833	ring_4	0
3	3	4970.96	99.5421	4834.56	82.9504	136.405	129.574	ring_4	0
4	4	4950.44	100.621	4811.75	82.2143	138.698	129.937	ring_4	0
0	0	5165.71	316.21	4862.44	77.8251	303.275	325.646	ring_5	0
1	1	5162.41	303.584	4864.55	78.2352	297.857	313.502	ring_5	0
2	2	5150.51	303.923	4854.8	78.6479	295.708	313.934	ring_5	0
3	3	5138.79	295.894	4846.19	80.6338	292.595	306.684	ring_5	0
4	4	5119.33	291.158	4828.99	78.3516	290.338	301.516	ring_5	0
0	0	4677.93	78.7756	4560.7	78.2584	117.229	111.04	ring_6	0
1	1	4689.26	76.6773	4562.21	75.0175	127.051	107.271	ring_6	0
2	2	4681.08	78.6356	4557.85	75.82	123.232	109.235	ring_6	0
3	3	4677.12	79.0747	4551.46	75.5984	125.669	109.398	ring_6	0
4	4	4660.01	77.0018	4536.03	74.6886	123.981	107.274	ring_6	0
0	0	4671.14	80.5693	4626.01	123.925	45.128	147.814	ring_7	0
1	1	4680.88	81.2937	4628.93	122.508	51.9538	147.027	ring_7	0
2	2	4671.19	80.3303	4620.88	122.887	50.3189	146.814	ring_7	0
3	3	4668.25	80.3413	4614.78	121.131	53.472	145.353	ring_7	0
4	4	4653.47	80.2182	4600.75	123.239	52.725	147.047	ring_7	0
0	0	4645.05	77.3846	4547.34	73.4172	97.7034	106.67	ring_8	0
1	1	4655.3	75.4737	4547.4	73.1634	107.899	105.115	ring_8	0
2	2	4651.96	74.9854	4543.34	71.1737	108.628	103.385	ring_8	0
3	3	4645.83	76.1461	4537.73	71.607	108.098	104.527	ring_8	0
4	4	4630.96	75.1766	4521.96	70.9782	109.003	103.39	ring_8	0
0	0	4969.48	80.8748	4790.71	75.6369	178.771	110.732	ring_1	1.34
1	1	4970.28	82.897	4789.12	74.9989	181.155	111.789	ring_1	1.34
2	2	4964.85	82.0593	4786.18	77.415	178.677	112.813	ring_1	1.34
3	3	4955.11	85.4272	4778.8	76.1532	176.312	114.443	ring_1	1.34
4	4	4955.27	83.5699	4775.65	74.9609	179.622	112.263	ring_1	1.34
0	0	4747.06	77.8374	4561.1	76.8294	185.959	109.368	ring_2	1.34
1	1	4747.64	77.0519	4565.14	75.3218	182.504	107.751	ring_2	1.34
2	2	4746.18	76.9181	4557.04	76.5432	189.142	108.514	ring_2	1.34
3	3	4738.21	76.5887	4553.63	77.841	184.586	109.202	ring_2	1.34
4	4	4736.24	76.6421	4553.82	76.7961	182.425	108.497	ring_2	1.34
0	0	4832.98	80.0118	4674.81	74.0027	158.17	108.988	ring_3	1.34
1	1	4836.87	80.2144	4673.38	72.8754	163.492	108.375	ring_3	1.34
2	2	4828.07	81.9168	4667.35	73.1067	160.712	109.795	ring_3	1.34
3	3	4823.21	80.6736	4659.17	71.9284	164.04	108.083	ring_3	1.34
4	4	4818.25	80.8672	4653.32	72.0202	164.927	108.289	ring_3	1.34
0	0	5029.84	99.406	4805.82	80.6937	224.017	128.035	ring_4	1.34
1	1	5033.9	99.578	4801.91	80.3053	231.998	127.925	ring_4	1.34
2	2	5020.91	99.232	4791.46	80.9741	229.447	128.077	ring_4	1.34
3	3	5013.4	96.4206	4785.25	77.7577	228.156	123.868	ring_4	1.34
4	4	5009.41	100.732	4779.19	81.156	230.226	129.357	ring_4	1.34
0	0	5196.29	293.847	4819.35	77.7262	376.938	303.953	ring_5	1.34
1	1	5201.91	290.77	4820.22	78.5488	381.69	301.193	ring_5	1.34
2	2	5190.85	283.468	4814.57	77.9706	376.28	293.996	ring_5	1.34
3	3	5185.24	283.142	4811.04	77.6274	374.207	293.59	ring_5	1.34
4	4	5175.96	277.776	4807.63	77.3377	368.334	288.341	ring_5	1.34
0	0	4757.07	77.4938	4539.64	75.9385	217.425	108.499	ring_6	1.34
1	1	4756.07	82.3947	4536.94	74.6445	219.127	111.179	ring_6	1.34
2	2	4751.1	80.5959	4528.12	77.4449	222.982	111.774	ring_6	1.34
3	3	4744.17	81.6188	4526.95	75.604	217.212	111.255	ring_6	1.34
4	4	4742.44	80.4426	4523.41	74.6567	219.028	109.748	ring_6	1.34
0	0	4748.19	83.2686	4603.98	123.009	144.209	148.542	ring_7	1.34
1	1	4744.12	80.8652	4601.54	117.015	142.584	142.238	ring_7	1.34
2	2	4737.71	82.1842	4597.08	120.666	140.631	145.995	ring_7	1.34
3	3	4737.23	83.8564	4594.74	117.385	142.483	144.261	ring_7	1.34
4	4	4735.4	81.4981	4592.7	119.579	142.699	144.71	ring_7	1.34
0	0	4722.83	78.3798	4527.99	72.7697	194.839	106.952	ring_8	1.34
1	1	4718.06	76.3362	4525.81	70.4707	192.256	103.891	ring_8	1.34
2	2	4714.07	75.9015	4520.5	70.797	193.566	103.794	ring_8	1.34
3	3	4710.02	78.0985	4515.9	68.8283	194.119	104.1	ring_8	1.34
4	4	4705.64	77.3558	4512.58	73.2902	193.059	106.562	ring_8	1.34
0	0	5188.13	87.2534	4764.4	74.976	423.731	115.042	ring_1	2.68
1	1	5195.14	86.2832	4767.17	73.5353	427.97	113.368	ring_1	2.68
2	2	5191.17	85.9767	4760.31	75.0956	430.859	114.155	ring_1	2.68
3	3	5181.12	85.1608	4757.87	75.4877	423.251	113.801	ring_1	2.68
4	4	5181.5	87.5986	4750.34	74.9512	431.162	115.287	ring_1	2.68
0	0	4987.17	81.7704	4539.58	78.0597	447.594	113.047	ring_2	2.68
1	1	4998.56	82.375	4543.46	75.7365	455.098	111.9	ring_2	2.68
2	2	4987.42	81.1558	4541.74	75.4066	445.68	110.781	ring_2	2.68
3	3	4970.48	80.6322	4523.59	75.4722	446.895	110.443	ring_2	2.68
4	4	4980.9	81.2807	4536.41	74.2024	444.484	110.057	ring_2	2.68
0	0	5087.93	85.0699	4648.73	71.545	439.2	111.156	ring_3	2.68
1	1	5082.76	87.0111	4645.09	72.8002	437.667	113.45	ring_3	2.68
2	2	5075.88	87.085	4642.52	72.9851	433.357	113.625	ring_3	2.68
3	3	5052.46	89.5463	4627.38	72.6598	425.08	115.317	ring_3	2.68
4	4	5061.15	89.2665	4635.19	72.6871	425.954	115.117	ring_3	2.68
0	0	5276.54	101.281	4769.88	81.0711	506.655	129.732	ring_4	2.68
1	1	5267.23	102.939	4765.43	77.5939	501.794	128.908	ring_4	2.68
2	2	5258.85	102.072	4758.86	78.2449	499.987	128.611	ring_4	2.68
3	3	5238.28	102.277	4742.86	77.3887	495.42	128.256	ring_4	2.68
4	4	5241.78	102.63	4746.24	79.9846	495.537	130.117	ring_4	2.68
0	0	5442.6	287.695	4799.91	76.6879	642.695	297.741	ring_5	2.68
1	1	5436.79	280.814	4795.28	77.9665	641.513	291.436	ring_5	2.68
2	2	5425.79	276.68	4789.93	79.0625	635.866	287.755	ring_5	2.68
3	3	5406.78	272.48	4772.26	77.6852	634.522	283.338	ring_5	2.68
4	4	5405.57	270.719	4781.36	79.6212	624.217	282.185	ring_5	2.68
0	0	5010.54	84.1217	4522.53	76.123	488.008	113.451	ring_6	2.68
1	1	5010.71	81.901	4519.07	74.4527	491.641	110.684	ring_6	2.68
2	2	5006.67	81.4624	4515.49	75.6088	491.184	111.143	ring_6	2.68
3	3	4988.92	86.6265	4503.01	74.7972	485.91	114.45	ring_6	2.68
4	4	4995.65	84.8079	4509.56	75.9376	486.094	113.837	ring_6	2.68
0	0	4978.74	85.1404	4585.91	114.944	392.834	143.042	ring_7	2.68
1	1	4979.39	87.4209	4585.31	118.368	394.081	147.151	ring_7	2.68
2	2	4975.36	88.7194	4577.51	116.447	397.851	146.394	ring_7	2.68
3	3	4959.24	85.4045	4567.01	117.526	392.231	145.28	ring_7	2.68
4	4	4964.76	88.0162	4571.89	114.339	392.872	144.292	ring_7	2.68
0	0	4916.91	80.8778	4513.54	71.0111	403.369	107.628	ring_8	2.68
1	1	4919.6	83.4256	4509.2	71.7527	410.397	110.038	ring_8	2.68
2	2	4917.97	80.327	4503.55	72.128	414.417	107.958	ring_8	2.68
3	3	4910.43	81.0707	4500.49	70.6205	409.939	107.516	ring_8	2.68
4	4	4907.15	79.1815	4500.83	71.1522	406.329	106.453	ring_8	2.68
0	0	6394.02	114.15	4755.04	75.5066	1638.97	136.863	ring_1	6.7
1	1	6397.26	114.937	4747.31	75.2225	1649.96	137.364	ring_1	6.7
2	2	6391.78	113.455	4745.62	74.2768	1646.17	135.607	ring_1	6.7
3	3	6377.42	115.955	4739.28	75.1377	1638.14	138.171	ring_1	6.7
4	4	6371.58	114.203	4735.47	74.0277	1636.1	136.097	ring_1	6.7
0	0	6121.22	104.138	4530.9	76.2632	1590.32	129.076	ring_2	6.7
1	1	6130.07	108.24	4526.76	74.4897	1603.31	131.394	ring_2	6.7
2	2	6125.51	104.123	4531.72	75.0397	1593.79	128.345	ring_2	6.7
3	3	6114.13	108.609	4526.14	74.3721	1587.99	131.633	ring_2	6.7
4	4	6101.28	105.406	4518.84	75.4456	1582.44	129.624	ring_2	6.7
0	0	6173.37	114.607	4629.23	72.8259	1544.14	135.788	ring_3	6.7
1	1	6195.85	115.249	4615.73	72.4735	1580.12	136.142	ring_3	6.7
2	2	6181.88	114.7	4617.06	72.0726	1564.82	135.464	ring_3	6.7
3	3	6163.33	115.688	4613.14	72.7695	1550.19	136.671	ring_3	6.7
4	4	6157.05	117.461	4605.95	71.9873	1551.1	137.765	ring_3	6.7
0	0	6434.42	123.625	4823.05	80.1411	1611.37	147.329	ring_4	6.7
1	1	6442.33	123.745	4813.03	77.9485	1629.3	146.249	ring_4	6.7
2	2	6427.01	123.583	4807.86	79.2694	1619.15	146.821	ring_4	6.7
3	3	6411.77	121.851	4799.64	78.3326	1612.13	144.857	ring_4	6.7
4	4	6397.27	122.538	4792.09	80.142	1605.18	146.418	ring_4	6.7
0	0	6595	292.151	4837.64	77.4618	1757.36	302.246	ring_5	6.7
1	1	6597.36	287.06	4829.78	78.2303	1767.58	297.529	ring_5	6.7
2	2	6592.05	286.62	4832.98	77.7328	1759.07	296.974	ring_5	6.7
3	3	6574.06	281.25	4821.12	79.3642	1752.94	292.233	ring_5	6.7
4	4	6561.5	275.891	4813.66	77.3805	1747.84	286.537	ring_5	6.7
0	0	6167.34	111.948	4532.75	76.1633	1634.59	135.4	ring_6	6.7
1	1	6195.66	113.746	4524.98	75.2275	1670.68	136.372	ring_6	6.7
2	2	6194.14	117.64	4528.15	74.5203	1665.99	139.257	ring_6	6.7
3	3	6178.93	114.904	4523.15	75.1875	1655.77	137.318	ring_6	6.7
4	4	6170.25	114.546	4517.07	72.8006	1653.18	135.723	ring_6	6.7
0	0	6115.06	117.685	4566.57	120.714	1548.49	168.587	ring_7	6.7
1	1	6124.91	118.189	4557.72	117.968	1567.2	166.988	ring_7	6.7
2	2	6130.31	116.99	4566.92	119.281	1563.39	167.077	ring_7	6.7
3	3	6127.19	119.018	4560.42	121.505	1566.77	170.085	ring_7	6.7
4	4	6106	120.044	4556.48	120.663	1549.52	170.206	ring_7	6.7
0	0	6029.43	105.081	4497.6	70.4881	1531.83	126.533	ring_8	6.7
1	1	6039.19	107.371	4494.67	70.9207	1544.52	128.679	ring_8	6.7
2	2	6043.37	104.665	4495.03	72.2096	1548.34	127.158	ring_8	6.7
3	3	6030.5	108.804	4492.42	71.1518	1538.08	130.003	ring_8	6.7
4	4	6018.96	105.765	4490.6	70.8799	1528.37	127.319	ring_8	6.7
0	0	9470.13	193.78	4730.06	75.368	4740.07	207.921	ring_1	13.4
1	1	9515.26	189.419	4730.41	75.2137	4784.85	203.806	ring_1	13.4
2	2	9507.48	186.988	4728.62	75.4037	4778.86	201.619	ring_1	13.4
3	3	9489.61	188.102	4711.74	74.8592	4777.86	202.451	ring_1	13.4
4	4	9484.21	188.415	4715.29	75.1391	4768.92	202.845	ring_1	13.4
0	0	9538.42	193.283	4523.61	74.3316	5014.81	207.083	ring_2	13.4
1	1	9574.65	194.846	4520.44	76.6246	5054.21	209.371	ring_2	13.4
2	2	9556.77	192.381	4516.13	77.757	5040.64	207.501	ring_2	13.4
3	3	9523.46	196.818	4500.98	75.5182	5022.48	210.809	ring_2	13.4
4	4	9513.14	193.425	4497.42	74.0479	5015.72	207.114	ring_2	13.4
0	0	9824.78	226.448	4605.76	73.2637	5219.02	238.005	ring_3	13.4
1	1	9874.42	220.813	4606.88	72.1203	5267.54	232.293	ring_3	13.4
2	2	9851.34	215.197	4596.82	71.5689	5254.52	226.786	ring_3	13.4
3	3	9822.83	217.64	4583.91	72.6009	5238.92	229.43	ring_3	13.4
4	4	9803.4	217.245	4579.79	69.9403	5223.61	228.226	ring_3	13.4
0	0	10124.8	209.241	4784.75	80.0761	5340	224.04	ring_4	13.4
1	1	10156.7	217.09	4777.56	80.4878	5379.15	231.53	ring_4	13.4
2	2	10141.4	211.565	4773.65	79.8958	5367.74	226.148	ring_4	13.4
3	3	10114.5	214.179	4757.7	79.9669	5356.81	228.62	ring_4	13.4
4	4	10089.7	211.49	4749.52	77.9604	5340.14	225.401	ring_4	13.4
0	0	10334.4	379.274	4822.29	77.1774	5512.14	387.047	ring_5	13.4
1	1	10380.7	385.032	4816.09	76.8757	5564.56	392.631	ring_5	13.4
2	2	10365.7	377.944	4809.95	78.3816	5555.77	385.986	ring_5	13.4
3	3	10331.9	375.562	4790.18	77.3098	5541.72	383.436	ring_5	13.4
4	4	10322.9	373.642	4784.5	78.968	5538.39	381.896	ring_5	13.4
0	0	9969.02	209.596	4522.78	76.0502	5446.24	222.966	ring_6	13.4
1	1	10021.3	218.744	4519.83	75.7943	5501.46	231.504	ring_6	13.4
2	2	10000.5	213.661	4514.7	75.9078	5485.75	226.744	ring_6	13.4
3	3	9983.82	220.328	4500.98	75.1692	5482.84	232.797	ring_6	13.4
4	4	9979.16	220.961	4497.16	74.2292	5482	233.096	ring_6	13.4
0	0	9670.06	224.971	4560.84	121.488	5109.22	255.678	ring_7	13.4
1	1	9719.29	225.956	4556.98	120.149	5162.31	255.914	ring_7	13.4
2	2	9705.16	228.344	4557.09	120.43	5148.08	258.156	ring_7	13.4
3	3	9697.78	225.862	4551.51	117.451	5146.27	254.575	ring_7	13.4
4	4	9677.7	225.057	4535.62	115.609	5142.08	253.015	ring_7	13.4
0	0	9066.15	182.028	4492.49	71.7844	4573.66	195.671	ring_8	13.4
1	1	9114.15	184.134	4487.34	71.8652	4626.8	197.661	ring_8	13.4
2	2	9096.15	190.916	4488.37	71.683	4607.78	203.93	ring_8	13.4
3	3	9080.38	185.841	4481.91	70.8836	4598.47	198.9	ring_8	13.4
4	4	9062.89	182.864	4471.29	71.7776	4591.6	196.446	ring_8	13.4
0	0	17920.9	427.99	4715.87	76.2513	13205	434.73	ring_1	26.8
1	1	18016.6	411.843	4723.86	76.0464	13292.8	418.805	ring_1	26.8
2	2	18032	410.466	4718.48	76.2938	13313.5	417.496	ring_1	26.8
3	3	18020.3	421.226	4721	75.0933	13299.3	427.867	ring_1	26.8
4	4	17981.1	415.621	4713.29	76.9317	13267.8	422.682	ring_1	26.8
0	0	18646.2	434.271	4514.42	76.1446	14131.8	440.896	ring_2	26.8
1	1	18763.4	441.862	4521.9	76.2433	14241.5	448.392	ring_2	26.8
2	2	18733	448.363	4522.06	76.5795	14211	454.855	ring_2	26.8
3	3	18701	446.516	4520.92	75.9754	14180.1	452.934	ring_2	26.8
4	4	18696.9	446.625	4517.62	76.9894	14179.3	453.212	ring_2	26.8
0	0	19682.5	506.609	4600.54	71.8849	15082	511.684	ring_3	26.8
1	1	19739.6	512.471	4611.12	72.0305	15128.4	517.509	ring_3	26.8
2	2	19743.7	517.389	4601.66	74.2911	15142.1	522.695	ring_3	26.8
3	3	19738.1	518.589	4602.43	72.7942	15135.7	523.674	ring_3	26.8
4	4	19738.5	509.258	4598	71.9497	15140.5	514.315	ring_3	26.8
0	0	20432.9	485.536	4777.96	77.3564	15655	491.659	ring_4	26.8
1	1	20479.2	491.764	4774.28	79.6222	15704.9	498.168	ring_4	26.8
2	2	20491.4	503.25	4770.19	78.2372	15721.2	509.295	ring_4	26.8
3	3	20460.9	494.549	4768.75	79.9618	15692.2	500.971	ring_4	26.8
4	4	20437.6	484.874	4761.86	78.3928	15675.7	491.171	ring_4	26.8
0	0	20889.2	728.461	4840.64	78.0189	16048.5	732.627	ring_5	26.8
1	1	20972	727.15	4834.92	78.8618	16137	731.414	ring_5	26.8
2	2	20954.4	729.324	4832.27	80.8605	16122.1	733.793	ring_5	26.8
3	3	20947.5	741.197	4828.48	81.2733	16119	745.64	ring_5	26.8
4	4	20940.7	731.055	4826.46	78.614	16114.2	735.27	ring_5	26.8
0	0	20503.6	511.392	4532.57	74.3151	15971.1	516.763	ring_6	26.8
1	1	20597.1	525.277	4527.62	75.7172	16069.5	530.706	ring_6	26.8
2	2	20583.5	519.295	4525.78	75.9055	16057.7	524.813	ring_6	26.8
3	3	20542.5	528.162	4522.07	74.9382	16020.4	533.452	ring_6	26.8
4	4	20538.1	530.743	4522.41	75.793	16015.7	536.128	ring_6	26.8
0	0	19356.5	529.208	4569.15	118.132	14787.3	542.232	ring_7	26.8
1	1	19502.4	537.559	4566.55	115.86	14935.9	549.903	ring_7	26.8
2	2	19411	527.079	4566.48	116.101	14844.6	539.715	ring_7	26.8
3	3	19475.4	538.83	4563.16	116.333	14912.3	551.245	ring_7	26.8
4	4	19438.6	544.367	4562.25	115.337	14876.3	556.452	ring_7	26.8
0	0	17419.1	404.154	4497.08	72.9195	12922	410.68	ring_8	26.8
1	1	17593.7	407.345	4494.84	73.6802	13098.8	413.955	ring_8	26.8
2	2	17543.3	415.238	4494.1	73.7831	13049.2	421.743	ring_8	26.8
3	3	17516.9	416.267	4492.31	71.6891	13024.6	422.395	ring_8	26.8
4	4	17491.4	422.086	4489.12	72.3361	13002.3	428.24	ring_8	26.8
0	0	39176.4	1004.97	4752.34	75.8927	34424	1007.83	ring_1	53.6
1	1	39511.6	1039.7	4761.77	74.9718	34749.9	1042.4	ring_1	53.6
2	2	39388.6	1018.66	4744.04	76.16	34644.5	1021.5	ring_1	53.6
3	3	39323.5	1017.16	4739.95	76.6286	34583.6	1020.05	ring_1	53.6
4	4	39219.6	1026.68	4739.1	74.6698	34480.6	1029.39	ring_1	53.6
0	0	39415	1014.46	4556.1	77.3234	34858.9	1017.4	ring_2	53.6
1	1	39738.2	1110.2	4565.3	76.6048	35172.9	1112.84	ring_2	53.6
2	2	39623.3	1093.16	4546.32	75.5954	35076.9	1095.77	ring_2	53.6
3	3	39587.5	1096.16	4547.68	75.0484	35039.9	1098.72	ring_2	53.6
4	4	39478.9	1091.48	4543.36	77.2835	34935.6	1094.21	ring_2	53.6
0	0	40328.7	1140.96	4641.22	74.9729	35687.5	1143.42	ring_3	53.6
1	1	40720.7	1234.51	4649.93	74.8114	36070.7	1236.78	ring_3	53.6
2	2	40660	1242.88	4631.57	71.7282	36028.4	1244.94	ring_3	53.6
3	3	40513.3	1197.55	4628.38	73.9376	35884.9	1199.83	ring_3	53.6
4	4	40434.4	1204.42	4624.63	73.3432	35809.8	1206.65	ring_3	53.6
0	0	40751.6	1092.24	4801.42	81.1385	35950.2	1095.25	ring_4	53.6
1	1	41070	1064.03	4805.7	81.2836	36264.3	1067.13	ring_4	53.6
2	2	40988	1123.6	4797.7	80.9628	36190.3	1126.52	ring_4	53.6
3	3	40852.6	1053.47	4789.55	80.4066	36063.1	1056.53	ring_4	53.6
4	4	40787.6	1045.04	4782.12	81.3226	36005.5	1048.19	ring_4	53.6
0	0	41248.6	1479.71	4900.56	82.9501	36348	1482.03	ring_5	53.6
1	1	41536.5	1408.6	4895.75	83.1457	36640.8	1411.05	ring_5	53.6
2	2	41519.1	1497.45	4890.05	83.7099	36629	1499.79	ring_5	53.6
3	3	41443.4	1495.94	4886.34	83.6953	36557	1498.28	ring_5	53.6
4	4	41394.4	1495.25	4884.27	83.1574	36510.2	1497.56	ring_5	53.6
0	0	41420.6	1101.53	4561.3	75.6642	36859.3	1104.13	ring_6	53.6
1	1	41746.5	1189.35	4559.74	78.2706	37186.7	1191.92	ring_6	53.6
2	2	41699.1	1148.71	4561.26	76.3404	37137.8	1151.24	ring_6	53.6
3	3	41653.6	1212.38	4554.52	75.2339	37099.1	1214.71	ring_6	53.6
4	4	41542.1	1124.55	4552.96	75.606	36989.1	1127.09	ring_6	53.6
0	0	40319.3	1233.27	4597.6	113.544	35721.7	1238.48	ring_7	53.6
1	1	40580.6	1249.04	4599.51	117.014	35981.1	1254.5	ring_7	53.6
2	2	40559	1344.41	4592.88	115.466	35966.1	1349.36	ring_7	53.6
3	3	40500.8	1247	4605.08	116.723	35895.8	1252.46	ring_7	53.6
4	4	40450.4	1196.95	4590.29	114.331	35860.1	1202.4	ring_7	53.6
0	0	37793.8	989.241	4532.2	74.8321	33261.6	992.067	ring_8	53.6
1	1	38147.2	1028.87	4530.24	72.5836	33617	1031.42	ring_8	53.6
2	2	38050.1	1035.52	4525.49	71.1486	33524.6	1037.97	ring_8	53.6
3	3	37961.5	1024.42	4527.35	70.0024	33434.1	1026.81	ring_8	53.6
4	4	37893.6	1016.14	4529.8	75.1392	33363.8	1018.91	ring_8	53.6
